# Supplementary material for: Tris(μ2-methano­lato)-μ3-oxido-tris­{[(E)-4-chloro-2-({[2-(pyridin-2-yl)eth­yl]imino}­meth­yl)pheno­lato]manganese(III)} perchlorate–di­chloro­methane–diethyl ether (1/1.1/0.9)
Source: Acta Crystallogr E Crystallogr Commun. 2017 Jul 4;73(Pt 8):1113–6. doi: 10.1107/S2056989017008982 (PMC5598829; doi:10.1107/S2056989017008982)
Supplement: Supplementary file 1 [file e-73-01113-sup1.cif]

##############################################################################
#                                                                            #
# This CIF contains the data in a paper accepted for publication in          #
# Acta Crystallographica Section E. It conforms to the requirements of       #
# Notes for Authors for Acta Crystallographica Section E, and has been       #
# peer reviewed under the auspices of the IUCr Commission on Journals.       #
#                                                                            #
# Full details of the Crystallographic Information File format               #
# are given in the paper "The Crystallographic Information File (CIF):       #
# a New Standard Archive File for Crystallography" by S. R. Hall, F. H.      #
# Allen and I. D. Brown [Acta Cryst. (1991), A47, 655-685].                  #
#                                                                            #
# The current version of the core CIF dictionary is obtainable from          #
# ftp://ftp.iucr.org/pub/cif_core.dic.                                       #
#                                                                            #
# Software is freely available for graphical display of the structure(s)     #
# in this CIF. For information consult the CIF software page                 #
# http://www.iucr.org/resources/cif/software.                                #
#                                                                            #
# This file may be used for bona fide research purposes within the           #
# scientific community so long as proper attribution is given to the journal # 
# article from which it was obtained.                                        #
#                                                                            #
##############################################################################
data_I
_database_code_depnum_ccdc_archive 'CCDC 1556368'
_audit_creation_method     'SHELXL-2016/6'
_journal_date_recd_electronic     2017-06-01
_journal_date_accepted     2017-06-15
_journal_name_full     'Acta Crystallographica, Section E'
_journal_year     2017
_journal_volume     73
_journal_issue      8
_journal_page_first     1113
_journal_page_last     1116
_journal_paper_category     GM
_journal_paper_doi     10.1107/S2056989017008982
_journal_coeditor_code     ZL2705
_publ_contact_author_name     'Rita Egekenze'
_publ_contact_author_address
;
Department of Chemistry
Howard University
525 College Street NW
Washington
DC 20059
USA
;
_publ_contact_author_email     'rnegekenze@gmail.com'
_publ_contact_author_fax     '202-806-5442'
_publ_contact_author_phone     '202-740-1696'
_publ_section_title
;\
Tris(\m~2~-methanolato)-\m~3~-oxido-tris{[(<i>E</i>)-4-chloro-2-({[2-(pyridin-\
2-yl)ethyl]imino}methyl)phenolato]manganese(III)}
perchlorate--dichloromethane--diethyl ether (1/1.096/0.906)
;
loop_
    _publ_author_name
    _publ_author_footnote
    _publ_author_address
    'Egekenze, Rita' .
;
Department of Chemistry
Howard University
525 College Street NW
Washington
DC 20059
USA
;
    'Gultneh, Yilma' .
;
Department of Chemistry
Howard University
525 College Street NW
Washington
DC 20059
USA
;
    'Butcher, Ray J.' .
;
Department of Chemistry
Howard University
525 College Street NW
Washington
DC 20059
USA
;
_publ_section_synopsis
;
The structure of a trinuclear manganese Schiff base complex with an Mn~3~O core
is reported with the stoichiometry, C~45~H~42~Cl~3~Mn~3~N~6~O~7~, ClO~4~,
C~4~H~10~O, CH~2~Cl~2~.
;
_chemical_name_systematic
;\
Tris(\m~2~-methanolato)-\m~3~-oxido-tris[(<i>E</i>)-4-chloro-2-({[2-\
(pyridin-2-yl)ethyl]imino}methyl)phenolato]manganese(III)
perchlorate--dichloromethane--diethyl ether (1/1.096/0.906)
;
_chemical_name_common     ?
_chemical_formula_moiety
            'C45 H45 Cl3 Mn3 N6 O7 +, Cl O4 -, 1.096(C H2 Cl2), 0.904(C4 H10 O)'
_chemical_formula_sum     'C49.71 H56.23 Cl6.19 Mn3 N6 O11.90'
_chemical_formula_iupac
      '[Mn3 (C14 H12 Cl N2 O)3 (C H3 O)3 O] Cl O4, 1.096C H2 Cl2, 0.906C4 H10 O'
_chemical_formula_weight     1312.41
_chemical_melting_point     ?
_shelx_space_group_comment
;
The symmetry employed for this shelxl refinement is uniquely defined
by the following loop, which should always be used as a source of
symmetry information in preference to the above space-group names.
They are only intended as comments.
;
_space_group_crystal_system     monoclinic
_space_group_name_H-M_alt     'P 21/n'
_space_group_name_Hall     '-P 2yn'
loop_
    _space_group_symop_operation_xyz
    'x, y, z'
    '-x+1/2, y+1/2, -z+1/2'
    '-x, -y, -z'
    'x-1/2, -y-1/2, z-1/2'
_cell_length_a     16.0002(3)
_cell_length_b     19.3890(2)
_cell_length_c     19.1631(3)
_cell_angle_alpha     90
_cell_angle_beta     100.0727(18)
_cell_angle_gamma     90
_cell_volume     5853.31(16)
_cell_formula_units_Z     4
_cell_measurement_reflns_used     18751
_cell_measurement_theta_min     2.9655
_cell_measurement_theta_max     40.9251
_cell_measurement_temperature     123(2)
_exptl_crystal_description     prism
_exptl_crystal_colour     brown-red
_exptl_crystal_size_max     0.3214
_exptl_crystal_size_mid     0.2742
_exptl_crystal_size_min     0.1755
_exptl_crystal_density_diffrn     1.489
_exptl_crystal_density_meas     ?
_exptl_crystal_density_method     'not measured'
_exptl_crystal_F_000     2688
_exptl_absorpt_coefficient_mu     0.982
_exptl_absorpt_correction_type     gaussian
_exptl_absorpt_process_details
;
(CrysAlis PRO; Agilent 2012)
;
_shelx_estimated_absorpt_T_min     ?
_shelx_estimated_absorpt_T_max     ?
_exptl_absorpt_correction_T_min     0.757
_exptl_absorpt_correction_T_max     0.869
_diffrn_ambient_temperature     123(2)
_diffrn_radiation_type     MoK\a
_diffrn_radiation_wavelength     0.71073
_diffrn_measurement_device_type     'Agilent Xcalibur, Ruby, Gemini'
_diffrn_measurement_method     '\w scans'
_diffrn_detector_area_resol_mean     10.5081
_diffrn_reflns_number     108163
_diffrn_reflns_av_R_equivalents     0.0642
_diffrn_reflns_theta_min     3.013
_diffrn_reflns_theta_max     41.025
_diffrn_reflns_theta_full     25.500
_diffrn_measured_fraction_theta_max     0.974
_diffrn_measured_fraction_theta_full     0.996
_diffrn_reflns_limit_h_min     -26
_diffrn_reflns_limit_h_max     29
_diffrn_reflns_limit_k_min     -35
_diffrn_reflns_limit_k_max     30
_diffrn_reflns_limit_l_min     -35
_diffrn_reflns_limit_l_max     28
_refine_special_details     ?
_reflns_number_total     37613
_reflns_number_gt     23139
_reflns_threshold_expression     'I > 2\s(I)'
_refine_ls_structure_factor_coef     Fsqd
_refine_ls_matrix_type     full
_refine_ls_R_factor_all     0.1258
_refine_ls_R_factor_gt     0.0707
_refine_ls_wR_factor_gt     0.1433
_refine_ls_wR_factor_ref     0.1664
_refine_ls_goodness_of_fit_ref     1.081
_refine_ls_restrained_S_all     1.090
_refine_ls_number_reflns     37613
_refine_ls_number_parameters     833
_refine_ls_number_restraints     344
_refine_ls_hydrogen_treatment     constr
_refine_ls_weighting_scheme     calc
_refine_ls_weighting_details
              'w=1/[\s^2^(Fo^2^)+(0.0510P)^2^+3.6302P] where P=(Fo^2^+2Fc^2^)/3'
_atom_sites_solution_hydrogens     geom
_atom_sites_solution_primary     direct
_atom_sites_solution_secondary     difmap
_refine_ls_shift/su_max     0.002
_refine_ls_shift/su_mean     0.000
_refine_diff_density_max     0.737
_refine_diff_density_min     -0.775
_refine_ls_extinction_method
;
SHELXL2016 (Sheldrick, 2015)
;
_refine_ls_extinction_coef     0.00127(15)
_refine_ls_extinction_expression
                                  'Fc^*^=kFc[1+0.001xFc^2^\l^3^/sin(2\q)]^-1/4^'
loop_
    _atom_type_symbol
    _atom_type_description
    _atom_type_scat_dispersion_real
    _atom_type_scat_dispersion_imag
    _atom_type_scat_source
    'C' 'C' 0.0033 0.0016
                         'International Tables Vol C Tables 4.2.6.8 and 6.1.1.4'
    'H' 'H' 0.0000 0.0000
                         'International Tables Vol C Tables 4.2.6.8 and 6.1.1.4'
    'N' 'N' 0.0061 0.0033
                         'International Tables Vol C Tables 4.2.6.8 and 6.1.1.4'
    'O' 'O' 0.0106 0.0060
                         'International Tables Vol C Tables 4.2.6.8 and 6.1.1.4'
    'Cl' 'Cl' 0.1484 0.1585
                         'International Tables Vol C Tables 4.2.6.8 and 6.1.1.4'
    'Mn' 'Mn' 0.3368 0.7283
                         'International Tables Vol C Tables 4.2.6.8 and 6.1.1.4'
_computing_data_collection
;
CrysAlis PRO (Agilent 2012)
;
_computing_cell_refinement
;
CrysAlis PRO (Agilent 2012)
;
_computing_data_reduction
;
CrysAlis PRO (Agilent 2012)
;
_computing_structure_solution
;
SHELXS97 (Sheldrick, 2008)
;
_computing_structure_refinement
;
SHELXL2016 (Sheldrick, 2015)
;
_computing_molecular_graphics
;
SHELXTL (Sheldrick, 2008)
;
_computing_publication_material
;
SHELXTL (Sheldrick, 2008)
;
loop_
    _atom_site_type_symbol
    _atom_site_label
    _atom_site_fract_x
    _atom_site_fract_y
    _atom_site_fract_z
    _atom_site_U_iso_or_equiv
    _atom_site_adp_type
    _atom_site_calc_flag
    _atom_site_occupancy
    _atom_site_disorder_assembly
    _atom_site_disorder_group
    Mn Mn1 0.24659(2) 0.51964(2) 0.71884(2) 0.01770(5) Uani d 1 . .
    Mn Mn2 0.26265(2) 0.37124(2) 0.67227(2) 0.01828(5) Uani d 1 . .
    Mn Mn3 0.41844(2) 0.46209(2) 0.70663(2) 0.01751(5) Uani d 1 . .
    O O1 0.31554(8) 0.43753(6) 0.74165(7) 0.0173(2) Uani d 1 . .
    O O1SA 0.18888(9) 0.44462(7) 0.63876(7) 0.0214(2) Uani d 1 . .
    C C1SA 0.14230(16) 0.45174(12) 0.56926(11) 0.0326(5) Uani d 1 . .
    H H1SA 0.091652 0.422457 0.563818 0.049 Uiso calc 1 . .
    H H1SB 0.177800 0.437713 0.534921 0.049 Uiso calc 1 . .
    H H1SC 0.125181 0.499986 0.560899 0.049 Uiso calc 1 . .
    O O2SA 0.37514(9) 0.40444(7) 0.62949(7) 0.0215(2) Uani d 1 . .
    C C2SA 0.39105(15) 0.40900(11) 0.55948(11) 0.0287(4) Uani d 1 . .
    H H2SA 0.423784 0.450877 0.554475 0.043 Uiso calc 1 . .
    H H2SB 0.337020 0.410770 0.526317 0.043 Uiso calc 1 . .
    H H2SC 0.423408 0.368510 0.549049 0.043 Uiso calc 1 . .
    O O3SA 0.33484(9) 0.55173(7) 0.67395(7) 0.0209(2) Uani d 1 . .
    C C3SA 0.32111(16) 0.57908(12) 0.60443(11) 0.0301(4) Uani d 1 . .
    H H3SA 0.282064 0.618314 0.601728 0.045 Uiso calc 1 . .
    H H3SB 0.296459 0.543417 0.570791 0.045 Uiso calc 1 . .
    H H3SC 0.375304 0.594451 0.592632 0.045 Uiso calc 1 . .
    Cl Cl1A -0.19978(4) 0.58318(3) 0.61990(4) 0.04071(14) Uani d 1 . .
    O O1A 0.17184(9) 0.59188(7) 0.68086(8) 0.0230(3) Uani d 1 . .
    N N1A 0.16368(11) 0.49440(8) 0.78300(9) 0.0208(3) Uani d 1 . .
    N N2A 0.30287(11) 0.58179(8) 0.82259(9) 0.0211(3) Uani d 1 . .
    C C1A 0.08841(12) 0.58770(9) 0.66822(11) 0.0220(3) Uani d 1 . .
    C C2A 0.04248(14) 0.62758(10) 0.61312(11) 0.0253(4) Uani d 1 . .
    H H2AA 0.072256 0.656705 0.586003 0.030 Uiso calc 1 . .
    C C3A -0.04500(14) 0.62515(11) 0.59776(12) 0.0279(4) Uani d 1 . .
    H H3AA -0.074945 0.651635 0.559721 0.034 Uiso calc 1 . .
    C C4A -0.08920(14) 0.58376(11) 0.63820(13) 0.0293(4) Uani d 1 . .
    C C5A -0.04726(14) 0.54533(11) 0.69344(13) 0.0291(4) Uani d 1 . .
    H H5AA -0.078507 0.518024 0.721041 0.035 Uiso calc 1 . .
    C C6A 0.04190(13) 0.54624(10) 0.70936(11) 0.0240(3) Uani d 1 . .
    C C7A 0.08429(13) 0.50808(10) 0.76994(11) 0.0237(3) Uani d 1 . .
    H H7AA 0.050597 0.491838 0.802712 0.028 Uiso calc 1 . .
    C C8A 0.20037(13) 0.46199(10) 0.85105(10) 0.0224(3) Uani d 1 . .
    H H8AA 0.248124 0.431758 0.844155 0.027 Uiso calc 1 . .
    H H8AB 0.156813 0.432956 0.867571 0.027 Uiso calc 1 . .
    C C9A 0.23208(15) 0.51596(10) 0.90712(11) 0.0261(4) Uani d 1 . .
    H H9AA 0.181842 0.539396 0.919813 0.031 Uiso calc 1 . .
    H H9AB 0.260696 0.491422 0.950013 0.031 Uiso calc 1 . .
    C C10A 0.29206(13) 0.57106(10) 0.88962(10) 0.0220(3) Uani d 1 . .
    C C11A 0.33388(14) 0.61080(11) 0.94515(11) 0.0270(4) Uani d 1 . .
    H H11A 0.326154 0.601517 0.992277 0.032 Uiso calc 1 . .
    C C12A 0.38669(15) 0.66378(11) 0.93212(12) 0.0297(4) Uani d 1 . .
    H H12A 0.416032 0.690924 0.969895 0.036 Uiso calc 1 . .
    C C13A 0.39596(14) 0.67651(10) 0.86257(12) 0.0269(4) Uani d 1 . .
    H H13A 0.430704 0.713239 0.851488 0.032 Uiso calc 1 . .
    C C14A 0.35361(13) 0.63464(10) 0.81018(11) 0.0240(3) Uani d 1 . .
    H H14B 0.360302 0.643238 0.762661 0.029 Uiso calc 1 . .
    Cl Cl1B 0.42659(5) 0.09930(4) 0.48119(4) 0.04923(18) Uani d 1 . .
    O O1B 0.22748(10) 0.31485(7) 0.59166(8) 0.0240(3) Uani d 1 . .
    N N1B 0.32701(10) 0.29040(8) 0.72229(8) 0.0202(3) Uani d 1 . .
    N N2B 0.16275(11) 0.32735(8) 0.74358(9) 0.0234(3) Uani d 1 . .
    C C1B 0.27593(13) 0.26756(9) 0.56916(10) 0.0221(3) Uani d 1 . .
    C C2B 0.26416(15) 0.25324(10) 0.49598(11) 0.0269(4) Uani d 1 . .
    H H2BA 0.223811 0.279141 0.464192 0.032 Uiso calc 1 . .
    C C3B 0.31036(17) 0.20209(11) 0.46962(12) 0.0316(5) Uani d 1 . .
    H H3BA 0.301113 0.192852 0.420182 0.038 Uiso calc 1 . .
    C C4B 0.37029(16) 0.16419(11) 0.51537(13) 0.0320(5) Uani d 1 . .
    C C5B 0.38412(15) 0.17671(11) 0.58709(12) 0.0283(4) Uani d 1 . .
    H H5BA 0.424838 0.150306 0.617999 0.034 Uiso calc 1 . .
    C C6B 0.33768(13) 0.22892(9) 0.61470(11) 0.0228(3) Uani d 1 . .
    C C7B 0.35206(13) 0.23790(9) 0.69073(10) 0.0224(3) Uani d 1 . .
    H H7BA 0.381992 0.202652 0.719195 0.027 Uiso calc 1 . .
    C C8B 0.33875(13) 0.28906(10) 0.80034(10) 0.0219(3) Uani d 1 . .
    H H8BA 0.345148 0.336795 0.818831 0.026 Uiso calc 1 . .
    H H8BB 0.391255 0.263376 0.819448 0.026 Uiso calc 1 . .
    C C9B 0.26346(14) 0.25494(10) 0.82502(11) 0.0241(3) Uani d 1 . .
    H H9BA 0.259888 0.206710 0.807786 0.029 Uiso calc 1 . .
    H H9BB 0.275234 0.253235 0.877460 0.029 Uiso calc 1 . .
    C C10B 0.17819(14) 0.28793(10) 0.80238(11) 0.0248(4) Uani d 1 . .
    C C11B 0.11494(16) 0.27507(12) 0.84253(14) 0.0339(5) Uani d 1 . .
    H H11B 0.127597 0.248372 0.884626 0.041 Uiso calc 1 . .
    C C12B 0.03395(16) 0.30103(13) 0.82129(15) 0.0381(5) Uani d 1 . .
    H H12C -0.009105 0.293258 0.848814 0.046 Uiso calc 1 . .
    C C13B 0.01710(15) 0.33870(12) 0.75884(15) 0.0354(5) Uani d 1 . .
    H H13B -0.038362 0.355625 0.741480 0.042 Uiso calc 1 . .
    C C14B 0.08288(14) 0.35094(11) 0.72260(13) 0.0280(4) Uani d 1 . .
    H H14A 0.071324 0.377540 0.680377 0.034 Uiso calc 1 . .
    Cl Cl1C 0.68540(4) 0.76148(3) 0.72233(3) 0.03424(12) Uani d 1 . .
    O O1C 0.50399(9) 0.49956(7) 0.66168(7) 0.0223(3) Uani d 1 . .
    N N1C 0.47280(10) 0.50636(8) 0.79836(8) 0.0188(3) Uani d 1 . .
    N N2C 0.50639(11) 0.37137(8) 0.76281(9) 0.0229(3) Uani d 1 . .
    C C1C 0.54086(12) 0.55998(9) 0.67642(10) 0.0201(3) Uani d 1 . .
    C C2C 0.57277(14) 0.59545(10) 0.62278(11) 0.0247(4) Uani d 1 . .
    H H2CA 0.564374 0.576653 0.576292 0.030 Uiso calc 1 . .
    C C3C 0.61601(14) 0.65693(11) 0.63604(11) 0.0274(4) Uani d 1 . .
    H H3CA 0.636613 0.680249 0.598870 0.033 Uiso calc 1 . .
    C C4C 0.62938(13) 0.68475(10) 0.70423(12) 0.0256(4) Uani d 1 . .
    C C5C 0.59863(13) 0.65216(10) 0.75820(11) 0.0239(3) Uani d 1 . .
    H H5CA 0.608288 0.671432 0.804491 0.029 Uiso calc 1 . .
    C C6C 0.55297(12) 0.59041(9) 0.74486(10) 0.0203(3) Uani d 1 . .
    C C7C 0.52521(12) 0.55701(10) 0.80406(10) 0.0209(3) Uani d 1 . .
    H H7CA 0.547140 0.573587 0.850292 0.025 Uiso calc 1 . .
    C C8C 0.46133(13) 0.47129(10) 0.86433(9) 0.0216(3) Uani d 1 . .
    H H8CA 0.405541 0.447796 0.857170 0.026 Uiso calc 1 . .
    H H8CB 0.462536 0.505630 0.902726 0.026 Uiso calc 1 . .
    C C9C 0.53155(13) 0.41895(11) 0.88516(11) 0.0261(4) Uani d 1 . .
    H H9CA 0.585857 0.444338 0.897073 0.031 Uiso calc 1 . .
    H H9CB 0.521646 0.395597 0.928930 0.031 Uiso calc 1 . .
    C C10C 0.54219(12) 0.36411(10) 0.83156(11) 0.0242(3) Uani d 1 . .
    C C11C 0.59328(15) 0.30743(12) 0.85498(13) 0.0330(5) Uani d 1 . .
    H H11C 0.616876 0.302793 0.903809 0.040 Uiso calc 1 . .
    C C12C 0.60943(16) 0.25828(12) 0.80726(15) 0.0366(5) Uani d 1 . .
    H H12B 0.643634 0.219271 0.822715 0.044 Uiso calc 1 . .
    C C13C 0.57475(15) 0.26673(12) 0.73594(14) 0.0335(5) Uani d 1 . .
    H H13C 0.585880 0.234393 0.701464 0.040 Uiso calc 1 . .
    C C14C 0.52358(14) 0.32358(11) 0.71666(12) 0.0274(4) Uani d 1 . .
    H H14C 0.499295 0.329068 0.668079 0.033 Uiso calc 1 . .
    Cl Cl1 0.62722(4) 0.65431(3) 0.99642(3) 0.03190(11) Uani d 1 . .
    O O11 0.71139(12) 0.64631(11) 1.03643(10) 0.0418(4) Uani d 1 . .
    O O12 0.57862(13) 0.69681(11) 1.03593(10) 0.0445(4) Uani d 1 . .
    O O13 0.58792(15) 0.58751(11) 0.98449(11) 0.0495(5) Uani d 1 . .
    O O14 0.63084(17) 0.68626(12) 0.92951(10) 0.0554(6) Uani d 1 . .
    O O1S -0.1958(2) 0.4106(2) 0.6690(3) 0.0658(9) Uani d 0.725(3) A 1
    C C1S -0.1231(4) 0.3811(3) 0.5773(3) 0.0745(15) Uani d 0.725(3) A 1
    H H1S1 -0.094270 0.425652 0.586542 0.112 Uiso calc 0.725(3) A 1
    H H1S2 -0.129630 0.370303 0.526670 0.112 Uiso calc 0.725(3) A 1
    H H1S3 -0.089252 0.345058 0.604814 0.112 Uiso calc 0.725(3) A 1
    C C2S -0.2026(4) 0.3845(4) 0.5969(4) 0.0827(14) Uani d 0.725(3) A 1
    H H2S1 -0.228517 0.337982 0.593833 0.099 Uiso calc 0.725(3) A 1
    H H2S2 -0.239984 0.415217 0.563894 0.099 Uiso calc 0.725(3) A 1
    C C3S -0.2751(3) 0.4180(3) 0.6887(4) 0.0759(12) Uani d 0.725(3) A 1
    H H3S1 -0.303259 0.372531 0.688295 0.091 Uiso calc 0.725(3) A 1
    H H3S2 -0.311363 0.448581 0.654740 0.091 Uiso calc 0.725(3) A 1
    C C4S -0.2637(5) 0.4483(4) 0.7613(5) 0.0880(17) Uani d 0.725(3) A 1
    H H4S1 -0.229174 0.417182 0.794929 0.132 Uiso calc 0.725(3) A 1
    H H4S2 -0.319360 0.454606 0.775159 0.132 Uiso calc 0.725(3) A 1
    H H4S3 -0.235177 0.493049 0.761533 0.132 Uiso calc 0.725(3) A 1
    O O1SB -0.2100(11) 0.4153(10) 0.6983(10) 0.0729(16) Uani d 0.179(3) B 2
    C C1SB -0.3235(13) 0.3982(13) 0.5931(14) 0.079(3) Uani d 0.179(3) B 2
    H H1S4 -0.331209 0.378422 0.545306 0.118 Uiso calc 0.179(3) B 2
    H H1S5 -0.360683 0.374317 0.620813 0.118 Uiso calc 0.179(3) B 2
    H H1S6 -0.337924 0.447326 0.589970 0.118 Uiso calc 0.179(3) B 2
    C C2SB -0.2390(13) 0.3902(12) 0.6261(12) 0.0753(17) Uani d 0.179(3) B 2
    H H2S3 -0.203415 0.412828 0.595387 0.090 Uiso calc 0.179(3) B 2
    H H2S4 -0.226021 0.340312 0.626023 0.090 Uiso calc 0.179(3) B 2
    C C3SB -0.2748(15) 0.4335(16) 0.7331(14) 0.0732(17) Uani d 0.179(3) B 2
    H H3S3 -0.312747 0.393683 0.736257 0.088 Uiso calc 0.179(3) B 2
    H H3S4 -0.308753 0.471613 0.708069 0.088 Uiso calc 0.179(3) B 2
    C C4SB -0.2316(16) 0.4564(14) 0.8070(13) 0.078(3) Uani d 0.179(3) B 2
    H H4S4 -0.274789 0.470141 0.834748 0.116 Uiso calc 0.179(3) B 2
    H H4S5 -0.198091 0.418126 0.830822 0.116 Uiso calc 0.179(3) B 2
    H H4S6 -0.194120 0.495604 0.802797 0.116 Uiso calc 0.179(3) B 2
    C C1DD -0.270(2) 0.4917(18) 0.7921(12) 0.078(2) Uani d 0.0962(18) C 3
    H H1D7 -0.327480 0.478012 0.769269 0.094 Uiso calc 0.0962(18) C 3
    H H1D8 -0.255062 0.535095 0.769690 0.094 Uiso calc 0.0962(18) C 3
    Cl Cl7S -0.2679(7) 0.5064(6) 0.8846(6) 0.079(3) Uani d 0.0962(18) C 3
    Cl Cl8S -0.1969(8) 0.4266(6) 0.7779(8) 0.084(2) Uani d 0.0962(18) C 3
    C C1DA 0.8539(13) 0.6470(9) 0.9382(10) 0.116(3) Uani d 0.344(3) D 4
    H H1D1 0.791517 0.650680 0.933815 0.139 Uiso calc 0.344(3) D 4
    H H1D2 0.874914 0.616727 0.979130 0.139 Uiso calc 0.344(3) D 4
    Cl Cl1S 0.8797(4) 0.6074(3) 0.8566(4) 0.1136(18) Uani d 0.344(3) D 4
    Cl Cl2S 0.9009(6) 0.7322(4) 0.9545(5) 0.104(2) Uani d 0.344(3) D 4
    C C1DB 0.842(3) 0.5960(15) 0.918(3) 0.116(4) Uani d 0.127(2) E 3
    H H1D3 0.857139 0.574021 0.964774 0.139 Uiso calc 0.127(2) E 3
    H H1D4 0.780027 0.601295 0.905291 0.139 Uiso calc 0.127(2) E 3
    Cl Cl3S 0.8840(15) 0.5479(10) 0.8509(12) 0.179(5) Uani d 0.127(2) E 3
    Cl Cl4S 0.8973(8) 0.6795(6) 0.9146(7) 0.100(3) Uani d 0.127(2) E 3
    C C1DC 0.8304(8) 0.7012(6) 0.9321(7) 0.117(3) Uani d 0.529(3) F 1
    H H1D5 0.785326 0.727969 0.901941 0.141 Uiso calc 0.529(3) F 1
    H H1D6 0.807464 0.685353 0.974120 0.141 Uiso calc 0.529(3) F 1
    Cl Cl5S 0.8540(3) 0.6277(2) 0.8840(3) 0.1189(12) Uani d 0.529(3) F 1
    Cl Cl6S 0.9171(3) 0.7564(2) 0.9609(2) 0.0799(12) Uani d 0.529(3) F 1
loop_
    _atom_site_aniso_label
    _atom_site_aniso_U_11
    _atom_site_aniso_U_22
    _atom_site_aniso_U_33
    _atom_site_aniso_U_12
    _atom_site_aniso_U_13
    _atom_site_aniso_U_23
    Mn1 0.01926(12) 0.01531(10) 0.01826(11) 0.00037(9) 0.00256(9) 0.00121(9)
    Mn2 0.02095(12) 0.01474(10) 0.01806(11) -0.00015(9) 0.00038(9) -0.00042(9)
    Mn3 0.01911(12) 0.01785(10) 0.01538(10) -0.00121(9) 0.00254(9) -0.00030(9)
    O1 0.0177(5) 0.0165(5) 0.0172(5) 0.0001(4) 0.0018(4) 0.0002(4)
    O1SA 0.0224(6) 0.0199(5) 0.0197(5) 0.0008(5) -0.0022(5) 0.0000(5)
    C1SA 0.0384(12) 0.0311(10) 0.0235(9) 0.0090(9) -0.0075(8) -0.0013(8)
    O2SA 0.0274(7) 0.0220(6) 0.0156(5) -0.0037(5) 0.0049(5) -0.0017(5)
    C2SA 0.0362(11) 0.0304(9) 0.0206(8) -0.0079(8) 0.0084(8) -0.0042(7)
    O3SA 0.0237(6) 0.0205(5) 0.0182(5) -0.0010(5) 0.0028(5) 0.0036(5)
    C3SA 0.0367(11) 0.0316(10) 0.0226(8) 0.0079(9) 0.0071(8) 0.0096(8)
    Cl1A 0.0217(2) 0.0395(3) 0.0579(4) 0.0017(2) -0.0015(2) 0.0102(3)
    O1A 0.0204(6) 0.0190(5) 0.0288(7) 0.0007(5) 0.0020(5) 0.0037(5)
    N1A 0.0227(7) 0.0175(6) 0.0219(7) 0.0008(5) 0.0031(6) 0.0012(5)
    N2A 0.0245(7) 0.0174(6) 0.0204(6) 0.0025(5) 0.0009(6) -0.0003(5)
    C1A 0.0223(8) 0.0167(7) 0.0268(8) 0.0010(6) 0.0034(7) -0.0007(6)
    C2A 0.0266(9) 0.0217(8) 0.0268(9) 0.0018(7) 0.0029(7) 0.0024(7)
    C3A 0.0258(9) 0.0257(9) 0.0299(9) 0.0036(7) -0.0020(7) 0.0009(8)
    C4A 0.0217(9) 0.0265(9) 0.0380(11) 0.0024(7) 0.0003(8) 0.0000(8)
    C5A 0.0223(9) 0.0261(9) 0.0384(11) 0.0006(7) 0.0037(8) 0.0033(8)
    C6A 0.0233(8) 0.0185(7) 0.0297(9) 0.0012(6) 0.0035(7) 0.0019(7)
    C7A 0.0235(8) 0.0208(7) 0.0273(9) 0.0007(6) 0.0063(7) 0.0019(7)
    C8A 0.0276(9) 0.0196(7) 0.0202(7) 0.0020(7) 0.0049(7) 0.0033(6)
    C9A 0.0341(10) 0.0234(8) 0.0211(8) 0.0021(8) 0.0060(7) -0.0002(7)
    C10A 0.0246(8) 0.0199(7) 0.0207(7) 0.0061(6) 0.0014(6) -0.0007(6)
    C11A 0.0293(10) 0.0280(9) 0.0219(8) 0.0063(8) -0.0005(7) -0.0043(7)
    C12A 0.0295(10) 0.0278(9) 0.0288(9) 0.0043(8) -0.0030(8) -0.0095(8)
    C13A 0.0266(9) 0.0198(8) 0.0320(10) 0.0013(7) -0.0007(8) -0.0045(7)
    C14A 0.0269(9) 0.0191(7) 0.0250(8) 0.0018(7) 0.0014(7) 0.0006(7)
    Cl1B 0.0617(4) 0.0414(3) 0.0512(4) 0.0062(3) 0.0280(4) -0.0137(3)
    O1B 0.0281(7) 0.0185(5) 0.0234(6) -0.0013(5) -0.0012(5) -0.0027(5)
    N1B 0.0222(7) 0.0176(6) 0.0200(6) -0.0006(5) 0.0018(5) 0.0014(5)
    N2B 0.0243(7) 0.0191(6) 0.0265(7) -0.0020(6) 0.0037(6) -0.0003(6)
    C1B 0.0269(9) 0.0175(7) 0.0219(8) -0.0063(6) 0.0039(7) -0.0021(6)
    C2B 0.0365(11) 0.0214(8) 0.0224(8) -0.0074(7) 0.0044(8) -0.0017(7)
    C3B 0.0457(13) 0.0262(9) 0.0253(9) -0.0094(9) 0.0129(9) -0.0043(8)
    C4B 0.0395(12) 0.0257(9) 0.0353(11) -0.0045(8) 0.0188(10) -0.0077(8)
    C5B 0.0306(10) 0.0227(8) 0.0327(10) 0.0003(7) 0.0092(8) -0.0035(8)
    C6B 0.0254(9) 0.0185(7) 0.0250(8) -0.0028(6) 0.0056(7) -0.0014(6)
    C7B 0.0243(8) 0.0182(7) 0.0239(8) 0.0004(6) 0.0023(7) 0.0013(6)
    C8B 0.0255(8) 0.0193(7) 0.0198(7) 0.0003(6) 0.0008(6) 0.0017(6)
    C9B 0.0311(10) 0.0184(7) 0.0226(8) -0.0021(7) 0.0044(7) 0.0019(6)
    C10B 0.0292(9) 0.0189(7) 0.0263(9) -0.0034(7) 0.0052(7) -0.0021(7)
    C11B 0.0362(12) 0.0300(10) 0.0378(12) -0.0049(9) 0.0128(10) 0.0046(9)
    C12B 0.0312(11) 0.0373(11) 0.0490(14) -0.0063(10) 0.0161(11) 0.0022(11)
    C13B 0.0253(10) 0.0313(10) 0.0505(14) -0.0022(8) 0.0096(10) 0.0001(10)
    C14B 0.0260(9) 0.0228(8) 0.0345(10) -0.0023(7) 0.0035(8) 0.0012(8)
    Cl1C 0.0350(3) 0.0292(2) 0.0401(3) -0.0133(2) 0.0110(2) -0.0032(2)
    O1C 0.0257(7) 0.0222(6) 0.0197(6) -0.0041(5) 0.0057(5) -0.0023(5)
    N1C 0.0194(6) 0.0201(6) 0.0168(6) 0.0002(5) 0.0028(5) 0.0014(5)
    N2C 0.0207(7) 0.0218(7) 0.0263(7) 0.0016(6) 0.0043(6) 0.0031(6)
    C1C 0.0197(7) 0.0207(7) 0.0198(7) 0.0001(6) 0.0034(6) 0.0006(6)
    C2C 0.0282(9) 0.0265(8) 0.0212(8) -0.0032(7) 0.0089(7) -0.0006(7)
    C3C 0.0292(10) 0.0281(9) 0.0268(9) -0.0037(8) 0.0100(8) 0.0019(8)
    C4C 0.0243(9) 0.0229(8) 0.0303(9) -0.0040(7) 0.0074(8) -0.0006(7)
    C5C 0.0249(9) 0.0241(8) 0.0232(8) -0.0042(7) 0.0052(7) -0.0026(7)
    C6C 0.0212(8) 0.0197(7) 0.0198(7) -0.0020(6) 0.0031(6) -0.0003(6)
    C7C 0.0219(8) 0.0223(7) 0.0179(7) -0.0010(6) 0.0019(6) -0.0013(6)
    C8C 0.0238(8) 0.0244(8) 0.0165(7) -0.0005(6) 0.0030(6) 0.0022(6)
    C9C 0.0242(9) 0.0321(9) 0.0210(8) 0.0014(7) 0.0012(7) 0.0057(7)
    C10C 0.0187(8) 0.0264(8) 0.0276(9) 0.0011(7) 0.0045(7) 0.0085(7)
    C11C 0.0288(10) 0.0354(11) 0.0350(11) 0.0085(9) 0.0063(9) 0.0139(9)
    C12C 0.0304(11) 0.0304(10) 0.0509(14) 0.0110(9) 0.0125(10) 0.0142(10)
    C13C 0.0291(10) 0.0271(9) 0.0465(13) 0.0054(8) 0.0126(10) 0.0039(9)
    C14C 0.0261(9) 0.0249(8) 0.0318(10) 0.0012(7) 0.0071(8) 0.0003(8)
    Cl1 0.0348(3) 0.0391(3) 0.0204(2) -0.0060(2) 0.00105(19) -0.00104(19)
    O11 0.0373(9) 0.0468(10) 0.0370(9) 0.0018(8) -0.0055(7) -0.0042(8)
    O12 0.0397(10) 0.0540(11) 0.0388(10) 0.0000(9) 0.0044(8) -0.0111(9)
    O13 0.0572(13) 0.0466(11) 0.0461(11) -0.0201(10) 0.0130(10) -0.0131(9)
    O14 0.0770(16) 0.0629(14) 0.0253(8) -0.0066(12) 0.0065(10) 0.0108(9)
    O1S 0.0426(16) 0.0521(16) 0.104(3) -0.0025(13) 0.0178(17) 0.0312(19)
    C1S 0.091(4) 0.074(3) 0.052(3) 0.000(3) -0.008(3) 0.001(3)
    C2S 0.069(3) 0.074(3) 0.097(3) -0.010(2) -0.007(3) 0.017(3)
    C3S 0.050(2) 0.061(2) 0.120(3) -0.0022(18) 0.024(2) 0.032(2)
    C4S 0.066(3) 0.075(3) 0.132(4) 0.010(3) 0.040(3) 0.035(3)
    O1SB 0.049(3) 0.056(3) 0.115(3) -0.002(3) 0.017(3) 0.031(3)
    C1SB 0.069(6) 0.067(5) 0.101(6) -0.003(5) 0.015(5) 0.024(6)
    C2SB 0.055(3) 0.062(3) 0.109(3) -0.004(3) 0.012(3) 0.027(3)
    C3SB 0.050(3) 0.058(3) 0.114(4) -0.001(3) 0.023(3) 0.031(3)
    C4SB 0.053(5) 0.069(5) 0.117(5) 0.011(4) 0.034(5) 0.026(5)
    C1DD 0.058(4) 0.065(4) 0.117(5) 0.006(4) 0.029(4) 0.030(4)
    Cl7S 0.066(5) 0.087(5) 0.098(5) 0.017(4) 0.054(4) 0.041(5)
    Cl8S 0.064(4) 0.064(4) 0.127(5) 0.009(3) 0.025(4) 0.027(4)
    C1DA 0.107(6) 0.127(7) 0.127(6) -0.012(6) 0.059(6) 0.021(6)
    Cl1S 0.116(4) 0.101(4) 0.137(4) -0.024(3) 0.058(3) 0.021(3)
    Cl2S 0.107(5) 0.130(6) 0.072(3) 0.051(4) 0.008(3) -0.017(4)
    C1DB 0.121(8) 0.115(8) 0.127(8) -0.013(8) 0.063(7) 0.013(8)
    Cl3S 0.191(10) 0.167(10) 0.186(10) -0.015(10) 0.054(9) 0.014(10)
    Cl4S 0.102(6) 0.099(6) 0.107(6) -0.013(5) 0.045(5) -0.007(5)
    C1DC 0.093(5) 0.132(7) 0.141(6) -0.015(5) 0.060(5) 0.004(6)
    Cl5S 0.136(3) 0.085(2) 0.144(4) -0.036(2) 0.047(3) 0.001(2)
    Cl6S 0.0647(15) 0.113(3) 0.069(2) 0.0062(17) 0.0313(15) 0.029(2)
_geom_special_details
;
 All esds (except the esd in the dihedral angle between two l.s. planes)
 are estimated using the full covariance matrix.  The cell esds are taken
 into account individually in the estimation of esds in distances, angles
 and torsion angles; correlations between esds in cell parameters are only
 used when they are defined by crystal symmetry.  An approximate (isotropic)
 treatment of cell esds is used for estimating esds involving l.s. planes.
;
loop_
    _geom_bond_atom_site_label_1
    _geom_bond_atom_site_label_2
    _geom_bond_site_symmetry_2
    _geom_bond_distance
    _geom_bond_publ_flag
    Mn1 O3SA . 1.8831(13) ?
    Mn1 O1A . 1.9020(14) ?
    Mn1 O1 . 1.9427(13) ?
    Mn1 N1A . 2.0202(16) ?
    Mn1 O1SA . 2.1973(14) ?
    Mn1 N2A . 2.3640(17) ?
    Mn1 Mn3 . 3.0143(4) ?
    Mn1 Mn2 . 3.0368(4) ?
    Mn2 O1SA . 1.8880(14) ?
    Mn2 O1B . 1.8957(14) ?
    Mn2 O1 . 1.9344(13) ?
    Mn2 N1B . 2.0226(16) ?
    Mn2 O2SA . 2.2004(13) ?
    Mn2 N2B . 2.4312(16) ?
    Mn2 Mn3 . 3.0292(4) ?
    Mn3 O1C . 1.8858(13) ?
    Mn3 O2SA . 1.8858(14) ?
    Mn3 O1 . 1.9429(12) ?
    Mn3 N1C . 2.0121(16) ?
    Mn3 O3SA . 2.2157(14) ?
    Mn3 N2C . 2.3880(17) ?
    O1SA C1SA . 1.415(3) ?
    C1SA H1SA . 0.9800 ?
    C1SA H1SB . 0.9800 ?
    C1SA H1SC . 0.9800 ?
    O2SA C2SA . 1.411(2) ?
    C2SA H2SA . 0.9800 ?
    C2SA H2SB . 0.9800 ?
    C2SA H2SC . 0.9800 ?
    O3SA C3SA . 1.415(2) ?
    C3SA H3SA . 0.9800 ?
    C3SA H3SB . 0.9800 ?
    C3SA H3SC . 0.9800 ?
    Cl1A C4A . 1.743(2) ?
    O1A C1A . 1.317(2) ?
    N1A C7A . 1.279(3) ?
    N1A C8A . 1.474(2) ?
    N2A C10A . 1.342(2) ?
    N2A C14A . 1.354(3) ?
    C1A C2A . 1.408(3) ?
    C1A C6A . 1.424(3) ?
    C2A C3A . 1.380(3) ?
    C2A H2AA . 0.9500 ?
    C3A C4A . 1.391(3) ?
    C3A H3AA . 0.9500 ?
    C4A C5A . 1.370(3) ?
    C5A C6A . 1.406(3) ?
    C5A H5AA . 0.9500 ?
    C6A C7A . 1.442(3) ?
    C7A H7AA . 0.9500 ?
    C8A C9A . 1.522(3) ?
    C8A H8AA . 0.9900 ?
    C8A H8AB . 0.9900 ?
    C9A C10A . 1.512(3) ?
    C9A H9AA . 0.9900 ?
    C9A H9AB . 0.9900 ?
    C10A C11A . 1.387(3) ?
    C11A C12A . 1.380(3) ?
    C11A H11A . 0.9500 ?
    C12A C13A . 1.389(3) ?
    C12A H12A . 0.9500 ?
    C13A C14A . 1.374(3) ?
    C13A H13A . 0.9500 ?
    C14A H14B . 0.9500 ?
    Cl1B C4B . 1.741(2) ?
    O1B C1B . 1.321(2) ?
    N1B C7B . 1.284(2) ?
    N1B C8B . 1.475(2) ?
    N2B C10B . 1.348(3) ?
    N2B C14B . 1.351(3) ?
    C1B C2B . 1.410(3) ?
    C1B C6B . 1.413(3) ?
    C2B C3B . 1.384(3) ?
    C2B H2BA . 0.9500 ?
    C3B C4B . 1.391(4) ?
    C3B H3BA . 0.9500 ?
    C4B C5B . 1.375(3) ?
    C5B C6B . 1.412(3) ?
    C5B H5BA . 0.9500 ?
    C6B C7B . 1.445(3) ?
    C7B H7BA . 0.9500 ?
    C8B C9B . 1.521(3) ?
    C8B H8BA . 0.9900 ?
    C8B H8BB . 0.9900 ?
    C9B C10B . 1.501(3) ?
    C9B H9BA . 0.9900 ?
    C9B H9BB . 0.9900 ?
    C10B C11B . 1.397(3) ?
    C11B C12B . 1.383(4) ?
    C11B H11B . 0.9500 ?
    C12B C13B . 1.388(4) ?
    C12B H12C . 0.9500 ?
    C13B C14B . 1.379(3) ?
    C13B H13B . 0.9500 ?
    C14B H14A . 0.9500 ?
    Cl1C C4C . 1.740(2) ?
    O1C C1C . 1.320(2) ?
    N1C C7C . 1.284(2) ?
    N1C C8C . 1.475(2) ?
    N2C C14C . 1.342(3) ?
    N2C C10C . 1.349(3) ?
    C1C C2C . 1.405(3) ?
    C1C C6C . 1.420(3) ?
    C2C C3C . 1.379(3) ?
    C2C H2CA . 0.9500 ?
    C3C C4C . 1.395(3) ?
    C3C H3CA . 0.9500 ?
    C4C C5C . 1.374(3) ?
    C5C C6C . 1.403(3) ?
    C5C H5CA . 0.9500 ?
    C6C C7C . 1.442(3) ?
    C7C H7CA . 0.9500 ?
    C8C C9C . 1.515(3) ?
    C8C H8CA . 0.9900 ?
    C8C H8CB . 0.9900 ?
    C9C C10C . 1.509(3) ?
    C9C H9CA . 0.9900 ?
    C9C H9CB . 0.9900 ?
    C10C C11C . 1.396(3) ?
    C11C C12C . 1.376(4) ?
    C11C H11C . 0.9500 ?
    C12C C13C . 1.392(4) ?
    C12C H12B . 0.9500 ?
    C13C C14C . 1.384(3) ?
    C13C H13C . 0.9500 ?
    C14C H14C . 0.9500 ?
    Cl1 O14 . 1.4342(19) ?
    Cl1 O12 . 1.436(2) ?
    Cl1 O11 . 1.437(2) ?
    Cl1 O13 . 1.440(2) ?
    O1S C3S . 1.393(7) ?
    O1S C2S . 1.456(8) ?
    C1S C2S . 1.391(9) ?
    C1S H1S1 . 0.9800 ?
    C1S H1S2 . 0.9800 ?
    C1S H1S3 . 0.9800 ?
    C2S H2S1 . 0.9900 ?
    C2S H2S2 . 0.9900 ?
    C3S C4S . 1.491(10) ?
    C3S H3S1 . 0.9900 ?
    C3S H3S2 . 0.9900 ?
    C4S H4S1 . 0.9800 ?
    C4S H4S2 . 0.9800 ?
    C4S H4S3 . 0.9800 ?
    O1SB C3SB . 1.374(18) ?
    O1SB C2SB . 1.464(18) ?
    C1SB C2SB . 1.397(18) ?
    C1SB H1S4 . 0.9800 ?
    C1SB H1S5 . 0.9800 ?
    C1SB H1S6 . 0.9800 ?
    C2SB H2S3 . 0.9900 ?
    C2SB H2S4 . 0.9900 ?
    C3SB C4SB . 1.53(2) ?
    C3SB H3S3 . 0.9900 ?
    C3SB H3S4 . 0.9900 ?
    C4SB H4S4 . 0.9800 ?
    C4SB H4S5 . 0.9800 ?
    C4SB H4S6 . 0.9800 ?
    C1DD Cl8S . 1.769(19) ?
    C1DD Cl7S . 1.79(2) ?
    C1DD H1D7 . 0.9900 ?
    C1DD H1D8 . 0.9900 ?
    C1DA Cl2S . 1.820(15) ?
    C1DA Cl1S . 1.851(14) ?
    C1DA H1D1 . 0.9900 ?
    C1DA H1D2 . 0.9900 ?
    C1DB Cl3S . 1.802(19) ?
    C1DB Cl4S . 1.847(19) ?
    C1DB H1D3 . 0.9900 ?
    C1DB H1D4 . 0.9900 ?
    C1DC Cl6S . 1.763(11) ?
    C1DC Cl5S . 1.774(11) ?
    C1DC H1D5 . 0.9900 ?
    C1DC H1D6 . 0.9900 ?
loop_
    _geom_angle_atom_site_label_1
    _geom_angle_atom_site_label_2
    _geom_angle_atom_site_label_3
    _geom_angle_site_symmetry_1
    _geom_angle_site_symmetry_3
    _geom_angle
    _geom_angle_publ_flag
    O3SA Mn1 O1A . . 93.06(6) ?
    O3SA Mn1 O1 . . 86.09(6) ?
    O1A Mn1 O1 . . 169.71(6) ?
    O3SA Mn1 N1A . . 169.34(7) ?
    O1A Mn1 N1A . . 88.59(6) ?
    O1 Mn1 N1A . . 94.13(6) ?
    O3SA Mn1 O1SA . . 99.02(6) ?
    O1A Mn1 O1SA . . 93.49(6) ?
    O1 Mn1 O1SA . . 76.54(5) ?
    N1A Mn1 O1SA . . 91.39(6) ?
    O3SA Mn1 N2A . . 90.57(6) ?
    O1A Mn1 N2A . . 93.90(6) ?
    O1 Mn1 N2A . . 96.36(6) ?
    N1A Mn1 N2A . . 78.80(6) ?
    O1SA Mn1 N2A . . 167.55(5) ?
    O3SA Mn1 Mn3 . . 47.14(4) ?
    O1A Mn1 Mn3 . . 139.82(4) ?
    O1 Mn1 Mn3 . . 39.13(4) ?
    N1A Mn1 Mn3 . . 131.49(5) ?
    O1SA Mn1 Mn3 . . 88.76(4) ?
    N2A Mn1 Mn3 . . 92.03(4) ?
    O3SA Mn1 Mn2 . . 94.02(4) ?
    O1A Mn1 Mn2 . . 131.69(5) ?
    O1 Mn1 Mn2 . . 38.34(4) ?
    N1A Mn1 Mn2 . . 92.73(5) ?
    O1SA Mn1 Mn2 . . 38.21(4) ?
    N2A Mn1 Mn2 . . 133.69(4) ?
    Mn3 Mn1 Mn2 . . 60.078(9) ?
    O1SA Mn2 O1B . . 94.51(6) ?
    O1SA Mn2 O1 . . 84.57(6) ?
    O1B Mn2 O1 . . 167.16(6) ?
    O1SA Mn2 N1B . . 168.92(6) ?
    O1B Mn2 N1B . . 89.61(6) ?
    O1 Mn2 N1B . . 93.66(6) ?
    O1SA Mn2 O2SA . . 99.00(6) ?
    O1B Mn2 O2SA . . 90.61(6) ?
    O1 Mn2 O2SA . . 76.92(5) ?
    N1B Mn2 O2SA . . 91.23(6) ?
    O1SA Mn2 N2B . . 91.23(6) ?
    O1B Mn2 N2B . . 97.21(6) ?
    O1 Mn2 N2B . . 95.61(5) ?
    N1B Mn2 N2B . . 78.03(6) ?
    O2SA Mn2 N2B . . 166.61(6) ?
    O1SA Mn2 Mn3 . . 94.44(4) ?
    O1B Mn2 Mn3 . . 128.92(5) ?
    O1 Mn2 Mn3 . . 38.72(4) ?
    N1B Mn2 Mn3 . . 90.93(5) ?
    O2SA Mn2 Mn3 . . 38.30(4) ?
    N2B Mn2 Mn3 . . 132.71(4) ?
    O1SA Mn2 Mn1 . . 46.05(4) ?
    O1B Mn2 Mn1 . . 139.25(5) ?
    O1 Mn2 Mn1 . . 38.54(4) ?
    N1B Mn2 Mn1 . . 131.09(5) ?
    O2SA Mn2 Mn1 . . 87.08(4) ?
    N2B Mn2 Mn1 . . 93.94(4) ?
    Mn3 Mn2 Mn1 . . 59.592(9) ?
    O1C Mn3 O2SA . . 93.83(6) ?
    O1C Mn3 O1 . . 168.22(6) ?
    O2SA Mn3 O1 . . 84.73(6) ?
    O1C Mn3 N1C . . 89.85(6) ?
    O2SA Mn3 N1C . . 168.84(6) ?
    O1 Mn3 N1C . . 93.77(6) ?
    O1C Mn3 O3SA . . 91.10(6) ?
    O2SA Mn3 O3SA . . 97.04(6) ?
    O1 Mn3 O3SA . . 77.51(5) ?
    N1C Mn3 O3SA . . 93.42(6) ?
    O1C Mn3 N2C . . 94.14(6) ?
    O2SA Mn3 N2C . . 91.35(6) ?
    O1 Mn3 N2C . . 97.58(5) ?
    N1C Mn3 N2C . . 77.87(6) ?
    O3SA Mn3 N2C . . 169.80(5) ?
    O1C Mn3 Mn1 . . 129.62(5) ?
    O2SA Mn3 Mn1 . . 93.74(5) ?
    O1 Mn3 Mn1 . . 39.12(4) ?
    N1C Mn3 Mn1 . . 92.01(4) ?
    O3SA Mn3 Mn1 . . 38.53(3) ?
    N2C Mn3 Mn1 . . 135.34(4) ?
    O1C Mn3 Mn2 . . 139.48(4) ?
    O2SA Mn3 Mn2 . . 46.32(4) ?
    O1 Mn3 Mn2 . . 38.52(4) ?
    N1C Mn3 Mn2 . . 130.66(4) ?
    O3SA Mn3 Mn2 . . 87.80(4) ?
    N2C Mn3 Mn2 . . 93.86(4) ?
    Mn1 Mn3 Mn2 . . 60.330(9) ?
    Mn2 O1 Mn1 . . 103.12(6) ?
    Mn2 O1 Mn3 . . 102.75(6) ?
    Mn1 O1 Mn3 . . 101.75(6) ?
    C1SA O1SA Mn2 . . 126.08(13) ?
    C1SA O1SA Mn1 . . 132.90(13) ?
    Mn2 O1SA Mn1 . . 95.74(6) ?
    O1SA C1SA H1SA . . 109.5 ?
    O1SA C1SA H1SB . . 109.5 ?
    H1SA C1SA H1SB . . 109.5 ?
    O1SA C1SA H1SC . . 109.5 ?
    H1SA C1SA H1SC . . 109.5 ?
    H1SB C1SA H1SC . . 109.5 ?
    C2SA O2SA Mn3 . . 127.25(12) ?
    C2SA O2SA Mn2 . . 131.89(13) ?
    Mn3 O2SA Mn2 . . 95.38(5) ?
    O2SA C2SA H2SA . . 109.5 ?
    O2SA C2SA H2SB . . 109.5 ?
    H2SA C2SA H2SB . . 109.5 ?
    O2SA C2SA H2SC . . 109.5 ?
    H2SA C2SA H2SC . . 109.5 ?
    H2SB C2SA H2SC . . 109.5 ?
    C3SA O3SA Mn1 . . 123.27(13) ?
    C3SA O3SA Mn3 . . 123.15(12) ?
    Mn1 O3SA Mn3 . . 94.33(5) ?
    O3SA C3SA H3SA . . 109.5 ?
    O3SA C3SA H3SB . . 109.5 ?
    H3SA C3SA H3SB . . 109.5 ?
    O3SA C3SA H3SC . . 109.5 ?
    H3SA C3SA H3SC . . 109.5 ?
    H3SB C3SA H3SC . . 109.5 ?
    C1A O1A Mn1 . . 125.06(12) ?
    C7A N1A C8A . . 119.33(16) ?
    C7A N1A Mn1 . . 124.48(14) ?
    C8A N1A Mn1 . . 116.07(12) ?
    C10A N2A C14A . . 117.84(17) ?
    C10A N2A Mn1 . . 129.20(13) ?
    C14A N2A Mn1 . . 112.95(12) ?
    O1A C1A C2A . . 118.92(17) ?
    O1A C1A C6A . . 122.97(18) ?
    C2A C1A C6A . . 118.07(18) ?
    C3A C2A C1A . . 121.22(19) ?
    C3A C2A H2AA . . 119.4 ?
    C1A C2A H2AA . . 119.4 ?
    C2A C3A C4A . . 119.8(2) ?
    C2A C3A H3AA . . 120.1 ?
    C4A C3A H3AA . . 120.1 ?
    C5A C4A C3A . . 121.1(2) ?
    C5A C4A Cl1A . . 119.65(17) ?
    C3A C4A Cl1A . . 119.26(18) ?
    C4A C5A C6A . . 120.1(2) ?
    C4A C5A H5AA . . 119.9 ?
    C6A C5A H5AA . . 119.9 ?
    C5A C6A C1A . . 119.73(19) ?
    C5A C6A C7A . . 119.00(18) ?
    C1A C6A C7A . . 121.18(18) ?
    N1A C7A C6A . . 125.11(17) ?
    N1A C7A H7AA . . 117.4 ?
    C6A C7A H7AA . . 117.4 ?
    N1A C8A C9A . . 111.32(15) ?
    N1A C8A H8AA . . 109.4 ?
    C9A C8A H8AA . . 109.4 ?
    N1A C8A H8AB . . 109.4 ?
    C9A C8A H8AB . . 109.4 ?
    H8AA C8A H8AB . . 108.0 ?
    C10A C9A C8A . . 118.38(16) ?
    C10A C9A H9AA . . 107.7 ?
    C8A C9A H9AA . . 107.7 ?
    C10A C9A H9AB . . 107.7 ?
    C8A C9A H9AB . . 107.7 ?
    H9AA C9A H9AB . . 107.1 ?
    N2A C10A C11A . . 121.50(19) ?
    N2A C10A C9A . . 120.97(18) ?
    C11A C10A C9A . . 117.52(18) ?
    C12A C11A C10A . . 120.2(2) ?
    C12A C11A H11A . . 119.9 ?
    C10A C11A H11A . . 119.9 ?
    C11A C12A C13A . . 118.5(2) ?
    C11A C12A H12A . . 120.7 ?
    C13A C12A H12A . . 120.7 ?
    C14A C13A C12A . . 118.3(2) ?
    C14A C13A H13A . . 120.8 ?
    C12A C13A H13A . . 120.8 ?
    N2A C14A C13A . . 123.58(19) ?
    N2A C14A H14B . . 118.2 ?
    C13A C14A H14B . . 118.2 ?
    C1B O1B Mn2 . . 123.98(13) ?
    C7B N1B C8B . . 117.97(16) ?
    C7B N1B Mn2 . . 124.50(14) ?
    C8B N1B Mn2 . . 117.28(12) ?
    C10B N2B C14B . . 117.79(18) ?
    C10B N2B Mn2 . . 128.74(14) ?
    C14B N2B Mn2 . . 113.27(13) ?
    O1B C1B C2B . . 118.53(19) ?
    O1B C1B C6B . . 123.58(17) ?
    C2B C1B C6B . . 117.86(18) ?
    C3B C2B C1B . . 121.1(2) ?
    C3B C2B H2BA . . 119.4 ?
    C1B C2B H2BA . . 119.4 ?
    C2B C3B C4B . . 120.1(2) ?
    C2B C3B H3BA . . 119.9 ?
    C4B C3B H3BA . . 119.9 ?
    C5B C4B C3B . . 120.6(2) ?
    C5B C4B Cl1B . . 120.0(2) ?
    C3B C4B Cl1B . . 119.33(17) ?
    C4B C5B C6B . . 119.9(2) ?
    C4B C5B H5BA . . 120.1 ?
    C6B C5B H5BA . . 120.1 ?
    C5B C6B C1B . . 120.35(19) ?
    C5B C6B C7B . . 117.56(19) ?
    C1B C6B C7B . . 121.98(17) ?
    N1B C7B C6B . . 124.25(18) ?
    N1B C7B H7BA . . 117.9 ?
    C6B C7B H7BA . . 117.9 ?
    N1B C8B C9B . . 110.84(16) ?
    N1B C8B H8BA . . 109.5 ?
    C9B C8B H8BA . . 109.5 ?
    N1B C8B H8BB . . 109.5 ?
    C9B C8B H8BB . . 109.5 ?
    H8BA C8B H8BB . . 108.1 ?
    C10B C9B C8B . . 117.03(16) ?
    C10B C9B H9BA . . 108.0 ?
    C8B C9B H9BA . . 108.0 ?
    C10B C9B H9BB . . 108.0 ?
    C8B C9B H9BB . . 108.0 ?
    H9BA C9B H9BB . . 107.3 ?
    N2B C10B C11B . . 121.1(2) ?
    N2B C10B C9B . . 120.51(17) ?
    C11B C10B C9B . . 118.32(19) ?
    C12B C11B C10B . . 120.3(2) ?
    C12B C11B H11B . . 119.8 ?
    C10B C11B H11B . . 119.8 ?
    C11B C12B C13B . . 118.4(2) ?
    C11B C12B H12C . . 120.8 ?
    C13B C12B H12C . . 120.8 ?
    C14B C13B C12B . . 118.3(2) ?
    C14B C13B H13B . . 120.8 ?
    C12B C13B H13B . . 120.8 ?
    N2B C14B C13B . . 123.9(2) ?
    N2B C14B H14A . . 118.1 ?
    C13B C14B H14A . . 118.1 ?
    C1C O1C Mn3 . . 125.26(11) ?
    C7C N1C C8C . . 117.21(16) ?
    C7C N1C Mn3 . . 125.23(12) ?
    C8C N1C Mn3 . . 116.90(12) ?
    C14C N2C C10C . . 118.06(18) ?
    C14C N2C Mn3 . . 112.58(14) ?
    C10C N2C Mn3 . . 129.29(13) ?
    O1C C1C C2C . . 118.95(17) ?
    O1C C1C C6C . . 123.37(16) ?
    C2C C1C C6C . . 117.65(17) ?
    C3C C2C C1C . . 121.53(18) ?
    C3C C2C H2CA . . 119.2 ?
    C1C C2C H2CA . . 119.2 ?
    C2C C3C C4C . . 119.76(18) ?
    C2C C3C H3CA . . 120.1 ?
    C4C C3C H3CA . . 120.1 ?
    C5C C4C C3C . . 120.70(19) ?
    C5C C4C Cl1C . . 118.87(16) ?
    C3C C4C Cl1C . . 120.43(15) ?
    C4C C5C C6C . . 119.93(18) ?
    C4C C5C H5CA . . 120.0 ?
    C6C C5C H5CA . . 120.0 ?
    C5C C6C C1C . . 120.36(16) ?
    C5C C6C C7C . . 117.53(17) ?
    C1C C6C C7C . . 121.94(16) ?
    N1C C7C C6C . . 124.27(17) ?
    N1C C7C H7CA . . 117.9 ?
    C6C C7C H7CA . . 117.9 ?
    N1C C8C C9C . . 109.69(15) ?
    N1C C8C H8CA . . 109.7 ?
    C9C C8C H8CA . . 109.7 ?
    N1C C8C H8CB . . 109.7 ?
    C9C C8C H8CB . . 109.7 ?
    H8CA C8C H8CB . . 108.2 ?
    C10C C9C C8C . . 117.36(17) ?
    C10C C9C H9CA . . 108.0 ?
    C8C C9C H9CA . . 108.0 ?
    C10C C9C H9CB . . 108.0 ?
    C8C C9C H9CB . . 108.0 ?
    H9CA C9C H9CB . . 107.2 ?
    N2C C10C C11C . . 121.4(2) ?
    N2C C10C C9C . . 120.81(17) ?
    C11C C10C C9C . . 117.7(2) ?
    C12C C11C C10C . . 119.9(2) ?
    C12C C11C H11C . . 120.0 ?
    C10C C11C H11C . . 120.0 ?
    C11C C12C C13C . . 118.8(2) ?
    C11C C12C H12B . . 120.6 ?
    C13C C12C H12B . . 120.6 ?
    C14C C13C C12C . . 118.1(2) ?
    C14C C13C H13C . . 120.9 ?
    C12C C13C H13C . . 120.9 ?
    N2C C14C C13C . . 123.6(2) ?
    N2C C14C H14C . . 118.2 ?
    C13C C14C H14C . . 118.2 ?
    O14 Cl1 O12 . . 109.50(14) ?
    O14 Cl1 O11 . . 110.07(14) ?
    O12 Cl1 O11 . . 108.90(12) ?
    O14 Cl1 O13 . . 109.35(13) ?
    O12 Cl1 O13 . . 109.75(13) ?
    O11 Cl1 O13 . . 109.27(14) ?
    C3S O1S C2S . . 111.9(5) ?
    C2S C1S H1S1 . . 109.5 ?
    C2S C1S H1S2 . . 109.5 ?
    H1S1 C1S H1S2 . . 109.5 ?
    C2S C1S H1S3 . . 109.5 ?
    H1S1 C1S H1S3 . . 109.5 ?
    H1S2 C1S H1S3 . . 109.5 ?
    C1S C2S O1S . . 110.7(5) ?
    C1S C2S H2S1 . . 109.5 ?
    O1S C2S H2S1 . . 109.5 ?
    C1S C2S H2S2 . . 109.5 ?
    O1S C2S H2S2 . . 109.5 ?
    H2S1 C2S H2S2 . . 108.1 ?
    O1S C3S C4S . . 109.1(6) ?
    O1S C3S H3S1 . . 109.9 ?
    C4S C3S H3S1 . . 109.9 ?
    O1S C3S H3S2 . . 109.9 ?
    C4S C3S H3S2 . . 109.9 ?
    H3S1 C3S H3S2 . . 108.3 ?
    C3S C4S H4S1 . . 109.5 ?
    C3S C4S H4S2 . . 109.5 ?
    H4S1 C4S H4S2 . . 109.5 ?
    C3S C4S H4S3 . . 109.5 ?
    H4S1 C4S H4S3 . . 109.5 ?
    H4S2 C4S H4S3 . . 109.5 ?
    C3SB O1SB C2SB . . 113.7(17) ?
    C2SB C1SB H1S4 . . 109.5 ?
    C2SB C1SB H1S5 . . 109.5 ?
    H1S4 C1SB H1S5 . . 109.5 ?
    C2SB C1SB H1S6 . . 109.5 ?
    H1S4 C1SB H1S6 . . 109.5 ?
    H1S5 C1SB H1S6 . . 109.5 ?
    C1SB C2SB O1SB . . 120.9(19) ?
    C1SB C2SB H2S3 . . 107.1 ?
    O1SB C2SB H2S3 . . 107.1 ?
    C1SB C2SB H2S4 . . 107.1 ?
    O1SB C2SB H2S4 . . 107.1 ?
    H2S3 C2SB H2S4 . . 106.8 ?
    O1SB C3SB C4SB . . 105.4(18) ?
    O1SB C3SB H3S3 . . 110.7 ?
    C4SB C3SB H3S3 . . 110.7 ?
    O1SB C3SB H3S4 . . 110.7 ?
    C4SB C3SB H3S4 . . 110.7 ?
    H3S3 C3SB H3S4 . . 108.8 ?
    C3SB C4SB H4S4 . . 109.5 ?
    C3SB C4SB H4S5 . . 109.5 ?
    H4S4 C4SB H4S5 . . 109.5 ?
    C3SB C4SB H4S6 . . 109.5 ?
    H4S4 C4SB H4S6 . . 109.5 ?
    H4S5 C4SB H4S6 . . 109.5 ?
    Cl8S C1DD Cl7S . . 111.6(14) ?
    Cl8S C1DD H1D7 . . 109.3 ?
    Cl7S C1DD H1D7 . . 109.3 ?
    Cl8S C1DD H1D8 . . 109.3 ?
    Cl7S C1DD H1D8 . . 109.3 ?
    H1D7 C1DD H1D8 . . 108.0 ?
    Cl2S C1DA Cl1S . . 112.1(8) ?
    Cl2S C1DA H1D1 . . 109.2 ?
    Cl1S C1DA H1D1 . . 109.2 ?
    Cl2S C1DA H1D2 . . 109.2 ?
    Cl1S C1DA H1D2 . . 109.2 ?
    H1D1 C1DA H1D2 . . 107.9 ?
    Cl3S C1DB Cl4S . . 101.3(12) ?
    Cl3S C1DB H1D3 . . 111.5 ?
    Cl4S C1DB H1D3 . . 111.5 ?
    Cl3S C1DB H1D4 . . 111.5 ?
    Cl4S C1DB H1D4 . . 111.5 ?
    H1D3 C1DB H1D4 . . 109.3 ?
    Cl6S C1DC Cl5S . . 115.1(6) ?
    Cl6S C1DC H1D5 . . 108.5 ?
    Cl5S C1DC H1D5 . . 108.5 ?
    Cl6S C1DC H1D6 . . 108.5 ?
    Cl5S C1DC H1D6 . . 108.5 ?
    H1D5 C1DC H1D6 . . 107.5 ?
loop_
    _geom_torsion_atom_site_label_1
    _geom_torsion_atom_site_label_2
    _geom_torsion_atom_site_label_3
    _geom_torsion_atom_site_label_4
    _geom_torsion_site_symmetry_1
    _geom_torsion_site_symmetry_2
    _geom_torsion_site_symmetry_3
    _geom_torsion_site_symmetry_4
    _geom_torsion
    _geom_torsion_publ_flag
    O1B Mn2 O1SA C1SA . . . . -11.50(18) ?
    O1 Mn2 O1SA C1SA . . . . 155.65(17) ?
    N1B Mn2 O1SA C1SA . . . . -123.1(3) ?
    O2SA Mn2 O1SA C1SA . . . . 79.84(17) ?
    N2B Mn2 O1SA C1SA . . . . -108.83(17) ?
    Mn3 Mn2 O1SA C1SA . . . . 118.16(17) ?
    Mn1 Mn2 O1SA C1SA . . . . 156.89(19) ?
    O1B Mn2 O1SA Mn1 . . . . -168.38(6) ?
    O1 Mn2 O1SA Mn1 . . . . -1.24(5) ?
    N1B Mn2 O1SA Mn1 . . . . 80.1(3) ?
    O2SA Mn2 O1SA Mn1 . . . . -77.04(6) ?
    N2B Mn2 O1SA Mn1 . . . . 94.28(6) ?
    Mn3 Mn2 O1SA Mn1 . . . . -38.73(4) ?
    O1C Mn3 O2SA C2SA . . . . -15.62(18) ?
    O1 Mn3 O2SA C2SA . . . . 152.65(18) ?
    N1C Mn3 O2SA C2SA . . . . -124.6(3) ?
    O3SA Mn3 O2SA C2SA . . . . 75.96(17) ?
    N2C Mn3 O2SA C2SA . . . . -109.86(17) ?
    Mn1 Mn3 O2SA C2SA . . . . 114.53(17) ?
    Mn2 Mn3 O2SA C2SA . . . . 156.1(2) ?
    O1C Mn3 O2SA Mn2 . . . . -171.71(6) ?
    O1 Mn3 O2SA Mn2 . . . . -3.44(5) ?
    N1C Mn3 O2SA Mn2 . . . . 79.3(3) ?
    O3SA Mn3 O2SA Mn2 . . . . -80.13(5) ?
    N2C Mn3 O2SA Mn2 . . . . 94.05(6) ?
    Mn1 Mn3 O2SA Mn2 . . . . -41.55(4) ?
    O1A Mn1 O3SA C3SA . . . . -38.94(16) ?
    O1 Mn1 O3SA C3SA . . . . 130.79(15) ?
    N1A Mn1 O3SA C3SA . . . . -137.6(3) ?
    O1SA Mn1 O3SA C3SA . . . . 55.09(15) ?
    N2A Mn1 O3SA C3SA . . . . -132.88(15) ?
    Mn3 Mn1 O3SA C3SA . . . . 134.88(17) ?
    Mn2 Mn1 O3SA C3SA . . . . 93.24(15) ?
    O1A Mn1 O3SA Mn3 . . . . -173.82(6) ?
    O1 Mn1 O3SA Mn3 . . . . -4.09(5) ?
    N1A Mn1 O3SA Mn3 . . . . 87.5(3) ?
    O1SA Mn1 O3SA Mn3 . . . . -79.79(6) ?
    N2A Mn1 O3SA Mn3 . . . . 92.24(6) ?
    Mn2 Mn1 O3SA Mn3 . . . . -41.64(4) ?
    Mn1 O1A C1A C2A . . . . -150.67(14) ?
    Mn1 O1A C1A C6A . . . . 31.5(3) ?
    O1A C1A C2A C3A . . . . -179.92(19) ?
    C6A C1A C2A C3A . . . . -2.0(3) ?
    C1A C2A C3A C4A . . . . 1.4(3) ?
    C2A C3A C4A C5A . . . . 0.2(3) ?
    C2A C3A C4A Cl1A . . . . 178.09(17) ?
    C3A C4A C5A C6A . . . . -1.2(3) ?
    Cl1A C4A C5A C6A . . . . -179.03(17) ?
    C4A C5A C6A C1A . . . . 0.5(3) ?
    C4A C5A C6A C7A . . . . 176.9(2) ?
    O1A C1A C6A C5A . . . . 178.87(19) ?
    C2A C1A C6A C5A . . . . 1.0(3) ?
    O1A C1A C6A C7A . . . . 2.6(3) ?
    C2A C1A C6A C7A . . . . -175.30(18) ?
    C8A N1A C7A C6A . . . . 172.91(18) ?
    Mn1 N1A C7A C6A . . . . -3.0(3) ?
    C5A C6A C7A N1A . . . . 166.8(2) ?
    C1A C6A C7A N1A . . . . -16.9(3) ?
    C7A N1A C8A C9A . . . . -91.0(2) ?
    Mn1 N1A C8A C9A . . . . 85.20(17) ?
    N1A C8A C9A C10A . . . . -52.4(2) ?
    C14A N2A C10A C11A . . . . -2.5(3) ?
    Mn1 N2A C10A C11A . . . . 176.53(14) ?
    C14A N2A C10A C9A . . . . 176.13(18) ?
    Mn1 N2A C10A C9A . . . . -4.8(3) ?
    C8A C9A C10A N2A . . . . 14.3(3) ?
    C8A C9A C10A C11A . . . . -167.00(18) ?
    N2A C10A C11A C12A . . . . 1.4(3) ?
    C9A C10A C11A C12A . . . . -177.28(19) ?
    C10A C11A C12A C13A . . . . 0.7(3) ?
    C11A C12A C13A C14A . . . . -1.5(3) ?
    C10A N2A C14A C13A . . . . 1.6(3) ?
    Mn1 N2A C14A C13A . . . . -177.56(16) ?
    C12A C13A C14A N2A . . . . 0.4(3) ?
    O1SA Mn2 O1B C1B . . . . 152.89(14) ?
    O1 Mn2 O1B C1B . . . . 67.5(3) ?
    N1B Mn2 O1B C1B . . . . -37.41(14) ?
    O2SA Mn2 O1B C1B . . . . 53.82(14) ?
    N2B Mn2 O1B C1B . . . . -115.29(14) ?
    Mn3 Mn2 O1B C1B . . . . 53.48(16) ?
    Mn1 Mn2 O1B C1B . . . . 140.06(12) ?
    Mn2 O1B C1B C2B . . . . -149.28(14) ?
    Mn2 O1B C1B C6B . . . . 32.5(2) ?
    O1B C1B C2B C3B . . . . -177.07(18) ?
    C6B C1B C2B C3B . . . . 1.2(3) ?
    C1B C2B C3B C4B . . . . -0.7(3) ?
    C2B C3B C4B C5B . . . . 0.3(3) ?
    C2B C3B C4B Cl1B . . . . 179.10(17) ?
    C3B C4B C5B C6B . . . . -0.6(3) ?
    Cl1B C4B C5B C6B . . . . -179.33(16) ?
    C4B C5B C6B C1B . . . . 1.1(3) ?
    C4B C5B C6B C7B . . . . 177.37(19) ?
    O1B C1B C6B C5B . . . . 176.75(18) ?
    C2B C1B C6B C5B . . . . -1.5(3) ?
    O1B C1B C6B C7B . . . . 0.7(3) ?
    C2B C1B C6B C7B . . . . -177.51(18) ?
    C8B N1B C7B C6B . . . . 173.93(18) ?
    Mn2 N1B C7B C6B . . . . -0.1(3) ?
    C5B C6B C7B N1B . . . . 166.57(19) ?
    C1B C6B C7B N1B . . . . -17.3(3) ?
    C7B N1B C8B C9B . . . . -87.5(2) ?
    Mn2 N1B C8B C9B . . . . 86.97(16) ?
    N1B C8B C9B C10B . . . . -60.5(2) ?
    C14B N2B C10B C11B . . . . -3.5(3) ?
    Mn2 N2B C10B C11B . . . . 171.07(16) ?
    C14B N2B C10B C9B . . . . 174.60(18) ?
    Mn2 N2B C10B C9B . . . . -10.8(3) ?
    C8B C9B C10B N2B . . . . 24.6(3) ?
    C8B C9B C10B C11B . . . . -157.28(19) ?
    N2B C10B C11B C12B . . . . 2.0(3) ?
    C9B C10B C11B C12B . . . . -176.2(2) ?
    C10B C11B C12B C13B . . . . 1.2(4) ?
    C11B C12B C13B C14B . . . . -2.8(4) ?
    C10B N2B C14B C13B . . . . 1.9(3) ?
    Mn2 N2B C14B C13B . . . . -173.49(19) ?
    C12B C13B C14B N2B . . . . 1.3(4) ?
    O2SA Mn3 O1C C1C . . . . 156.03(16) ?
    O1 Mn3 O1C C1C . . . . 73.5(3) ?
    N1C Mn3 O1C C1C . . . . -34.51(16) ?
    O3SA Mn3 O1C C1C . . . . 58.90(16) ?
    N2C Mn3 O1C C1C . . . . -112.34(16) ?
    Mn1 Mn3 O1C C1C . . . . 57.96(17) ?
    Mn2 Mn3 O1C C1C . . . . 146.80(13) ?
    Mn3 O1C C1C C2C . . . . -151.70(15) ?
    Mn3 O1C C1C C6C . . . . 30.7(3) ?
    O1C C1C C2C C3C . . . . -176.40(19) ?
    C6C C1C C2C C3C . . . . 1.4(3) ?
    C1C C2C C3C C4C . . . . 0.6(3) ?
    C2C C3C C4C C5C . . . . -1.1(3) ?
    C2C C3C C4C Cl1C . . . . 178.87(17) ?
    C3C C4C C5C C6C . . . . -0.3(3) ?
    Cl1C C4C C5C C6C . . . . 179.73(16) ?
    C4C C5C C6C C1C . . . . 2.2(3) ?
    C4C C5C C6C C7C . . . . 177.53(19) ?
    O1C C1C C6C C5C . . . . 174.91(19) ?
    C2C C1C C6C C5C . . . . -2.8(3) ?
    O1C C1C C6C C7C . . . . -0.2(3) ?
    C2C C1C C6C C7C . . . . -177.84(19) ?
    C8C N1C C7C C6C . . . . 170.75(17) ?
    Mn3 N1C C7C C6C . . . . 0.3(3) ?
    C5C C6C C7C N1C . . . . 169.30(19) ?
    C1C C6C C7C N1C . . . . -15.5(3) ?
    C7C N1C C8C C9C . . . . -82.6(2) ?
    Mn3 N1C C8C C9C . . . . 88.59(17) ?
    N1C C8C C9C C10C . . . . -56.7(2) ?
    C14C N2C C10C C11C . . . . -2.3(3) ?
    Mn3 N2C C10C C11C . . . . -179.10(15) ?
    C14C N2C C10C C9C . . . . 174.83(18) ?
    Mn3 N2C C10C C9C . . . . -2.0(3) ?
    C8C C9C C10C N2C . . . . 16.5(3) ?
    C8C C9C C10C C11C . . . . -166.31(18) ?
    N2C C10C C11C C12C . . . . 1.4(3) ?
    C9C C10C C11C C12C . . . . -175.8(2) ?
    C10C C11C C12C C13C . . . . 0.6(3) ?
    C11C C12C C13C C14C . . . . -1.7(3) ?
    C10C N2C C14C C13C . . . . 1.2(3) ?
    Mn3 N2C C14C C13C . . . . 178.53(17) ?
    C12C C13C C14C N2C . . . . 0.8(3) ?
    C3S O1S C2S C1S . . . . 176.8(5) ?
    C2S O1S C3S C4S . . . . -177.0(5) ?
    C3SB O1SB C2SB C1SB . . . . 12(3) ?
    C2SB O1SB C3SB C4SB . . . . 179(2) ?
loop_
    _geom_hbond_atom_site_label_D
    _geom_hbond_atom_site_label_H
    _geom_hbond_atom_site_label_A
    _geom_hbond_site_symmetry_A
    _geom_hbond_distance_DH
    _geom_hbond_distance_HA
    _geom_hbond_distance_DA
    _geom_hbond_angle_DHA
    C2SA H2SA O1C . 0.98 2.42 2.991(3) 117.0
    C5A H5AA Cl8S . 0.95 2.94 3.874(11) 168.1
    C5A H5AA Cl3S 1_455 0.95 2.72 3.39(2) 127.7
    C8A H8AA O1 . 0.99 2.40 3.061(2) 123.3
    C14A H14B O3SA . 0.95 2.44 3.036(2) 120.4
    C3B H3BA Cl1C 3_666 0.95 2.91 3.758(2) 148.5
    C8B H8BA O1 . 0.99 2.45 3.089(2) 122.2
    C9B H9BA O1A 2_546 0.99 2.47 3.335(2) 145.3
    C9B H9BB O11 3_667 0.99 2.54 3.241(3) 127.9
    C14B H14A O1SA . 0.95 2.53 3.116(2) 120.2
    C5C H5CA O14 . 0.95 2.38 3.300(3) 163.7
    C7C H7CA O13 . 0.95 2.55 3.478(3) 164.2
    C8C H8CA O1 . 0.99 2.43 3.079(2) 122.7
    C9C H9CA Cl7S 1_655 0.99 2.68 3.631(11) 161.4
    C9C H9CB O12 3_667 0.99 2.57 3.371(3) 137.7
    C9C H9CB O13 3_667 0.99 2.64 3.403(3) 134.3
    C13C H13C Cl1S 2_646 0.95 2.80 3.698(6) 158.7
    C13C H13C Cl4S 2_646 0.95 2.52 3.441(12) 162.5
    C13C H13C Cl5S 2_646 0.95 2.91 3.843(5) 169.4
    C14C H14C O2SA . 0.95 2.47 3.082(3) 121.9
    C1DA H1D1 O11 . 0.99 2.53 3.201(15) 124.9
    C1DA H1D1 O14 . 0.99 2.65 3.63(2) 168.7
    C1DC H1D6 O11 . 0.99 2.24 3.176(10) 157.9
_shelx_hkl_file
;
   0   0  -3   13.70   10.47   7
   0   0  -4 4306.14   87.70   7
   0   0  -5   22.55   15.56   7
   0   0  -6 7136.61  143.80   7
   0   0  -7   16.76   16.45   7
   0   0  -8  941.35   64.16   7
   0   0  -9   19.49   18.80   7
   0   0 -1014630.74  280.22   7
   0   0 -11   39.17   30.32   7
   0   0 -12 1388.83   98.61   7
   0   0 -13   10.23   26.19   7
   0   0 -14 1212.22   99.70   7
   0   0 -15   45.50   35.42   7
   0   0 -16   41.97   36.91   7
   0   0 -16  -28.82   38.50   5
   0   0 -17   56.21   37.94   5
   0   0 -17  -14.90   37.04   7
   0   0 -18 4261.50  217.16   7
   0   0 -18 4046.75  183.05   5
   0   0 -19  111.50   49.85   5
   0   0 -19   63.47   48.81   7
   0   0 -20 1460.37  138.33   7
   0   0 -20 1235.37  108.73   5
   0   0 -21  123.85   57.36   5
   0   0 -21   83.07   54.05   7
   0   0 -22   85.33   49.37   5
   0   0 -22   26.70   46.74   7
   0   0 -23   17.62   59.96   7
   0   0 -23   80.67   50.16   5
   0   0 -23  203.62   80.73   4
   0   0 -24 1648.60  159.53   7
   0   0 -24 1478.02  128.64   5
   0   0 -24 1745.33  165.32   4
   0   0 -25   88.83   63.21   7
   0   0 -25  158.95   75.74   4
   0   0 -26 1420.11  159.86   7
   0   0 -26 1382.39  152.82   4
   0   0 -27  134.15   77.75   4
   0   0 -27   88.31   54.08   7
   0   0 -28 1223.66  158.26   4
   0   0 -29   67.83   63.07   4
   0   0 -30  182.55   85.15   4
   0   0 -31   50.26   77.21   4
   0   0 -32   35.89   57.29   4
   0   0 -33  -59.55   65.38   4
   0   0 -34   65.96   73.02   4
   0  -1  -3 152357.    471.   7
   0   1  -3 154320.    490.   7
   0  -1  -432215.10  241.31   7
   0   1  -433899.25  254.32   7
   0   1  -5 1117.13   55.02   7
   0  -1  -5 1128.81   52.87   7
   0  -1  -6 1311.87   65.28   7
   0   1  -6 1446.61   69.05   7
   0   1  -721621.19  279.47   7
   0  -1  -720712.90  269.28   7
   0   1  -8 2412.39  102.11   7
   0  -1  -8 2172.36   96.33   7
   0   1  -9   82.58   30.35   7
   0  -1  -9   73.77   31.36   7
   0   1 -10 8083.29  208.33   7
   0  -1 -10 8001.35  206.52   7
   0   1 -11 1600.86   99.36   7
   0  -1 -11 1502.80   97.28   7
   0   1 -12 1746.01  110.40   7
   0  -1 -12 1611.42  103.82   7
   0  -1 -12 1530.92   88.23   5
   0  -1 -13    9.32   31.02   7
   0  -1 -13   52.39   23.24   5
   0  -1 -14   17.78   31.00   7
   0   1 -14   31.04   34.07   7
   0  -1 -14   47.61   22.12   5
   0   1 -15  171.98   54.37   7
   0  -1 -15  216.63   50.76   7
   0  -1 -15  207.89   44.00   5
   0  -1 -16   97.98   50.73   7
   0  -1 -16   30.50   28.64   5
   0   1 -16   20.23   38.16   7
   0  -1 -17   58.94   30.26   5
   0  -1 -17  195.29   59.32   7
   0   1 -17  149.89   50.28   7
   0  -1 -18  862.67   87.07   5
   0   1 -18  901.86  104.10   7
   0   1 -18  791.10   87.83   5
   0  -1 -18  971.87  106.82   7
   0  -1 -19  898.69  105.36   7
   0   1 -19  912.01   97.97   5
   0  -1 -19  826.21   87.43   5
   0   1 -19  808.80  102.12   7
   0  -1 -20  281.27   61.88   5
   0  -1 -20  290.55   75.76   7
   0   1 -20  215.23   57.87   5
   0   1 -20  135.20   60.75   7
   0   1 -21 4776.10  220.37   5
   0  -1 -21 5473.63  264.00   7
   0   1 -21 5278.38  259.41   7
   0  -1 -21 4936.18  215.58   5
   0  -1 -22  198.12   70.52   7
   0   1 -22  206.37   73.00   7
   0   1 -22  311.80   90.64   4
   0   1 -22  262.84   66.55   5
   0  -1 -22  232.69   56.77   5
   0   1 -23 2461.38  167.97   5
   0  -1 -23 2424.35  160.04   5
   0   1 -23 2324.54  184.44   7
   0   1 -23 2591.99  195.14   4
   0  -1 -23 2281.72  186.48   7
   0  -1 -24  300.34   85.18   7
   0  -1 -24  389.95  100.48   4
   0   1 -24  352.07   92.63   4
   0   1 -24  403.88   83.78   5
   0   1 -24  194.84   72.58   7
   0   1 -25  296.87   82.79   7
   0   1 -25  350.77   86.23   4
   0  -1 -25  319.27   93.12   4
   0   1 -25  336.88   80.78   5
   0  -1 -25  264.54   78.35   7
   0   1 -26  195.20   78.64   4
   0  -1 -26   32.43   53.60   7
   0  -1 -26   98.04   73.11   4
   0   1 -26  195.47   73.78   7
   0  -1 -27  438.14   88.52   2
   0   1 -27  418.29   96.59   4
   0  -1 -27  394.82   97.93   4
   0  -1 -27  393.18   91.04   7
   0   1 -28   11.74   60.33   4
   0  -1 -28  140.24   80.44   4
   0   1 -29  560.55  113.38   4
   0  -1 -29  681.93  126.64   4
   0   1 -30  120.56   76.82   4
   0  -1 -30  130.16   80.18   4
   0  -1 -31  292.13  105.30   4
   0   1 -31   56.36   70.77   4
   0   1 -32   12.36   71.79   4
   0  -1 -32    4.03   57.79   4
   0   1 -33   88.31   76.05   4
   0  -1 -33   27.52   60.80   4
   0  -1 -34   18.39   58.41   4
   0   1 -34   20.31   73.11   4
   0  -2   280791.63  283.18   6
   0  -2  -329252.08  169.49   5
   0   2  -332599.16  244.90   7
   0   2  -412469.54  166.70   7
   0  -2  -412257.18  127.01   5
   0  -2  -512181.87  142.79   5
   0   2  -512809.45  186.66   7
   0  -2  -511652.38  168.76   7
   0  -2  -6  401.61   39.06   7
   0   2  -6  381.85   40.79   7
   0  -2  -6  442.68   33.57   5
   0  -2  -712618.52  213.89   7
   0   2  -712600.21  223.40   7
   0  -2  -712953.39  179.65   5
   0   2  -8  207.78   38.84   7
   0  -2  -8  221.77   33.98   7
   0  -2  -8  225.86   31.68   5
   0  -2  -9 3130.83  123.28   7
   0   2  -9 2959.67  124.59   7
   0  -2  -9 2960.58  101.38   5
   0   2 -10 3422.57  141.03   7
   0  -2 -10 3333.31  115.07   5
   0  -2 -10 3352.62  134.02   7
   0  -2 -11 4149.96  158.07   7
   0  -2 -11 3783.31  130.08   5
   0   2 -11 4071.45  161.56   7
   0   2 -12 5995.02  203.00   7
   0  -2 -12 5927.88  168.29   5
   0  -2 -12 5789.75  197.85   7
   0  -2 -13  729.62   79.60   7
   0  -2 -13  620.94   58.97   5
   0   2 -13  767.01   80.46   7
   0   2 -14 3306.21  168.22   7
   0  -2 -14 3435.22  165.18   7
   0  -2 -14 3175.31  134.56   5
   0   2 -15 1182.35  108.35   7
   0  -2 -15 1391.46  113.39   7
   0  -2 -15 1113.34   86.93   5
   0  -2 -16  949.02   80.97   5
   0   2 -16  977.58  100.94   7
   0  -2 -16 1171.33  109.62   7
   0  -2 -17  995.95  106.09   7
   0   2 -17 1023.79  107.98   7
   0  -2 -17 1142.68   95.51   5
   0  -2 -18  256.00   58.02   7
   0  -2 -18  308.79   56.18   5
   0   2 -18  356.89   76.72   7
   0  -2 -19   19.97   31.84   5
   0  -2 -19   82.31   47.85   7
   0   2 -19   71.32   42.21   7
   0   2 -20  -10.89   42.28   7
   0   2 -20   38.61   38.56   5
   0  -2 -20    8.99   35.07   5
   0  -2 -20   46.74   43.81   7
   0   2 -21  499.99   86.18   7
   0   2 -21  450.46   79.36   5
   0  -2 -21  568.51   90.35   7
   0   2 -21  401.24   86.23   4
   0  -2 -21  580.36   78.31   5
   0  -2 -22  899.69   96.16   5
   0   2 -22  925.55  122.25   7
   0  -2 -22 1127.23  128.31   7
   0   2 -22  958.02  123.52   4
   0   2 -22  931.62  105.01   5
   0   2 -23  941.45  112.21   5
   0   2 -23  806.87  118.48   7
   0  -2 -23 1001.64  127.38   7
   0  -2 -23  779.21   94.61   5
   0   2 -23  704.01  115.99   4
   0   2 -24  428.37   98.71   4
   0  -2 -24  341.57   79.00   7
   0   2 -24  309.80   72.02   5
   0   2 -24  205.28   71.83   7
   0  -2 -25  242.16   82.15   7
   0   2 -25  369.04   91.52   4
   0  -2 -25  232.63   75.64   4
   0   2 -25  274.65   71.14   5
   0  -2 -26 1559.27  160.49   7
   0  -2 -26 1416.10  160.19   2
   0   2 -26 1709.56  173.68   4
   0  -2 -26 1621.45  169.58   4
   0  -2 -27  433.22  102.84   4
   0  -2 -27  301.00   84.40   2
   0   2 -27  418.47  100.06   4
   0  -2 -28   24.71   50.94   2
   0   2 -28  119.75   79.62   4
   0  -2 -28   29.40   67.16   4
   0   2 -29  454.39  108.24   4
   0  -2 -29  339.36   88.65   4
   0  -2 -30   -3.85   61.80   4
   0   2 -30   22.96   64.88   4
   0  -2 -31  145.57   81.84   4
   0   2 -31   67.79   62.30   4
   0  -2 -32   47.99   54.03   4
   0   2 -32    9.74   62.67   4
   0   2 -33  229.76   85.70   4
   0  -2 -33   91.41   79.44   4
   0   2 -34  -88.28   68.96   4
   0  -2 -34    4.13   59.17   4
   0  -3   0   24.81   11.26   6
   0  -3   147995.77  243.53   6
   0  -3  -147644.34  280.53   6
   0  -3  -150880.88  292.90   8
   0  -3   2 1608.39   43.43   6
   0  -3  -2 1563.74   50.08   8
   0  -3  -2 1569.56   54.87   6
   0  -3   3 6915.57   89.25   6
   0   3  -3 7176.24   87.67   4
   0  -3  -421653.26  172.89   5
   0  -3   421290.27  170.39   6
   0   3  -422013.64  181.88   4
   0   3  -550102.68  395.60   7
   0  -3  -545332.80  277.31   5
   0   3  -615839.50  240.16   7
   0  -3  -615116.94  180.31   5
   0   3  -7 1097.40   73.36   7
   0  -3  -7 1014.53   66.98   7
   0  -3  -7 1067.85   58.81   5
   0  -3  -8  234.20   32.21   5
   0  -3  -8  227.74   36.78   7
   0   3  -8  212.75   39.79   7
   0   3  -9  930.13   76.20   7
   0  -3  -9  947.65   72.98   7
   0  -3  -9 1024.39   64.39   5
   0  -3 -10 5481.45  174.18   7
   0   3 -10 5996.99  188.84   7
   0  -3 -10 5752.42  149.76   5
   0  -3 -11 1571.82   84.96   5
   0  -3 -11 1520.81   97.84   7
   0   3 -11 1557.89  102.25   7
   0  -3 -12  241.20   39.35   5
   0  -3 -12  204.77   41.94   7
   0   3 -12  204.40   44.80   7
   0  -3 -13  841.30   67.83   5
   0  -3 -13  811.99   83.29   7
   0   3 -13  804.28   84.10   7
   0  -3 -14  228.43   45.55   5
   0   3 -14  143.89   48.32   7
   0  -3 -14  151.71   51.86   7
   0   3 -15 3527.27  181.90   7
   0  -3 -15 3655.40  178.69   7
   0  -3 -15 3336.76  145.48   5
   0  -3 -16 1204.33   94.10   5
   0   3 -16 1199.86  113.27   7
   0  -3 -16 1318.28  117.24   7
   0  -3 -17  442.26   58.76   5
   0   3 -17  584.30   81.73   7
   0  -3 -17  414.31   72.34   7
   0  -3 -18  243.42   61.13   7
   0   3 -18  297.46   67.60   7
   0  -3 -18  224.70   48.76   5
   0  -3 -19 1050.02   95.83   5
   0   3 -19 1206.38  120.51   4
   0   3 -19 1114.11  119.71   7
   0  -3 -19 1215.39  122.36   7
   0   3 -20  221.36   72.82   7
   0  -3 -20  123.82   45.34   5
   0  -3 -20  121.50   48.68   7
   0   3 -20  214.94   69.85   4
   0   3 -21   58.42   42.01   7
   0  -3 -21  146.84   44.21   5
   0  -3 -21   96.76   50.57   7
   0   3 -21   87.69   54.76   4
   0  -3 -22  -45.73   52.27   7
   0   3 -22  150.96   68.35   4
   0  -3 -22    8.98   30.76   5
   0   3 -22   56.29   58.92   5
   0   3 -22   53.06   48.86   7
   0   3 -23  -18.07   38.27   5
   0  -3 -23  -21.11   50.83   7
   0   3 -23  -18.93   55.68   4
   0   3 -24   77.74   60.42   4
   0  -3 -24  -39.06   58.34   7
   0   3 -24  100.73   48.06   5
   0   3 -25  314.88   77.49   5
   0  -3 -25  277.80   82.93   7
   0  -3 -25  298.91   83.57   2
   0   3 -25  316.01   82.75   4
   0  -3 -26  342.61   94.21   2
   0  -3 -26  225.09   71.73   7
   0   3 -26  585.16  117.29   4
   0  -3 -26  289.49   89.61   4
   0   3 -26  385.11   84.57   5
   0  -3 -27  190.07   77.17   2
   0  -3 -27  380.33   98.57   4
   0   3 -27  345.36  103.46   4
   0  -3 -28  468.77   99.48   2
   0  -3 -28  690.55  120.76   4
   0   3 -28  746.73  131.15   4
   0   3 -29  134.20   75.53   4
   0  -3 -29   47.29   67.54   4
   0  -3 -30  247.32   88.12   4
   0   3 -30  153.35   78.69   4
   0  -3 -31   75.10   69.44   4
   0   3 -31   18.28   72.74   4
   0  -3 -32  -19.03   61.98   4
   0   3 -32   96.99   85.66   4
   0   3 -33  114.52   74.49   4
   0  -3 -33   37.23   56.34   4
   0  -3 -34   48.10   73.97   4
   0  -4   0 9737.70  129.24   6
   0  -4   0 9805.63   81.96   3
   0  -4   126666.27  202.31   6
   0  -4  -127534.18  236.17   8
   0  -4  -126688.96  229.39   6
   0  -4   274847.26  333.93   6
   0  -4  -275417.97  413.97   6
   0  -4   269706.37  328.05   2
   0  -4  -273328.66  387.54   8
   0  -4  -310531.83  102.04   1
   0  -4   310958.17  134.43   2
   0   4  -310500.04  102.30   4
   0  -4   310917.44  130.16   6
   0  -4  -310541.55  154.28   8
   0  -4   432091.10  225.97   6
   0   4  -433241.87  222.00   4
   0  -4   5 1551.07   54.90   6
   0  -4  -5 1574.82   56.55   5
   0   4  -5 1573.97   57.35   4
   0  -4   6 5862.66  114.34   6
   0   4  -6 5795.64  121.45   4
   0  -4  -6 5681.52  113.79   5
   0  -4  -7 1634.51   65.95   5
   0   4  -816287.99  290.26   7
   0  -4  -815268.68  216.09   5
   0  -4  -9  767.45   54.59   5
   0  -4  -9  775.43   66.57   7
   0   4  -9  759.96   70.91   7
   0   4 -10 4160.20  164.82   7
   0  -4 -10 4239.11  130.62   5
   0  -4 -10 4080.84  154.61   7
   0  -4 -11  635.07   69.06   7
   0   4 -11  577.36   67.31   7
   0  -4 -11  559.42   54.78   5
   0  -4 -1226011.29  360.86   5
   0   4 -1227348.16  443.15   7
   0  -4 -1225725.78  421.45   7
   0   4 -13 7520.38  244.03   7
   0  -4 -13 7061.56  193.61   5
   0  -4 -13 6979.30  228.70   7
   0   4 -1418655.03  396.06   7
   0  -4 -1418352.04  323.79   5
   0  -4 -1418799.14  389.90   7
   0  -4 -15 2285.15  149.96   7
   0   4 -15 2325.72  156.82   7
   0  -4 -15 2370.25  125.06   5
   0   4 -1613097.79  356.23   7
   0  -4 -1612786.30  348.17   7
   0  -4 -1612050.76  290.31   5
   0  -4 -17 5431.34  235.71   7
   0   4 -17 5082.80  234.53   7
   0   4 -17 5209.89  226.28   4
   0  -4 -17 5353.66  195.87   5
   0   4 -18  157.17   61.85   7
   0  -4 -18   58.54   40.87   5
   0   4 -18   21.95   44.95   4
   0  -4 -18   53.82   52.72   7
   0  -4 -19  643.38   75.87   5
   0  -4 -19  543.25   84.81   7
   0   4 -19  667.00   97.62   7
   0   4 -19  558.26   85.15   4
   0   4 -20  591.11   96.56   7
   0   4 -20  474.41   81.40   4
   0  -4 -20  363.42   63.78   5
   0  -4 -20  414.37   80.52   7
   0  -4 -21 2458.42  150.09   5
   0   4 -21 2814.34  193.50   4
   0  -4 -21 2500.35  180.78   7
   0   4 -22   39.56   59.16   4
   0  -4 -22   27.75   56.18   7
   0   4 -23  116.02   57.90   5
   0   4 -23   54.14   55.56   4
   0  -4 -23  177.81   61.63   7
   0  -4 -24   10.28   52.79   2
   0   4 -24   26.16   54.36   4
   0  -4 -24  150.02   62.54   7
   0   4 -24   94.56   54.56   5
   0   4 -25   82.44   59.55   4
   0  -4 -25  138.50   55.66   7
   0   4 -25  230.34   74.30   5
   0  -4 -25   64.88   57.51   2
   0  -4 -26  352.46   93.02   4
   0   4 -26  232.74   70.29   5
   0  -4 -26  228.11   77.94   2
   0   4 -26  286.42   93.67   4
   0  -4 -26  145.23   63.64   7
   0   4 -27  114.49   75.28   4
   0  -4 -27  -10.46   65.15   4
   0  -4 -27  142.37   75.44   2
   0  -4 -28  -85.13   73.05   2
   0   4 -28  108.16   59.80   4
   0  -4 -28   -8.68   56.53   4
   0  -4 -29    5.68   58.71   4
   0  -4 -29  -73.33   69.11   2
   0   4 -29  -61.56   68.69   4
   0   4 -30  109.51   68.08   4
   0  -4 -30   69.43   63.64   4
   0  -4 -31  416.05  107.76   4
   0   4 -31  259.84   93.54   4
   0  -4 -32  208.31   85.31   4
   0   4 -32  230.83   99.57   4
   0  -4 -33   50.29   59.57   4
   0  -4 -34    4.21   58.03   4
   0  -5   0   -0.82    6.35   3
   0  -5   0   -3.75   13.46   6
   0  -5   138025.34  275.98   6
   0  -5   138393.42  279.91   2
   0  -5  -139547.24  321.68   8
   0  -5  -138530.60  308.84   6
   0  -5   225221.68  233.18   2
   0  -5  -227971.42  285.96   6
   0  -5  -225091.79  262.13   8
   0  -5   226580.98  239.18   6
   0  -5  -341079.43  359.31   6
   0  -5   341490.04  281.35   6
   0  -5   341139.88  286.42   2
   0  -5  -340946.41  335.30   8
   0  -5   427488.47  232.73   6
   0  -5   428409.89  250.84   2
   0  -5  -426755.29  189.23   1
   0   5  -427132.70  192.53   4
   0   5  -514989.44  171.57   4
   0  -5   514418.52  172.68   6
   0  -5   6   32.74   16.74   6
   0   5  -6   44.88   18.74   4
   0  -5  -6   11.51   16.35   5
   0   5  -7 3262.75  100.11   4
   0  -5  -7 3309.60  100.01   5
   0  -5   7 3129.07   92.71   6
   0  -5  -8   18.37   18.14   5
   0   5  -8   18.98   18.58   4
   0  -5   8   17.42   16.64   6
   0  -5  -9 8248.91  169.38   5
   0   5  -9 8203.22  181.92   4
   0   5 -10 1837.74   95.65   4
   0  -5 -10 1917.11  107.82   7
   0  -5 -10 1920.42   86.91   5
   0  -5 -11 1443.53   99.82   7
   0  -5 -11 1587.97   84.60   5
   0   5 -11 1616.03   94.46   4
   0  -5 -12   14.77   20.66   5
   0  -5 -12   28.69   26.36   7
   0   5 -12    5.12   23.15   4
   0  -5 -13 2278.66  134.89   7
   0  -5 -13 2212.02  111.72   5
   0   5 -13 2434.61  145.09   7
   0   5 -13 2122.96  120.91   4
   0   5 -14 7606.33  259.69   7
   0  -5 -14 7054.63  200.50   5
   0   5 -14 6904.02  224.16   4
   0  -5 -14 6874.62  242.01   7
   0   5 -15   37.01   34.30   4
   0  -5 -15   27.26   28.72   5
   0  -5 -15    9.34   37.68   7
   0  -5 -16 2147.55  123.72   5
   0  -5 -16 2263.25  151.43   7
   0   5 -16 2358.65  146.51   4
   0  -5 -17 1990.60  146.10   7
   0  -5 -17 1983.51  118.87   5
   0   5 -17 2010.54  141.07   4
   0  -5 -18 3326.45  159.63   5
   0  -5 -18 3692.22  203.03   7
   0   5 -18 3552.02  192.09   4
   0  -5 -19 1909.63  154.30   7
   0   5 -19 1867.45  150.61   4
   0  -5 -19 1665.78  116.25   5
   0   5 -20  845.58  111.76   4
   0  -5 -20  599.85   74.06   5
   0  -5 -20  571.21   92.02   7
   0  -5 -21  475.88   85.25   7
   0   5 -21  433.55   97.49   4
   0  -5 -22  939.83  123.12   7
   0   5 -22  975.63  124.31   4
   0  -5 -23  -28.71   49.64   2
   0  -5 -23   35.98   46.45   7
   0   5 -23  128.07   75.24   4
   0   5 -24 3754.13  242.70   4
   0  -5 -24 3202.33  218.80   7
   0  -5 -24 3318.41  235.40   2
   0   5 -24 3493.86  221.28   5
   0   5 -25  172.06   67.69   5
   0  -5 -25  189.10   71.21   7
   0  -5 -25  170.89   63.21   2
   0   5 -25  245.15   81.29   4
   0   5 -26  333.45   96.20   4
   0  -5 -26  395.66   91.05   7
   0  -5 -26  287.55   88.91   2
   0   5 -26  310.46   81.82   5
   0   5 -27   38.90   62.70   4
   0  -5 -27   57.06   58.78   4
   0   5 -27   91.06   62.40   5
   0  -5 -27   29.96   63.93   2
   0   5 -28  500.08  107.90   4
   0  -5 -28  494.31  106.26   2
   0  -5 -28  466.99  106.16   4
   0  -5 -29  377.68  100.38   2
   0   5 -29  354.89   99.87   4
   0  -5 -29  393.10   90.57   4
   0   5 -30    6.21   61.08   4
   0  -5 -30  -92.81   60.89   4
   0   5 -31   14.57   55.99   4
   0  -5 -31   93.52   77.18   4
   0  -5 -32   51.50   57.00   4
   0  -5 -33    1.48   57.38   4
   0  -5 -34   79.12   62.86   4
   0  -6   016263.04  131.53   3
   0  -6   015909.12  213.50   2
   0  -6   016042.12  208.28   6
   0  -6   1 4765.11  110.18   6
   0  -6   1 4828.84  112.79   2
   0  -6  -1 4845.64  126.69   8
   0  -6  -1 4688.13  120.21   6
   0  -6  -2 1575.81   73.57   8
   0  -6   2 1534.41   61.11   2
   0  -6  -2 1537.48   73.93   6
   0  -6   2 1652.72   63.30   6
   0  -6   3  466.09   56.26   6
   0  -6  -3  338.10   68.68   8
   0  -6   420471.11  220.94   6
   0  -6  -420373.85  269.71   8
   0  -6   420934.24  233.41   2
   0  -6   5  873.15   51.40   6
   0   6  -5  770.23   40.12   4
   0  -6  -5  795.58   39.68   1
   0  -6  -6 9704.86  147.33   1
   0   6  -610437.31  158.94   4
   0  -6   610106.44  160.19   6
   0  -6   7 6257.28  132.07   6
   0   6  -7 6554.44  139.92   4
   0  -6  -8  445.30   43.69   5
   0  -6   8  426.47   38.55   6
   0   6  -8  463.63   42.20   4
   0  -6  -9 2440.65   96.08   5
   0   6  -9 2257.37   95.45   4
   0  -6   9 2244.14   89.07   6
   0  -6 -10  550.46   51.09   5
   0   6 -10  503.39   51.56   4
   0  -6  10  511.30   46.78   6
   0  -6 -11 3213.41  119.56   5
   0  -6 -11 3058.99  144.64   7
   0   6 -11 2929.02  125.05   4
   0  -6  11 3033.23  115.04   6
   0  -6 -12  579.06   56.55   5
   0   6 -12  603.91   62.97   4
   0  -6  12  663.01   59.20   6
   0  -6 -12  627.62   69.66   7
   0  -6 -13 8446.46  209.47   5
   0  -6 -13 8419.01  260.17   7
   0   6 -13 8155.36  227.10   4
   0   6 -1410431.51  270.95   4
   0  -6 -1410517.35  299.81   7
   0  -6 -1410431.05  239.89   5
   0  -6 -15  813.37   74.41   5
   0   6 -15  801.09   80.65   4
   0  -6 -15  806.82   94.97   7
   0  -6 -16 5292.94  228.96   7
   0   6 -16 5416.63  214.76   4
   0  -6 -16 5380.32  184.65   5
   0   6 -17 1454.79  115.76   4
   0  -6 -17 1528.71  103.79   5
   0  -6 -17 1518.14  134.45   7
   0  -6 -18   -4.37   42.24   7
   0   6 -18   -1.80   44.48   4
   0  -6 -18   18.88   30.63   5
   0   6 -19 5639.85  246.92   4
   0  -6 -19 5109.45  195.97   5
   0  -6 -19 5574.06  256.73   7
   0  -6 -20  892.05  114.54   7
   0   6 -20  575.68   90.34   4
   0  -6 -21 2541.07  195.50   2
   0   6 -21 2876.16  191.07   4
   0  -6 -21 2534.06  187.23   7
   0   6 -22  415.43   89.64   4
   0  -6 -22  279.93   75.98   7
   0  -6 -22  235.78   70.96   2
   0   6 -23  140.27   67.80   4
   0  -6 -23   40.94   50.85   2
   0  -6 -23   88.46   63.74   7
   0   6 -24  615.43  106.07   4
   0  -6 -24  655.77  119.09   2
   0  -6 -24  579.07  100.18   7
   0   6 -25   56.17   50.43   5
   0  -6 -25   93.37   63.22   2
   0   6 -25  -13.83   58.75   4
   0  -6 -25  103.31   57.34   7
   0  -6 -26  -61.36   54.94   2
   0   6 -26  -11.18   50.87   5
   0   6 -26  -19.59   59.96   4
   0  -6 -27   25.64   62.43   2
   0  -6 -27  -79.46   67.62   4
   0   6 -27   53.86   49.67   5
   0   6 -27   27.74   56.43   4
   0  -6 -28  144.04   74.19   2
   0  -6 -28   28.72   64.45   4
   0   6 -28  125.35   71.62   4
   0   6 -29  -19.12   64.05   4
   0  -6 -29  -15.36   56.00   2
   0  -6 -29  -87.56   53.85   4
   0  -6 -30   30.88   56.21   2
   0  -6 -30   38.01   55.42   4
   0   6 -30   29.36   57.83   4
   0  -6 -31 -130.00   74.63   4
   0  -6 -32  131.11   67.19   4
   0  -6 -33   -0.99   54.62   4
   0  -7   0   12.98    9.02   3
   0  -7   0   27.16   19.87   6
   0  -7   0   11.81   19.98   2
   0  -7   1 1707.22   72.86   6
   0  -7  -1 1689.16   79.48   6
   0  -7   1 1644.82   40.69   3
   0  -7   1 1575.47   71.89   2
   0  -7  -1 1753.18   84.27   8
   0  -7  -2   78.57   29.18   8
   0  -7  -2  120.78   31.05   6
   0  -7   2   60.89   21.18   2
   0  -7   2   60.51   22.14   6
   0  -7  -3 2583.49  102.88   8
   0  -7   3 2355.71   83.45   2
   0  -7   3 2412.13   83.03   6
   0  -7  -3 2463.85  103.83   6
   0  -7  -4 2364.62  102.89   8
   0  -7   4 2542.27   88.09   2
   0  -7   4 2275.94   85.88   6
   0  -7   5 2298.15   83.74   6
   0  -7   5 2323.11   89.38   2
   0  -7   6    4.97   16.44   6
   0   7  -6   56.43   16.54   4
   0  -7  -6   18.19   13.18   1
   0  -7  -7   28.55   16.51   1
   0  -7   7   25.07   16.24   6
   0   7  -7   22.68   15.19   4
   0   7  -816550.85  237.49   4
   0  -7   816293.50  227.62   6
   0  -7  -815564.44  217.73   1
   0   7  -9 3529.19  119.58   4
   0  -7   9 3562.15  111.32   6
   0  -7  10 2921.33  106.79   6
   0   7 -10 3008.85  118.20   4
   0  -7  11  349.38   39.72   6
   0   7 -11  431.48   51.00   4
   0  -7 -11  470.45   50.94   5
   0   7 -12  807.52   70.13   4
   0  -7 -12  865.96   84.88   7
   0  -7  12  999.83   69.22   6
   0  -7 -12  936.84   69.65   5
   0  -7 -13  221.96   41.94   5
   0  -7  13  225.52   39.56   6
   0   7 -13  233.87   46.31   4
   0  -7 -13  177.99   44.88   7
   0   7 -14  407.10   58.41   4
   0  -7 -14  393.77   66.54   7
   0  -7  14  399.40   51.10   6
   0  -7 -14  366.04   48.10   5
   0  -7  15 2702.79  128.91   6
   0  -7 -15 2809.01  165.38   7
   0  -7 -15 2516.76  125.53   5
   0   7 -15 2665.75  144.13   4
   0  -7  16 3355.35  148.36   6
   0  -7 -16 3517.76  150.00   5
   0   7 -16 3398.82  169.05   4
   0  -7 -16 3841.32  197.24   7
   0   7 -17  820.76   90.09   4
   0  -7 -17  715.56   70.43   5
   0  -7  17  757.60   75.90   6
   0  -7 -17  751.10  100.93   7
   0  -7  18   71.55   35.89   6
   0   7 -18   35.60   40.25   4
   0  -7 -18   32.82   29.64   5
   0  -7 -18   80.64   50.45   7
   0   7 -19  434.34   79.27   4
   0  -7  19  394.99   62.46   6
   0  -7 -19  520.91   94.68   2
   0  -7 -19  430.49   60.64   5
   0  -7 -19  427.42   83.54   7
   0   7 -20  195.13   56.21   4
   0  -7 -20  175.94   56.35   7
   0  -7 -20  346.32   85.30   2
   0  -7 -21 2190.56  176.23   7
   0  -7 -21 2478.32  193.57   2
   0   7 -21 2411.27  174.92   4
   0   7 -22  735.18  108.89   4
   0  -7 -22  533.11  101.66   2
   0  -7 -22  584.20   98.97   7
   0  -7 -23  109.20   59.88   2
   0  -7 -23   54.89   55.46   7
   0   7 -23  136.12   63.45   4
   0  -7 -24  540.90  106.85   7
   0   7 -24  658.63  105.78   4
   0  -7 -24  679.78  117.08   2
   0   7 -25  515.64  100.24   4
   0  -7 -25  474.68  103.81   2
   0  -7 -25  365.35   87.98   7
   0   7 -26 1033.49  141.59   4
   0   7 -26  976.24  130.81   5
   0  -7 -26  713.36  124.45   2
   0  -7 -27  126.26   73.96   4
   0  -7 -27  249.46   84.41   2
   0   7 -27  292.69   88.00   4
   0   7 -27  157.19   71.07   5
   0  -7 -28  175.04   70.84   2
   0   7 -28   55.50   53.14   5
   0   7 -28   88.64   59.82   4
   0  -7 -29  340.08   91.09   4
   0  -7 -29  205.61   80.55   2
   0  -7 -30  140.52   77.17   2
   0  -7 -30  185.64   77.35   4
   0  -7 -31   57.88   71.49   4
   0  -7 -32   19.04   59.03   4
   0  -7 -33   19.44   64.15   4
   0  -8   0 1938.42   87.53   6
   0  -8   0 1863.14   51.09   3
   0  -8   0 1883.92   87.15   2
   0  -8   1  110.03   14.06   3
   0  -8   1   95.69   24.86   2
   0  -8   1  143.66   29.73   6
   0  -8  -1  113.95   27.29   2
   0  -8  -1  133.70   29.90   6
   0  -8  -1  124.71   32.05   8
   0  -8   2 2462.69   93.36   6
   0  -8  -2 2432.62  107.28   8
   0  -8   2 2421.78   93.98   2
   0  -8  -2 2464.71  105.64   6
   0  -8  -3  345.55   55.02   6
   0  -8   3  441.78   45.44   6
   0  -8   3  327.42   45.57   2
   0  -8  -3  374.35   55.19   8
   0  -8  -4 3659.64  133.58   8
   0  -8   4 3729.69  111.67   6
   0  -8   4 3686.76  113.74   2
   0  -8   5 9592.99  177.45   6
   0  -8   5 9637.86  187.11   2
   0  -8  -5 9498.18  216.82   8
   0  -8   6 1936.90   80.27   6
   0  -8   7  397.83   41.24   6
   0   8  -7  313.80   31.68   4
   0  -8  -7  351.27   32.44   1
   0  -8   8  659.41   50.22   6
   0  -8  -8  659.85   45.91   1
   0   8  -8  722.56   49.77   4
   0  -8   9  150.82   26.76   6
   0   8  -9  160.39   28.75   4
   0  -8  -9  127.26   41.82   2
   0  -8  -9  158.57   27.54   1
   0  -8 -10   24.21   42.62   2
   0  -8 -10   14.44   16.96   1
   0  -8  10   30.26   16.59   6
   0   8 -10   18.36   21.25   4
   0   8 -11  241.52   38.05   4
   0  -8  11  273.22   38.51   6
   0  -8 -11  294.45   56.26   2
   0  -8  12  473.74   49.67   6
   0  -8 -12  368.95   68.10   2
   0   8 -12  419.89   50.58   4
   0  -8 -13  -60.04   56.70   2
   0   8 -13   10.33   27.92   4
   0  -8  13   10.49   21.58   6
   0  -8 -13  -35.23   34.68   7
   0  -8  14  379.04   50.93   6
   0  -8 -14  469.72   57.18   5
   0  -8 -14  396.88   77.69   2
   0  -8 -14  348.71   63.25   7
   0   8 -14  380.28   56.76   4
   0  -8 -15 5281.38  178.96   5
   0  -8 -15 4941.45  222.48   7
   0  -8  15 5014.02  169.88   6
   0  -8 -15 5209.42  243.23   2
   0   8 -15 4972.91  191.43   4
   0   8 -16 1295.36  105.93   4
   0  -8 -16 1259.69   90.90   5
   0  -8  16 1169.08   89.24   6
   0  -8 -16 1400.19  133.95   2
   0  -8 -16 1174.89  113.11   7
   0  -8 -17   41.35   51.78   2
   0  -8 -17   22.83   42.19   7
   0  -8 -17    6.67   24.72   5
   0  -8  17   21.77   27.69   6
   0   8 -17   50.38   39.13   4
   0  -8 -18 6922.91  300.63   2
   0   8 -18 7030.35  257.25   4
   0  -8  18 5949.25  203.83   6
   0  -8 -18 6806.55  280.99   7
   0  -8 -18 6563.45  209.83   5
   0  -8 -19 1147.11  139.97   2
   0   8 -19 1351.69  118.57   4
   0  -8 -19 1248.08  126.79   7
   0  -8 -20 1706.11  150.00   7
   0  -8 -20 1795.75  165.30   2
   0   8 -20 1852.01  144.67   4
   0  -8 -21  188.59   64.53   7
   0  -8 -21  419.15   96.61   2
   0   8 -21  257.62   71.03   4
   0  -8 -22  826.23  124.01   2
   0  -8 -22  881.49  117.88   7
   0   8 -22  802.85  107.47   4
   0  -8 -23 1104.01  146.20   2
   0  -8 -23 1238.48  141.02   7
   0   8 -23 1348.99  138.46   4
   0   8 -24  112.26   65.06   4
   0  -8 -24   -5.43   45.45   7
   0  -8 -24  -11.67   56.93   2
   0   8 -25  268.14   79.86   4
   0  -8 -25  238.58   87.83   2
   0  -8 -25  100.10   57.77   7
   0   8 -26   78.96   67.90   4
   0  -8 -26   79.82   67.11   2
   0  -8 -26   27.00   60.09   1
   0   8 -27  145.88   82.37   5
   0   8 -27  248.38   86.76   4
   0  -8 -27   83.95   69.54   2
   0  -8 -28  -81.09   79.26   2
   0  -8 -28  -53.15   57.08   4
   0   8 -28   54.47   52.10   5
   0  -8 -29   91.78   76.54   2
   0  -8 -29   19.86   67.09   4
   0  -8 -30   -3.59   59.86   2
   0  -8 -30  -15.96   56.06   4
   0  -8 -31  151.99   79.54   4
   0  -8 -32  162.07   82.32   4
   0  -8 -33  738.20  130.15   4
   0  -9   0    3.96   18.98   2
   0  -9   0   -9.03   23.23   8
   0  -9   0   23.06   20.25   6
   0  -9  -1   17.31   20.33   2
   0  -9  -1   39.42   25.18   6
   0  -9   1   15.80   18.83   6
   0  -9  -1   25.05   26.85   8
   0  -9   1   37.46   25.55   2
   0  -9   1   14.83    9.08   3
   0  -9   2 4025.24  127.65   2
   0  -9  -2 3953.86  144.29   2
   0  -9  -2 4411.28  153.00   8
   0  -9   2 4126.79  128.08   6
   0  -9  -2 4262.35  146.04   6
   0  -9   3 4476.14  134.79   2
   0  -9  -3 4962.80  163.58   8
   0  -9  -3 4849.06  161.90   6
   0  -9   3 4791.69  135.25   6
   0  -9   4  468.09   61.51   2
   0  -9  -4  630.26   86.41   6
   0  -9   4  714.04   69.49   6
   0  -9  -4  555.84   81.53   8
   0  -9   5 8539.53  175.80   6
   0  -9  -5 8702.44  220.91   8
   0  -9   5 8677.03  187.57   2
   0  -9   6   62.28   23.21   2
   0  -9   6   53.98   18.57   6
   0  -9   7 8875.59  182.64   6
   0  -9  -8 4782.97  116.22   1
   0  -9   8 5256.02  141.74   6
   0   9  -9 1480.18   72.91   4
   0  -9   9 1637.74   81.66   6
   0  -9  -9 1473.81   72.77   1
   0  -9  -9 1643.73  120.80   2
   0  -9  10 1950.18   90.74   6
   0  -9 -10 1891.57   86.21   1
   0  -9 -10 2017.88  136.70   2
   0   9 -10 1940.34   88.78   4
   0  -9 -11 2078.31  144.19   2
   0  -9  11 1849.60   90.25   6
   0  -9 -11 1859.90   92.06   1
   0   9 -11 1856.59   93.82   4
   0   9 -1211697.63  246.59   4
   0  -9 -1212744.24  359.11   2
   0  -9 -1211312.16  234.12   1
   0  -9  1211614.45  228.78   6
   0  -9  13 2468.13  110.57   6
   0   9 -13 2709.92  128.82   4
   0  -9 -13 2789.85  178.00   2
   0  -9 -13 2312.84  111.93   1
   0   9 -14 2577.99  131.87   4
   0  -9 -14 2904.03  186.41   2
   0  -9  14 2606.39  116.71   6
   0  -9 -14 2623.77  157.87   7
   0  -9 -15  270.08   73.87   2
   0  -9 -15  207.86   59.41   7
   0   9 -15  158.77   42.52   4
   0  -9  15  175.29   37.71   6
   0  -9 -16  -47.42   55.40   2
   0   9 -16   16.32   30.48   4
   0  -9 -16  -36.99   41.38   7
   0  -9  16   37.82   27.03   6
   0  -9 -17 2767.86  193.46   2
   0   9 -17 2731.14  152.70   4
   0  -9 -17 2649.05  175.57   7
   0  -9  17 2493.01  126.13   6
   0  -9 -18   39.23   48.27   7
   0   9 -18  113.71   46.24   4
   0  -9 -18  115.87   71.47   2
   0  -9 -19   72.40   57.58   7
   0   9 -19   -7.63   39.33   4
   0  -9 -20  124.12   55.37   2
   0  -9 -20  140.22   52.20   7
   0   9 -20  179.68   59.77   4
   0  -9 -21  -26.96   55.09   7
   0   9 -21   24.61   39.46   4
   0  -9 -21   86.05   62.56   2
   0  -9 -22   26.43   46.19   7
   0  -9 -22  -12.79   56.17   2
   0   9 -22  120.42   53.87   4
   0   9 -23  611.52   96.05   4
   0  -9 -23  500.48   91.48   7
   0  -9 -23  565.81   88.24   1
   0  -9 -23  471.56  102.65   2
   0  -9 -24 1024.76  145.32   2
   0  -9 -24 1140.21  134.14   7
   0   9 -24 1242.08  135.23   4
   0  -9 -24 1060.78  118.40   1
   0  -9 -25  -54.95   58.73   2
   0   9 -25  112.77   64.49   4
   0  -9 -26 1071.73  151.54   2
   0   9 -27  604.81  120.12   5
   0  -9 -27  518.11  116.55   2
   0  -9 -28  766.62  142.20   2
   0   9 -28  876.04  138.50   5
   0  -9 -28  678.02  128.74   4
   0  -9 -29   61.10   82.27   4
   0  -9 -29   43.66   66.33   2
   0   9 -29  169.66   79.20   5
   0  -9 -30  620.50  124.59   2
   0  -9 -30  528.62  109.35   4
   0  -9 -31  120.46   79.15   2
   0  -9 -31  315.67  102.12   4
   0  -9 -32  401.12  111.26   4
   0  -9 -33   95.74   81.13   4
   0 -10   0 1462.58   93.65   6
   0 -10   0 1478.15   99.42   8
   0 -10   0 1475.15   93.83   2
   0 -10  -115615.49  302.84   8
   0 -10  -115361.38  284.15   6
   0 -10   115069.24  270.69   2
   0 -10   114384.04  142.61   3
   0 -10  -115368.49  289.88   2
   0 -10   114688.46  264.83   6
   0 -10   2 6123.00   88.27   3
   0 -10   2 6555.79  171.69   6
   0 -10   2 6552.65  174.78   2
   0 -10  -2 6554.66  192.58   6
   0 -10  -2 6587.00  197.10   2
   0 -10  -2 6744.45  200.60   8
   0 -10   3  489.33   51.52   6
   0 -10  -3  612.18   66.97   2
   0 -10  -3  583.58   65.58   6
   0 -10  -3  612.13   65.20   8
   0 -10   3  571.84   53.98   2
   0 -10   4 7603.09  185.27   2
   0 -10   4 7973.56  184.55   6
   0 -10  -4 7966.67  224.27   8
   0 -10  -4 7944.71  228.95   6
   0 -10  -5 9148.23  239.58   8
   0 -10   5 8655.72  202.44   2
   0 -10   5 8897.66  191.09   6
   0 -10   6  300.72   40.88   6
   0 -10  -6  181.82   38.27   8
   0 -10   6  279.67   41.28   2
   0 -10   714219.88  240.20   6
   0 -10  -8  356.12   62.11   2
   0 -10   8  353.57   44.31   6
   0 -10  -9  719.52   82.74   2
   0 -10   9  722.53   56.50   6
   0 -10 -10  367.76   40.85   1
   0 -10 -10  368.39   60.83   2
   0 -10  10  486.37   50.49   6
   0  10 -10  432.88   44.26   4
   0 -10 -11  597.93   52.51   1
   0  10 -11  576.43   52.32   4
   0 -10 -11  587.19   83.05   2
   0 -10  11  586.64   53.84   6
   0 -10 -12  815.57   64.49   1
   0 -10 -12  924.63  110.25   2
   0 -10  12  823.09   64.90   6
   0  10 -12  758.19   63.74   4
   0 -10  13 1396.50   85.30   6
   0  10 -13 1265.10   85.93   4
   0 -10 -13 1353.42  124.69   2
   0 -10 -13 1217.10   81.64   1
   0 -10 -14  330.87   75.59   2
   0 -10  14  430.90   51.12   6
   0 -10 -14  451.86   55.10   1
   0  10 -14  407.99   56.48   4
   0 -10 -14  330.53   62.79   7
   0 -10 -15   41.84   29.40   1
   0  10 -15   56.35   38.86   4
   0 -10  15   38.34   25.28   6
   0 -10 -15   69.05   53.19   2
   0 -10 -15   61.85   49.19   7
   0  10 -16 1485.55  106.88   4
   0 -10  16 1442.81   95.91   6
   0 -10 -16 1449.72  101.56   1
   0 -10 -16 1552.40  147.68   2
   0 -10 -16 1513.71  131.11   7
   0  10 -17  571.15   71.20   4
   0 -10  17  446.94   56.46   6
   0 -10 -17  460.52   82.36   7
   0 -10 -17  615.31  105.72   2
   0 -10 -17  582.56   70.23   1
   0 -10 -18  178.03   60.72   7
   0 -10 -18  266.30   87.49   2
   0 -10 -18  184.66   48.13   1
   0  10 -18  138.24   45.62   4
   0  10 -19  445.12   72.69   4
   0 -10 -19  549.95   75.38   1
   0 -10 -19  453.06   93.69   2
   0 -10 -19  588.19   96.98   7
   0  10 -20 1049.88  105.25   4
   0 -10 -20  970.98  100.03   1
   0 -10 -20  944.79  126.00   2
   0 -10 -20  991.19  119.47   7
   0 -10 -21  -51.61   54.23   7
   0  10 -21  -14.84   38.07   4
   0 -10 -21   16.02   55.32   2
   0 -10 -21   50.34   42.98   1
   0 -10 -22  146.42   49.12   1
   0 -10 -22  145.38   84.98   2
   0 -10 -22   98.22   54.00   7
   0  10 -22  113.43   55.64   4
   0  10 -23  822.73  107.61   4
   0 -10 -23  612.96  102.92   7
   0 -10 -23  732.47  126.53   2
   0 -10 -24  297.21   87.45   2
   0 -10 -24  243.26   77.46   7
   0 -10 -25  375.63  101.50   2
   0 -10 -26  -14.73   62.89   2
   0 -10 -27  352.55  104.27   2
   0  10 -28  764.29  133.47   5
   0 -10 -28  507.94  123.00   2
   0 -10 -28  654.95  127.38   4
   0 -10 -29   59.04   69.42   4
   0 -10 -29   56.77   71.96   2
   0  10 -29  100.02   54.46   5
   0 -10 -30  177.91   89.65   2
   0 -10 -30  386.09  114.20   4
   0 -10 -31 1253.53  178.05   2
   0 -10 -31 1636.32  192.98   4
   0 -10 -32  258.08  103.46   4
   0 -11   0    4.67   23.66   2
   0 -11   0   -6.39   25.05   6
   0 -11   0  -13.75   26.35   8
   0 -11  -1 1135.31   92.08   8
   0 -11  -1 1172.56   85.59   2
   0 -11  -1 1245.57   88.57   6
   0 -11   1 1136.98   79.53   6
   0 -11   1 1086.37   79.28   2
   0 -11   2  187.59   36.35   6
   0 -11  -2  222.12   46.80   2
   0 -11   2  227.86   40.29   2
   0 -11  -2  229.62   44.41   8
   0 -11  -2  259.93   51.47   6
   0 -11   2  192.47   17.78   3
   0 -11   3 2290.22  105.75   6
   0 -11  -3 2404.40  125.44   6
   0 -11  -3 2471.69  127.92   2
   0 -11   3 2256.31  108.74   2
   0 -11  -3 2315.98  126.04   8
   0 -11  -4  411.16   57.42   8
   0 -11   4  340.09   45.20   2
   0 -11  -4  364.06   55.06   2
   0 -11   4  429.32   48.46   6
   0 -11   5 4846.75  150.86   6
   0 -11   5 4768.20  154.42   2
   0 -11  -5 5099.36  187.01   8
   0 -11  -5 5299.09  200.86   2
   0 -11  -6 4831.12  197.76   2
   0 -11  -6 4723.32  182.67   8
   0 -11   6 4656.19  153.43   2
   0 -11   6 4463.21  145.05   6
   0 -11  -7 2391.39  145.77   2
   0 -11   7 1931.72   96.32   6
   0 -11  -8   41.25   42.66   2
   0 -11   8   27.52   24.66   6
   0 -11   9  575.19   54.00   6
   0 -11  -9  543.79   72.94   2
   0 -11  10 5897.20  166.08   6
   0 -11 -10 6319.71  253.58   2
   0 -11  11 2035.54  101.23   6
   0 -11 -11 1947.12   88.01   1
   0 -11 -11 2143.17  155.35   2
   0  11 -12  373.37   44.70   4
   0 -11 -12  437.97   48.37   1
   0 -11  12  402.30   47.83   6
   0 -11 -12  393.25   76.27   2
   0 -11 -13   34.27   45.87   2
   0 -11 -13  126.45   31.01   1
   0 -11  13   43.10   26.70   6
   0  11 -13   84.56   27.69   4
   0  11 -14  448.45   51.51   4
   0 -11 -14  405.84   78.10   2
   0 -11  14  453.17   52.66   6
   0 -11 -14  421.65   49.37   1
   0 -11 -15   53.75   32.13   1
   0  11 -15   82.35   28.40   4
   0 -11 -15   12.95   40.15   7
   0 -11 -15   75.22   51.83   2
   0 -11  15   49.43   29.37   6
   0 -11 -16  883.53   79.47   1
   0 -11 -16  948.01  123.66   2
   0  11 -16  868.47   82.03   4
   0 -11  16  887.22   76.08   6
   0 -11 -16  873.16  105.62   7
   0  11 -17  761.45   81.64   4
   0 -11 -17  830.20  123.76   2
   0 -11 -17  723.28   95.40   7
   0 -11 -17  680.38   75.44   1
   0 -11 -18   45.32   67.72   2
   0 -11 -18  -17.00   27.67   1
   0  11 -18   61.85   31.27   4
   0 -11 -18  -26.61   46.25   7
   0 -11 -19   34.88   37.38   1
   0  11 -19  -41.72   38.24   4
   0 -11 -19   33.42   49.04   7
   0 -11 -19  -35.56   56.42   2
   0 -11 -20    6.97   54.80   2
   0 -11 -20   70.10   46.49   1
   0 -11 -20   43.08   42.02   7
   0  11 -20   19.49   36.29   4
   0  11 -21 1101.74  109.20   4
   0 -11 -21 1226.65  152.68   2
   0 -11 -21 1078.59  125.20   7
   0 -11 -22  383.91   85.43   7
   0 -11 -22  418.12  105.01   2
   0 -11 -23   28.74   59.53   2
   0 -11 -23  205.91   70.49   7
   0 -11 -24   86.36   52.93   7
   0 -11 -24   53.07   60.07   2
   0 -11 -25  241.22   82.07   2
   0 -11 -26  218.70   75.78   2
   0 -11 -27  177.58   87.91   2
   0 -11 -28  360.71  102.34   4
   0 -11 -28  324.08   93.42   2
   0 -11 -29  955.55  158.55   2
   0 -11 -29 1025.15  146.97   4
   0  11 -29  961.40  156.49   5
   0 -11 -30  235.71   98.52   2
   0 -11 -30   85.63   75.22   4
   0 -11 -31  726.10  137.76   4
   0 -11 -31  330.87  112.50   2
   0 -11 -32  115.26   74.32   2
   0 -11 -32  133.62   87.17   4
   0 -12   0 5760.13  189.79   6
   0 -12   0 6128.52  212.47   8
   0 -12   0 6207.87  198.65   2
   0 -12  -1 8554.45  233.63   6
   0 -12  -1 8766.87  251.43   8
   0 -12   1 8289.11  219.53   6
   0 -12   1 8800.87  253.47   8
   0 -12  -1 8438.50  236.76   2
   0 -12   1 8516.44  228.80   2
   0 -12  -2 4973.35  185.43   6
   0 -12  -2 5030.46  188.59   2
   0 -12   2 4156.30   75.94   3
   0 -12  -2 5051.47  192.20   8
   0 -12   2 4834.92  170.76   2
   0 -12   2 5102.54  169.29   6
   0 -12  -3 9331.14  258.72   6
   0 -12  -3 9828.42  269.40   8
   0 -12   3 9253.66  223.10   6
   0 -12   3 9393.21  230.46   2
   0 -12  -3 9884.63  267.13   2
   0 -12  -4  947.26   88.71   8
   0 -12   4  934.99   73.80   6
   0 -12  -4  894.95   89.69   2
   0 -12   4  948.91   75.99   2
   0 -12   5 3974.15  152.03   2
   0 -12   5 4156.26  147.12   6
   0 -12  -5 4234.32  180.17   8
   0 -12  -5 4377.71  190.22   2
   0 -12   6 1627.43   95.09   2
   0 -12  -6 1814.53  120.18   8
   0 -12   6 1616.90   91.97   6
   0 -12  -6 1528.90  115.65   2
   0 -12   7  908.95   70.93   6
   0 -12  -7 1116.96  105.86   2
   0 -12   7  963.74   75.00   2
   0 -12   815838.87  278.36   6
   0 -12  -816948.16  402.47   2
   0 -12  -9   85.13   46.28   2
   0 -12   9   73.49   31.17   6
   0 -12 -10   -0.87   46.51   2
   0 -12  10   48.83   23.51   6
   0 -12 -11 2161.97  161.04   2
   0 -12  11 1994.06  102.57   6
   0 -12 -12  578.06   86.33   2
   0 -12  12  669.05   64.22   6
   0 -12 -13 1314.63   80.80   1
   0 -12 -13 1483.17  141.41   2
   0 -12  13 1590.21   96.19   6
   0 -12  14  179.90   37.59   6
   0 -12 -14  203.86   67.14   2
   0 -12 -14  200.26   38.83   1
   0  12 -15  971.43   77.58   4
   0 -12  15  810.08   73.24   6
   0 -12 -15  846.28   74.35   1
   0 -12 -15 1142.91  129.62   2
   0 -12 -16 1426.27   98.08   1
   0 -12 -16 1434.85  147.24   2
   0 -12 -16 1360.94  129.90   7
   0  12 -16 1355.82   95.25   4
   0 -12 -17 2232.83  166.86   7
   0 -12 -17 2180.12  125.74   1
   0 -12 -17 2326.89  189.97   2
   0  12 -17 1927.92  117.77   4
   0  12 -18  487.52   65.90   4
   0 -12 -18  532.19   88.04   7
   0 -12 -18  445.07   61.36   1
   0 -12 -18  546.42  112.84   2
   0  12 -19  713.46   81.82   4
   0 -12 -19  693.97  103.42   7
   0 -12 -19  915.32  138.40   2
   0 -12 -20   44.82   48.26   7
   0 -12 -20  127.75   77.28   2
   0 -12 -21  883.38  132.41   2
   0 -12 -21  762.64  111.11   7
   0 -12 -22  626.06  117.21   2
   0 -12 -22  457.17   85.69   7
   0 -12 -23   23.69   66.05   2
   0 -12 -23 -123.11   59.45   7
   0 -12 -24   44.10   57.44   2
   0 -12 -24   82.10   56.05   7
   0 -12 -25  -36.43   60.15   2
   0 -12 -26  322.39   99.15   2
   0 -12 -27   42.39   61.52   2
   0 -12 -28  -72.64   69.96   2
   0 -12 -28   57.93   79.07   4
   0 -12 -29  -11.23   63.47   2
   0 -12 -29   47.46   62.38   4
   0  12 -29  132.83   72.72   5
   0  12 -30  138.39   72.11   5
   0 -12 -30  224.55   87.95   2
   0 -12 -30  119.14   80.92   4
   0 -12 -31 -163.92   83.41   2
   0 -12 -31  193.83   87.71   4
   0 -12 -32  204.37   89.09   2
   0 -12 -32  424.65  106.22   4
   0 -13   0   54.60   32.94   8
   0 -13   0   41.82   24.71   2
   0 -13   0   43.66   39.38   6
   0 -13   1 1295.92  111.50   8
   0 -13   1 1359.29   97.77   6
   0 -13  -1 1274.87  103.29   6
   0 -13  -1 1122.03   98.45   8
   0 -13  -1 1213.14  100.28   2
   0 -13   1 1183.98   94.82   2
   0 -13  -2 1091.03   97.40   8
   0 -13   2  993.63   83.41   6
   0 -13  -2  964.57   90.62   6
   0 -13  -2  886.52   88.15   2
   0 -13   2 1042.65   85.65   2
   0 -13  -3 2847.70  154.10   6
   0 -13  -3 3137.90  163.69   2
   0 -13   3 2764.92  132.35   6
   0 -13   3 2745.88  134.51   2
   0 -13  -3 2982.77  158.64   8
   0 -13   411416.22  253.83   6
   0 -13   411217.19  260.41   2
   0 -13  -411245.96  303.25   8
   0 -13  -411385.60  305.87   2
   0 -13  -518625.28  391.44   8
   0 -13  -518248.36  395.32   2
   0 -13   518099.77  328.44   2
   0 -13   517776.88  314.38   6
   0 -13   6  697.81   65.90   6
   0 -13   6  641.40   65.12   2
   0 -13  -6  581.86   81.07   2
   0 -13  -6  616.64   78.26   8
   0 -13   7 7623.17  202.61   6
   0 -13   7 7689.84  218.39   2
   0 -13  -7 7680.63  273.34   2
   0 -13  -8  662.07   92.64   2
   0 -13   8  578.31   59.61   6
   0 -13   9 6506.96  186.91   6
   0 -13  -9 7077.88  276.25   2
   0 -13 -10 3504.06  203.85   2
   0 -13  10 3219.67  131.91   6
   0 -13 -11 3887.84  215.46   2
   0 -13  11 3608.49  140.68   6
   0 -13  12  769.56   68.14   6
   0 -13 -12  756.68  104.23   2
   0 -13  13   75.57   31.28   6
   0 -13 -13   -2.73   52.64   2
   0 -13 -14  551.80   95.38   2
   0 -13  14  535.69   57.41   6
   0 -13 -15  415.51   84.93   2
   0 -13 -16  459.31   86.81   7
   0 -13 -16  544.75  106.73   2
   0 -13 -17   15.66   63.26   2
   0 -13 -17   30.86   43.76   7
   0 -13 -18 1044.23  117.98   7
   0 -13 -18 1031.67  140.23   2
   0 -13 -19 2296.64  179.27   7
   0 -13 -19 2502.75  210.43   2
   0 -13 -20  751.91  126.14   2
   0 -13 -20  798.81  109.43   7
   0 -13 -21  133.70   59.96   7
   0 -13 -21  246.57   86.77   2
   0 -13 -22  927.17  140.40   2
   0 -13 -22  869.67  119.28   7
   0 -13 -23  332.23   82.33   7
   0 -13 -23  372.85  100.37   2
   0 -13 -24  629.42  121.41   2
   0 -13 -25  -11.18   75.37   2
   0 -13 -26  467.35  118.23   2
   0 -13 -27   11.81   68.00   2
   0 -13 -28  123.00   69.08   2
   0 -13 -28   46.94   68.50   4
   0 -13 -29  179.87   95.17   2
   0 -13 -29  354.87  103.53   4
   0  13 -30  -93.03   67.81   5
   0 -13 -30 -114.93   89.97   2
   0 -13 -30    6.95   66.95   4
   0 -13 -31  119.27   63.69   2
   0 -13 -31  150.09   85.38   4
   0 -13 -32    9.99   60.14   2
   0 -14   0  772.81   79.53   2
   0 -14   0  766.98   75.49   6
   0 -14   0  746.15   82.93   8
   0 -14  -111588.25  300.33   2
   0 -14  -111552.88  295.33   6
   0 -14   111834.97  323.98   8
   0 -14   112021.04  287.68   6
   0 -14  -112210.25  323.54   8
   0 -14   111704.28  291.78   2
   0 -14  -2  292.22   56.01   8
   0 -14  -2  188.91   52.73   2
   0 -14  -2  254.34   56.95   6
   0 -14   2  298.31   59.04   6
   0 -14   2  221.70   51.90   2
   0 -14   3  -13.41   29.12   2
   0 -14  -3   24.59   33.14   8
   0 -14   3   83.81   40.34   6
   0 -14  -3   70.77   44.45   2
   0 -14  -3   16.89   35.18   6
   0 -14   4  398.32   20.97   3
   0 -14  -4  645.57   86.62   2
   0 -14  -4  619.31   80.60   8
   0 -14   4  722.12   76.04   2
   0 -14   4  694.09   72.18   6
   0 -14   5  545.48   65.24   2
   0 -14   5  627.44   69.31   6
   0 -14  -5  552.72   80.84   2
   0 -14  -5  633.25   80.12   8
   0 -14  -6  920.68  102.96   2
   0 -14  -6  779.16   87.68   8
   0 -14   6  828.63   75.79   2
   0 -14   6  828.21   73.35   6
   0 -14   7  190.70   43.75   6
   0 -14   7  116.38   29.50   2
   0 -14  -7  267.44   68.27   2
   0 -14  -7  188.14   46.21   8
   0 -14  -8  686.48   91.59   2
   0 -14   8  752.28   71.67   6
   0 -14   9  282.93   46.31   6
   0 -14  -9  344.14   78.11   2
   0 -14  10  388.95   53.40   6
   0 -14 -10  428.59   82.55   2
   0 -14 -11  147.71   59.98   2
   0 -14  11   12.20   25.15   6
   0 -14  12 1699.31  101.02   6
   0 -14 -12 1867.72  159.71   2
   0 -14  13  551.37   59.68   6
   0 -14 -13  681.75  117.17   2
   0 -14 -14 4915.66  264.68   2
   0 -14  14 4372.06  163.22   6
   0 -14 -15  143.21   65.78   2
   0 -14 -16  339.16   91.90   2
   0 -14 -17  254.42   70.23   7
   0 -14 -17  220.50   76.96   2
   0 -14 -18 1489.73  165.75   2
   0 -14 -18 1344.84  140.56   7
   0 -14 -19  521.88  107.18   2
   0 -14 -19  447.49   88.38   7
   0 -14 -20   60.01   67.62   2
   0 -14 -20  219.43   69.82   7
   0 -14 -21  422.49   82.62   7
   0 -14 -21  511.01  105.89   2
   0 -14 -22   78.19   60.88   2
   0 -14 -22   32.27   49.26   7
   0 -14 -23   43.71   52.14   7
   0 -14 -23  -95.86   76.89   2
   0 -14 -24   44.36   69.51   2
   0 -14 -25  410.02  104.96   2
   0 -14 -26  336.86  100.67   2
   0 -14 -27  200.65   88.47   2
   0 -14 -28  -26.22   66.67   4
   0 -14 -28   37.21   72.98   2
   0 -14 -29   80.17   58.84   2
   0 -14 -29  250.17   91.33   4
   0  14 -30    8.94   58.99   5
   0 -14 -30   54.96   80.44   4
   0 -14 -30 -130.99   80.74   2
   0 -14 -31  -42.68   59.27   2
   0 -14 -31   42.78   68.27   4
   0 -14 -32   95.96   68.53   2
   0 -15   0   25.28   36.49   6
   0 -15   0    8.62   32.10   2
   0 -15   0   12.87   40.47   8
   0 -15  -1  877.48   92.30   6
   0 -15   1  766.28   94.19   8
   0 -15  -1  862.03   91.83   2
   0 -15  -1  802.54   97.91   8
   0 -15   1  778.47   81.97   6
   0 -15   1  839.45   86.15   2
   0 -15   2 6919.96  258.51   8
   0 -15  -2 6775.94  243.75   2
   0 -15  -2 6916.13  242.99   6
   0 -15  -2 7217.23  260.20   8
   0 -15   2 6792.32  221.13   6
   0 -15   2 6990.87  230.61   2
   0 -15  -3  609.95   86.31   2
   0 -15   3  677.22   75.20   2
   0 -15   3  680.23   76.51   6
   0 -15  -3  596.53   82.10   8
   0 -15  -3  588.30   77.04   6
   0 -15   4  295.72   53.83   6
   0 -15   4  295.33   54.44   2
   0 -15  -4  339.48   66.58   8
   0 -15  -4  269.67   63.61   2
   0 -15  -5  171.29   60.20   2
   0 -15  -5  269.41   61.70   8
   0 -15   5  212.42   49.27   6
   0 -15   5  209.89   46.81   2
   0 -15  -6   35.94   58.98   2
   0 -15  -6   38.68   30.99   8
   0 -15   6   34.29   29.26   2
   0 -15   6    4.31   28.22   6
   0 -15   7 7396.23  215.06   6
   0 -15   7 7282.79  227.17   2
   0 -15  -7 7616.82  285.16   2
   0 -15  -7 7271.73  268.45   8
   0 -15  -8  950.88  113.21   2
   0 -15   8  842.65   77.15   6
   0 -15   8  942.82   85.06   2
   0 -15   9 1952.33  112.40   6
   0 -15  -9 2010.84  157.02   2
   0 -15  10  791.72   73.69   6
   0 -15 -10  745.55  104.93   2
   0 -15  11 2581.59  128.19   6
   0 -15 -11 2746.90  193.45   2
   0 -15 -12  711.62  110.11   2
   0 -15  12  672.58   69.38   6
   0 -15 -13 1651.07  161.63   2
   0 -15  13 1554.74  101.56   6
   0 -15 -14  594.09  111.38   2
   0 -15 -15 2941.64  217.74   2
   0 -15 -16  226.01   92.90   2
   0 -15 -17 1659.90  175.23   2
   0 -15 -17 1561.81  146.57   7
   0 -15 -18  316.08   95.74   2
   0 -15 -18  424.78   83.34   7
   0 -15 -19  229.27   70.57   7
   0 -15 -19   91.80   77.30   2
   0 -15 -20   67.54   52.80   7
   0 -15 -20  131.75   76.16   2
   0 -15 -21  -16.08   48.23   7
   0 -15 -21  182.97   88.80   2
   0 -15 -22  674.86  125.94   2
   0 -15 -22  625.86  102.47   7
   0 -15 -23  134.24   58.36   7
   0 -15 -23  138.44   70.57   2
   0 -15 -24   61.12   73.68   2
   0 -15 -25  593.48  122.61   2
   0 -15 -26  -27.04   57.19   2
   0 -15 -27   69.28   73.63   2
   0 -15 -28   49.19   68.83   4
   0 -15 -28   -3.60   58.88   2
   0 -15 -29   52.40   66.21   4
   0 -15 -29  -76.42   65.63   2
   0 -15 -30   50.25   80.71   4
   0 -15 -30  -20.01   56.62   2
   0  15 -30 -135.23   75.91   5
   0 -15 -31   95.53   80.46   2
   0 -15 -31   24.20   67.82   4
   0 -16   0  195.86   52.72   6
   0 -16   0  191.43   64.46   8
   0 -16   0  158.14   52.63   2
   0 -16  -1 6189.90  249.43   8
   0 -16  -1 6298.68  234.65   6
   0 -16  -1 6496.21  241.66   2
   0 -16   1 5947.87  218.17   6
   0 -16   1 6070.50  250.11   8
   0 -16   1 6048.77  226.52   2
   0 -16  -2 1124.54  109.57   6
   0 -16  -2 1042.66  105.09   8
   0 -16  -2 1200.91  108.45   2
   0 -16   2 1254.91  100.60   6
   0 -16   2 1196.17  105.46   2
   0 -16   2 1231.86  118.86   8
   0 -16   3 2165.53  131.43   2
   0 -16  -3 2375.66  158.93   8
   0 -16   3 2236.15  155.85   8
   0 -16  -3 2205.67  150.52   2
   0 -16   3 2337.93  136.79   6
   0 -16  -4 3201.00  183.40   2
   0 -16   4 3172.11  155.43   6
   0 -16  -4 3197.69  180.42   8
   0 -16   4 2989.51  155.80   2
   0 -16   5 1972.46  123.64   2
   0 -16   5 1856.05  117.05   6
   0 -16  -5 1988.88  148.74   8
   0 -16  -5 1762.22  140.14   2
   0 -16   6  129.59   44.46   6
   0 -16  -6  150.44   55.40   8
   0 -16   6  147.72   47.14   2
   0 -16  -6  130.93   57.00   2
   0 -16  -7 4817.74  237.59   2
   0 -16  -7 4469.95  220.76   8
   0 -16   7 4784.16  181.00   6
   0 -16   7 4651.12  190.08   2
   0 -16   8 3334.65  158.93   2
   0 -16  -8 3441.00  205.49   2
   0 -16   8 3302.51  150.42   6
   0 -16  -9   28.28   51.68   2
   0 -16   9   53.34   31.07   6
   0 -16 -10  562.05  102.07   2
   0 -16  10  588.37   67.77   6
   0 -16  11 1042.02   87.29   6
   0 -16 -11 1049.26  137.06   2
   0 -16 -12 3540.13  230.78   2
   0 -16  12 3190.10  146.39   6
   0 -16  13 1379.39   98.23   6
   0 -16 -13 1489.49  160.30   2
   0 -16 -14 4438.59  264.00   2
   0 -16 -15 2080.15  188.56   2
   0 -16 -16  359.13   95.83   2
   0 -16 -17  250.02   88.60   2
   0 -16 -18  154.87   61.98   7
   0 -16 -18  142.11   80.06   2
   0 -16 -19  173.12   74.27   2
   0 -16 -19  172.76   59.07   7
   0 -16 -20  292.10   77.55   7
   0 -16 -20  361.85  108.38   2
   0 -16 -21  124.49   69.31   2
   0 -16 -21   89.18   62.58   7
   0 -16 -22  259.35   70.41   7
   0 -16 -22  277.04   91.51   2
   0 -16 -23    6.87   75.81   2
   0 -16 -24  -60.29   67.87   2
   0 -16 -25   42.09   72.30   2
   0 -16 -26 -113.70   82.97   2
   0 -16 -27   97.56   78.33   2
   0 -16 -28   66.35   64.24   4
   0 -16 -28    6.90   60.28   2
   0 -16 -29  152.95   90.96   4
   0 -16 -29  140.28   72.60   2
   0 -16 -30   77.77   74.37   4
   0 -16 -30  -24.63   52.76   2
   0 -17   0   65.20   39.31   8
   0 -17   0   31.31   38.14   2
   0 -17   0   50.54   36.76   6
   0 -17  -1  173.28   59.04   8
   0 -17   1  181.17   51.85   2
   0 -17   1  272.73   61.71   6
   0 -17   1  233.35   55.57   8
   0 -17  -1  189.13   52.44   2
   0 -17  -1  178.87   53.38   6
   0 -17  -2   69.17   52.04   8
   0 -17  -2   60.42   43.30   6
   0 -17  -2   71.99   43.68   2
   0 -17   2    9.07   33.99   2
   0 -17   2   80.52   37.01   6
   0 -17   2   36.82   43.91   8
   0 -17   3 5307.98  244.59   8
   0 -17  -3 5446.81  237.73   2
   0 -17   3 5369.28  207.68   6
   0 -17  -3 5365.28  240.16   8
   0 -17   3 5126.05  212.52   2
   0 -17  -4   42.06   47.36   2
   0 -17  -4   70.55   44.93   8
   0 -17   4   28.71   33.33   2
   0 -17   4  138.72   46.10   6
   0 -17  -5   78.75   52.53   8
   0 -17  -5   69.47   63.48   2
   0 -17   5   28.36   39.91   2
   0 -17   5  113.85   50.10   6
   0 -17  -6  957.55  115.24   2
   0 -17  -6  997.60  111.40   8
   0 -17   6 1097.52   97.86   2
   0 -17   6 1120.20   96.32   6
   0 -17  -7 6094.19  271.39   2
   0 -17  -7 5871.09  261.27   8
   0 -17   7 5941.47  222.23   2
   0 -17   7 5800.02  206.10   6
   0 -17  -8 6174.53  284.24   2
   0 -17   8 5993.82  222.97   2
   0 -17   8 6355.72  213.98   6
   0 -17  -9 3648.83  224.94   2
   0 -17   9 3644.40  163.28   6
   0 -17 -10 7712.37  325.05   2
   0 -17  10 7695.15  234.07   6
   0 -17 -11 4094.98  247.12   2
   0 -17  11 4028.31  170.58   6
   0 -17  12 2554.06  136.08   6
   0 -17 -12 2395.41  195.73   2
   0 -17 -13  262.43   87.21   2
   0 -17 -14  410.06   98.89   2
   0 -17 -15  613.51  112.57   2
   0 -17 -16  724.85  118.90   2
   0 -17 -17  379.24  101.42   2
   0 -17 -18  318.92   79.10   7
   0 -17 -18  534.54  116.95   2
   0 -17 -19  263.34   95.28   2
   0 -17 -19  205.66   71.95   7
   0 -17 -20 1251.98  165.60   2
   0 -17 -20  827.65  116.21   7
   0 -17 -21  359.83   84.54   7
   0 -17 -21  412.19  101.85   2
   0 -17 -22   25.37   53.38   7
   0 -17 -22  -19.68   63.67   2
   0 -17 -23   77.49   68.01   2
   0 -17 -24   18.16   66.20   2
   0 -17 -25   73.61   70.32   2
   0 -17 -26   -3.90   57.72   2
   0 -17 -27   30.46   58.64   2
   0 -17 -28  120.14   78.09   2
   0 -17 -28  237.12  109.25   4
   0 -17 -29  231.38   99.95   4
   0 -17 -29  287.79   98.29   2
   0 -17 -30   31.76   67.16   4
   0 -17 -30   36.16   59.42   2
   0 -18   0 4406.12  206.94   6
   0 -18   0 4767.24  218.59   2
   0 -18   0 4890.72  236.73   8
   0 -18  -1  565.36   87.16   8
   0 -18   1  505.78   71.71   2
   0 -18  -1  406.47   68.17   6
   0 -18   1  518.95   83.93   8
   0 -18  -1  398.44   67.34   2
   0 -18   1  530.72   74.66   6
   0 -18  -2  689.59   97.10   8
   0 -18   2  636.26   83.03   2
   0 -18  -2  616.38   85.45   2
   0 -18   2  595.73   90.95   8
   0 -18   2  678.36   81.49   6
   0 -18   3  536.58   78.07   6
   0 -18  -3  450.52   82.56   8
   0 -18   3  407.10   76.67   8
   0 -18  -3  427.90   74.25   2
   0 -18   3  474.45   76.47   2
   0 -18  -4  196.03   56.16   2
   0 -18   4  160.71   45.36   2
   0 -18  -4  217.13   61.32   8
   0 -18   4  321.07   63.05   6
   0 -18   4  172.67   56.36   8
   0 -18   5  496.08   69.38   2
   0 -18  -5  582.43   90.28   2
   0 -18  -5  622.19   91.81   8
   0 -18   5  573.07   76.15   6
   0 -18   6  566.47   76.66   6
   0 -18  -6  553.07   90.80   8
   0 -18   6  548.03   75.94   2
   0 -18  -6  579.73  100.15   2
   0 -18   7  268.12   58.49   2
   0 -18   7  217.13   51.74   6
   0 -18  -7  311.20   82.20   2
   0 -18  -7  164.92   66.81   8
   0 -18   8   51.99   42.32   2
   0 -18   8   -3.19   35.52   6
   0 -18  -8   17.51   55.10   2
   0 -18   9  909.29   90.21   6
   0 -18  -9  927.47  116.71   2
   0 -18  10  809.95   83.73   6
   0 -18 -10  826.69  115.44   2
   0 -18  11 8541.47  253.24   6
   0 -18 -11 8371.45  355.59   2
   0 -18  12  396.11   61.31   6
   0 -18 -12  473.49  112.21   2
   0 -18 -13 4565.44  269.54   2
   0 -18 -14  178.15   72.83   2
   0 -18 -15 1933.44  191.37   2
   0 -18 -16   83.00   66.16   2
   0 -18 -17  160.11   94.28   2
   0 -18 -18  668.85  103.46   7
   0 -18 -18  870.53  147.48   2
   0 -18 -19  692.32  136.17   2
   0 -18 -19  649.90  105.72   7
   0 -18 -20  311.00   81.93   7
   0 -18 -20  341.57  114.19   2
   0 -18 -21  714.47  136.91   2
   0 -18 -21  669.78  113.87   7
   0 -18 -22  220.17   74.96   2
   0 -18 -22  177.30   67.30   7
   0 -18 -23   27.04   65.73   2
   0 -18 -24   57.73   71.97   2
   0 -18 -25  209.39   94.78   2
   0 -18 -26   16.83   75.75   2
   0 -18 -27   43.55   62.37   2
   0 -18 -27   16.50   77.68   4
   0 -18 -28  219.72   97.43   4
   0 -18 -28   35.14   65.17   2
   0 -18 -29  156.43   93.42   2
   0 -18 -29  -54.25   79.07   4
   0 -19   0   27.78   44.39   8
   0 -19   0   96.41   47.49   6
   0 -19   0   67.09   44.97   2
   0 -19  -1 1831.37  141.18   2
   0 -19   1 1776.05  135.85   6
   0 -19   1 1776.30  137.91   2
   0 -19  -1 1545.03  143.39   8
   0 -19   1 1772.37  150.80   8
   0 -19   2 1709.90  148.99   8
   0 -19   2 1519.88  127.42   2
   0 -19  -2 1606.28  135.93   2
   0 -19  -2 1598.54  142.29   8
   0 -19   2 1589.47  126.49   6
   0 -19   3  346.80   60.53   2
   0 -19  -3   78.52   43.31   8
   0 -19   3  211.90   59.33   6
   0 -19  -3  222.59   57.75   2
   0 -19   3  326.12   75.02   8
   0 -19   4  688.29   84.73   6
   0 -19   4  676.80   87.13   2
   0 -19   4  571.87   99.08   8
   0 -19  -4  599.23   95.37   2
   0 -19  -4  524.62   94.91   8
   0 -19   5 2271.60  148.51   2
   0 -19  -5 2048.43  161.49   2
   0 -19   5 2296.39  142.68   6
   0 -19   5 2365.64  183.24   8
   0 -19  -5 2106.48  164.52   8
   0 -19  -6 1971.66  163.71   8
   0 -19  -6 1886.74  163.91   2
   0 -19   6 1933.82  139.51   2
   0 -19   6 1981.51  132.19   6
   0 -19  -7  398.12   76.43   8
   0 -19   7  441.00   67.52   6
   0 -19  -7  429.34   95.61   2
   0 -19   7  388.03   65.61   2
   0 -19  -8 3580.88  226.22   2
   0 -19   8 3448.44  176.80   2
   0 -19   8 3431.51  170.85   6
   0 -19  -9  689.75  120.94   2
   0 -19   9  712.91   80.82   6
   0 -19  10  291.35   59.53   6
   0 -19 -10  317.29   85.68   2
   0 -19 -11  468.24  101.00   2
   0 -19  11  566.66   72.71   6
   0 -19 -12  397.73  103.73   2
   0 -19 -13   39.61   68.07   2
   0 -19 -14  377.33  104.04   2
   0 -19 -15   55.40   64.62   2
   0 -19 -16  423.49  111.30   2
   0 -19 -17  126.80   85.07   2
   0 -19 -18 1574.15  183.62   2
   0 -19 -19  750.76  117.86   7
   0 -19 -19  815.63  139.38   2
   0 -19 -20  563.19  122.80   2
   0 -19 -20  629.18  103.87   7
   0 -19 -21  255.47   73.67   7
   0 -19 -21  273.40  108.90   2
   0 -19 -22  186.58   91.57   2
   0 -19 -23  -11.16   76.64   2
   0 -19 -24  240.37   98.18   2
   0 -19 -25  115.44   80.47   2
   0 -19 -26  134.99   83.98   2
   0 -19 -27  138.59   94.31   4
   0 -19 -27   53.22   74.60   2
   0 -19 -28   -5.14   79.53   4
   0 -19 -28  129.08   82.61   2
   0 -19 -29   -4.22   67.79   4
   0 -19 -29  -55.60   81.16   2
   0 -20   0  190.53   60.56   2
   0 -20   0  163.64   57.48   8
   0 -20   1 3009.96  181.84   2
   0 -20   1 2870.04  175.61   6
   0 -20  -1 3097.63  192.92   2
   0 -20   1 3207.56  206.64   8
   0 -20  -1 3177.16  207.77   8
   0 -20  -2 1866.54  156.83   8
   0 -20   2 1679.41  136.51   2
   0 -20   2 1770.04  137.67   6
   0 -20   2 1771.47  157.50   8
   0 -20  -2 1786.70  149.04   2
   0 -20  -3  352.42   72.45   2
   0 -20   3  222.72   54.60   2
   0 -20   3  376.70   74.77   8
   0 -20  -3  339.55   70.97   8
   0 -20   3  262.01   62.21   6
   0 -20   4 2613.65  158.98   6
   0 -20   4 2780.87  197.93   8
   0 -20  -4 2614.62  186.52   2
   0 -20  -4 2495.96  181.24   8
   0 -20   4 2683.87  168.20   2
   0 -20   5  435.91   73.31   6
   0 -20  -5  361.29   82.32   8
   0 -20  -5  488.69  100.02   2
   0 -20   5  469.35   94.51   8
   0 -20   5  416.56   71.39   2
   0 -20   6 1905.60  135.99   6
   0 -20  -6 1939.41  170.40   2
   0 -20   6 2003.81  144.13   2
   0 -20  -6 1894.13  162.74   8
   0 -20   6 1727.83  167.03   8
   0 -20  -7  698.28  113.94   8
   0 -20   7  690.39   88.35   2
   0 -20  -7  641.75  110.15   2
   0 -20   7  711.12   86.70   6
   0 -20  -8   29.53   68.94   2
   0 -20   8   44.05   34.71   6
   0 -20   8  116.80   49.42   2
   0 -20  -9  935.40  138.52   2
   0 -20   9 1000.88  100.66   6
   0 -20  10   74.50   38.69   6
   0 -20 -10    8.80   51.79   2
   0 -20 -11  131.70   67.67   2
   0 -20 -12  113.01   72.23   2
   0 -20 -13  873.38  135.53   2
   0 -20 -14  330.87   98.65   2
   0 -20 -15 1868.09  192.74   2
   0 -20 -16  474.38  114.61   2
   0 -20 -17 1302.19  169.64   2
   0 -20 -18  685.42  132.97   2
   0 -20 -19  388.73   92.30   7
   0 -20 -19  548.86  122.71   2
   0 -20 -20  273.19   97.86   2
   0 -20 -20  334.97   83.72   7
   0 -20 -21   52.28   69.81   2
   0 -20 -21  126.06   58.82   7
   0 -20 -22   27.58   70.41   2
   0 -20 -23   18.99   60.86   2
   0 -20 -24   26.93   77.65   2
   0 -20 -25  404.76  110.80   2
   0 -20 -26  109.64   72.68   4
   0 -20 -26  254.11  106.25   2
   0 -20 -27  257.52  102.53   4
   0 -20 -27  291.32   98.42   2
   0 -20 -28  165.41   91.27   4
   0 -20 -28  161.74   85.93   2
   0 -21   0   97.01   55.65   2
   0 -21   0   24.01   58.28   8
   0 -21   1  238.26   76.74   8
   0 -21   1  172.56   64.08   2
   0 -21  -1  262.38   76.25   8
   0 -21  -1  223.67   76.53   2
   0 -21   2  940.08  107.40   2
   0 -21  -2  947.34  118.70   8
   0 -21   2 1144.61  117.30   6
   0 -21   2  964.93  122.08   8
   0 -21  -2 1017.25  119.66   2
   0 -21  -3  120.48   64.85   2
   0 -21   3   85.19   68.05   8
   0 -21   3  133.27   56.50   6
   0 -21   3  125.42   59.13   2
   0 -21  -3  167.67   65.98   8
   0 -21   4 3074.71  181.36   6
   0 -21  -4 2912.17  203.88   8
   0 -21   4 3247.38  190.43   2
   0 -21   4 3061.46  209.58   8
   0 -21  -4 3015.78  200.50   2
   0 -21   5 2235.79  185.61   8
   0 -21  -5 1959.34  172.32   2
   0 -21   5 2003.20  150.49   2
   0 -21   5 2032.40  144.68   6
   0 -21  -5 2125.22  176.76   8
   0 -21   6 5212.61  238.57   2
   0 -21  -6 5250.63  273.52   8
   0 -21  -6 5257.70  273.48   2
   0 -21   6 5164.20  278.19   8
   0 -21   6 5639.86  234.52   6
   0 -21   7  609.44   81.58   6
   0 -21   7  569.43   83.45   2
   0 -21   7  390.74   89.06   8
   0 -21  -7  505.81   93.19   8
   0 -21  -7  702.59  117.80   2
   0 -21   8    4.28   33.64   2
   0 -21  -8  -23.16   52.59   2
   0 -21   8   18.21   43.35   6
   0 -21   9 1163.26  111.59   6
   0 -21  -9 1011.67  130.69   2
   0 -21  10  696.79   89.00   6
   0 -21 -10  745.71  121.20   2
   0 -21 -11  418.89  108.33   2
   0 -21 -12  672.06  126.62   2
   0 -21 -13  369.59   97.63   2
   0 -21 -14  -16.72   64.29   2
   0 -21 -15 1230.84  160.48   2
   0 -21 -16   87.59   77.84   2
   0 -21 -17  115.25   75.92   2
   0 -21 -18  147.79   86.25   2
   0 -21 -19   49.33   49.92   7
   0 -21 -19   97.78   83.66   2
   0 -21 -20  279.34   95.07   2
   0 -21 -20  213.46   72.02   7
   0 -21 -21   51.50   68.21   2
   0 -21 -22 1770.78  207.67   2
   0 -21 -23  201.31   95.11   2
   0 -21 -24  467.96  125.91   2
   0 -21 -25  416.61  120.61   2
   0 -21 -26  213.37  100.34   2
   0 -21 -26  148.21   79.08   4
   0 -21 -27  557.40  136.34   4
   0 -21 -27  317.92  102.83   2
   0 -22   0 2190.22  183.35   8
   0 -22   0 2329.10  170.07   2
   0 -22  -1 1801.19  166.47   8
   0 -22  -1 1437.66  141.94   2
   0 -22   1 1678.56  148.11   2
   0 -22   1 1612.38  158.00   8
   0 -22   2  693.14   99.34   2
   0 -22   2  591.19  102.24   8
   0 -22  -2  606.53  103.48   8
   0 -22  -2  597.05   96.75   2
   0 -22   3 4105.29  218.37   2
   0 -22  -3 4022.21  230.80   2
   0 -22  -3 3774.00  236.55   8
   0 -22   3 3689.67  235.55   8
   0 -22   4 2606.61  172.88   6
   0 -22  -4 2552.79  194.11   8
   0 -22  -4 2721.90  197.44   2
   0 -22   4 2740.51  203.97   8
   0 -22   4 2362.75  167.66   2
   0 -22   5  212.66   82.44   8
   0 -22   5  154.03   59.68   6
   0 -22  -5  194.88   73.77   2
   0 -22  -5   92.84   67.44   8
   0 -22   5  205.11   69.42   2
   0 -22   6  845.17  126.88   8
   0 -22   6  916.01  107.18   2
   0 -22  -6  668.90  113.54   2
   0 -22  -6  813.73  116.99   8
   0 -22   6  949.23  109.11   6
   0 -22   7 1516.53  162.14   8
   0 -22   7 1812.07  142.23   6
   0 -22   7 1565.13  136.42   2
   0 -22  -7 1707.80  165.26   2
   0 -22  -7 1496.99  155.10   8
   0 -22   8 1207.90  119.95   6
   0 -22   8 1180.62  146.06   8
   0 -22  -8  825.06  124.35   2
   0 -22   8  860.73  106.19   2
   0 -22  -9 1870.94  180.42   2
   0 -22   9 2211.67  153.99   6
   0 -22 -10  -52.89   57.62   2
   0 -22 -11  -10.28   56.13   2
   0 -22 -12  246.57   98.62   2
   0 -22 -13   86.24   64.75   2
   0 -22 -14  336.44   92.63   2
   0 -22 -15  -56.40   63.52   2
   0 -22 -16  184.36   67.28   2
   0 -22 -17  161.71   96.06   2
   0 -22 -18   41.45   75.28   2
   0 -22 -19  136.60   76.56   2
   0 -22 -19   45.13   47.29   7
   0 -22 -20  126.33   82.14   2
   0 -22 -20  -87.67   56.97   7
   0 -22 -21  283.37   97.93   2
   0 -22 -22  402.45  112.54   2
   0 -22 -23  403.94  122.33   2
   0 -22 -24  324.46  102.89   2
   0 -22 -25  390.89  106.96   2
   0 -22 -25  386.58  108.88   4
   0 -22 -26   68.94   72.29   4
   0 -22 -26  166.04   83.83   2
   0 -22 -27  105.07   83.25   4
   0 -23   0   94.54   63.94   2
   0 -23   0   29.83   51.04   8
   0 -23   1 2120.49  185.98   8
   0 -23  -1 2041.69  180.13   8
   0 -23  -1 2148.96  173.48   2
   0 -23   1 2121.78  168.11   2
   0 -23  -2  313.56   88.53   8
   0 -23   2  298.99   90.30   8
   0 -23  -2  338.33   85.26   2
   0 -23   2  263.61   73.30   2
   0 -23  -3 1355.95  143.76   2
   0 -23   3 1457.83  136.13   2
   0 -23   3 1554.02  169.27   8
   0 -23  -3 1598.66  166.77   8
   0 -23  -4 1272.71  146.13   2
   0 -23   4 1279.41  149.73   8
   0 -23  -4 1219.29  143.73   8
   0 -23   4 1289.83  132.01   2
   0 -23  -5  551.20   97.91   2
   0 -23   5  613.36   88.68   2
   0 -23  -5  536.76   98.63   8
   0 -23   5  448.55   96.58   8
   0 -23   6 2030.55  189.26   8
   0 -23  -6 2351.53  193.56   2
   0 -23   6 2535.42  175.26   2
   0 -23  -6 2274.32  191.01   8
   0 -23   6 2572.30  171.16   6
   0 -23   7  358.19   89.97   8
   0 -23  -7  316.03   83.66   2
   0 -23   7  250.44   66.21   2
   0 -23   7  297.97   71.28   6
   0 -23  -7  284.06   88.95   8
   0 -23   8  213.25   62.31   6
   0 -23   8   35.69   38.48   2
   0 -23   8   65.79   57.59   8
   0 -23  -8   80.13   75.08   2
   0 -23   9  891.68  103.93   6
   0 -23   9  632.96  119.17   8
   0 -23  -9  706.29  117.13   2
   0 -23 -10   28.81   76.11   2
   0 -23  10  -37.45   60.23   8
   0 -23 -11 1010.50  146.53   2
   0 -23 -12  -21.99   71.93   2
   0 -23 -13  374.37  103.59   2
   0 -23 -14   98.62   87.31   2
   0 -23 -15   64.27   65.07   2
   0 -23 -16  -83.82   62.03   2
   0 -23 -17  382.46  109.68   2
   0 -23 -18   30.37   74.11   2
   0 -23 -19  169.87   85.51   2
   0 -23 -19  -36.29   54.94   7
   0 -23 -20  820.28  153.24   2
   0 -23 -21  138.38   76.55   2
   0 -23 -22  621.19  132.06   2
   0 -23 -23   93.00   93.91   2
   0 -23 -24   87.86   72.91   4
   0 -23 -24  342.84  108.74   2
   0 -23 -25  136.45   91.51   2
   0 -23 -25  186.80   95.43   4
   0 -23 -26  148.80   89.93   4
   0 -23 -26   55.32   71.75   2
   0 -24   0 1938.03  166.22   2
   0 -24   0 1987.58  186.67   8
   0 -24  -1  915.98  121.73   2
   0 -24  -1 1085.83  138.06   8
   0 -24   1 1053.56  128.79   2
   0 -24   1 1019.65  136.47   8
   0 -24   2  588.13  110.51   8
   0 -24  -2  735.91  117.32   8
   0 -24   2  593.35   92.19   2
   0 -24  -2  623.01  102.99   2
   0 -24   3  734.04  101.94   2
   0 -24  -3  762.27  111.73   2
   0 -24  -3  687.98  109.12   8
   0 -24   3  839.19  125.53   8
   0 -24  -4  550.46  109.58   2
   0 -24   4  410.62   86.10   2
   0 -24  -4  378.14   89.17   8
   0 -24   4  618.89  110.21   8
   0 -24   5  108.86   68.99   8
   0 -24  -5  112.92   67.44   2
   0 -24   5  141.93   61.12   2
   0 -24  -5   46.47   58.42   8
   0 -24   6 1755.49  177.20   8
   0 -24  -6 1804.97  174.61   2
   0 -24   6 1749.87  153.93   2
   0 -24  -6 1814.17  177.37   8
   0 -24  -7  -35.20   54.84   2
   0 -24   7   72.14   41.39   2
   0 -24   7  119.37   65.70   8
   0 -24   8  548.55  108.85   8
   0 -24   8  659.24   94.81   2
   0 -24  -8  513.62  107.29   2
   0 -24   9  244.47   80.63   8
   0 -24  -9  416.14   98.03   2
   0 -24  10  159.61   67.79   8
   0 -24 -10  253.27   89.43   2
   0 -24 -11  391.21   90.80   2
   0 -24  11  595.66  120.94   8
   0 -24 -12  -31.23   58.20   2
   0 -24  12  -17.55   66.45   8
   0 -24 -13  515.08  120.96   2
   0 -24 -14  262.68   89.13   2
   0 -24 -15  235.05   91.44   2
   0 -24 -16  155.31   74.30   2
   0 -24 -17   11.21   67.59   2
   0 -24 -18   20.93   81.74   2
   0 -24 -19  203.70   84.53   2
   0 -24 -20  214.73  107.88   2
   0 -24 -21   -1.54   70.84   2
   0 -24 -22  389.81  119.11   2
   0 -24 -23   68.01   66.08   2
   0 -24 -24  140.24   82.55   2
   0 -24 -24  279.15   96.14   4
   0 -24 -25   69.94   70.44   4
   0 -24 -25   98.45   88.31   2
   0 -25   0  128.83   63.69   2
   0 -25   0  209.83   81.37   8
   0 -25   1   23.58   49.64   2
   0 -25   1  121.48   69.20   8
   0 -25  -1   23.44   55.53   8
   0 -25  -1   42.53   50.49   2
   0 -25   2   62.53   51.67   2
   0 -25  -2   66.96   61.29   2
   0 -25   2   11.96   58.56   8
   0 -25  -2   14.82   50.84   8
   0 -25   3    9.61   48.00   2
   0 -25  -3  -40.72   55.29   2
   0 -25  -3   72.83   74.61   8
   0 -25   3   77.78   61.88   8
   0 -25   4    7.06   44.05   2
   0 -25  -4  -52.65   51.44   2
   0 -25  -4   35.54   50.44   8
   0 -25   4    5.73   57.63   8
   0 -25   5  674.14  102.47   2
   0 -25   5  579.08  106.28   8
   0 -25  -5  659.07  116.20   8
   0 -25  -5  575.39  106.04   2
   0 -25   6  -23.57   42.45   2
   0 -25  -6  101.01   64.44   2
   0 -25   6   75.10   69.19   8
   0 -25  -6   42.06   52.26   8
   0 -25   7  338.48   74.48   2
   0 -25  -7  335.45   87.01   2
   0 -25   7  237.62   76.26   8
   0 -25   8  709.62  124.48   8
   0 -25  -8  989.67  139.39   2
   0 -25  -9  333.81   92.02   2
   0 -25   9  295.48   84.00   8
   0 -25  10  239.16   82.02   8
   0 -25 -10  396.33   99.92   2
   0 -25  11  422.00  107.97   8
   0 -25 -11  542.32  109.37   2
   0 -25  12  118.21   72.14   8
   0 -25 -12   69.85   70.88   2
   0 -25 -13  445.82  114.81   2
   0 -25  13  689.89  133.80   8
   0 -25 -14  178.08   88.77   2
   0 -25  14  194.95   88.54   8
   0 -25 -15  179.88   81.16   2
   0 -25  15  286.79   92.02   8
   0 -25 -16   22.16   63.42   2
   0 -25 -17  418.29  108.32   2
   0 -25 -18    6.72   72.48   2
   0 -25 -19  266.51   96.71   2
   0 -25 -20   57.11   61.20   2
   0 -25 -21 -134.12   85.72   2
   0 -25 -22  320.99  113.47   2
   0 -25 -23   71.81   81.18   2
   0 -25 -23  104.36   73.05   4
   0 -25 -24  345.30  108.62   2
   0 -25 -24  180.71   77.44   4
   0 -26   0  511.87  107.64   8
   0 -26   0  505.66   90.46   2
   0 -26  -1   77.92   67.64   8
   0 -26   1  -16.33   55.53   8
   0 -26  -1   56.09   54.66   2
   0 -26   1   72.92   64.63   2
   0 -26   2  644.93  126.91   8
   0 -26  -2  334.92   83.07   2
   0 -26  -2  494.73   99.42   8
   0 -26   2  482.18   90.48   2
   0 -26   3  135.02   54.85   2
   0 -26  -3  108.51   66.63   8
   0 -26   3  228.56   72.21   8
   0 -26  -3  215.14   63.76   2
   0 -26   4   -2.10   54.97   8
   0 -26  -4   66.11   61.43   8
   0 -26  -4  112.10   60.46   2
   0 -26   4   94.43   50.23   2
   0 -26  -5    4.97   50.68   8
   0 -26   5   -3.45   52.03   2
   0 -26  -5  -17.66   52.00   2
   0 -26   5  -17.40   64.43   8
   0 -26  -6   52.03   55.76   2
   0 -26   6    7.42   44.25   2
   0 -26  -6  -25.88   58.34   8
   0 -26   7  167.79   77.24   8
   0 -26  -7  170.36   78.36   2
   0 -26   8  -35.15   69.28   8
   0 -26  -8   56.50   59.70   2
   0 -26   9   17.72   66.09   8
   0 -26  -9   77.62   70.13   2
   0 -26  10   55.23   55.33   8
   0 -26 -10   63.71   60.60   2
   0 -26 -11  376.46  102.74   2
   0 -26  11  322.24   97.03   8
   0 -26 -12  253.07   97.91   2
   0 -26  12  281.75   94.34   8
   0 -26 -13   72.43   80.01   2
   0 -26  13   93.99   68.69   8
   0 -26 -14  178.47   77.82   2
   0 -26  14  150.78   80.48   8
   0 -26  15  -56.53   74.98   8
   0 -26 -15  101.39   83.56   2
   0 -26 -16   76.58   74.05   2
   0 -26  16   32.62   76.69   8
   0 -26 -17  420.51  111.48   2
   0 -26  17  302.91  101.40   8
   0 -26  18   35.25   77.62   8
   0 -26 -18  162.40   86.43   2
   0 -26  19  259.23  106.68   8
   0 -26 -19  327.76  102.33   2
   0 -26 -20  974.98  164.81   2
   0 -26  20  637.34  146.60   8
   0 -26 -21  170.30   75.90   4
   0 -26 -21  225.09  101.62   2
   0 -26  21  -63.16   90.55   8
   0 -26 -22  549.44  128.57   2
   0 -26 -22  377.88  103.15   4
   0 -26  22  407.51  135.56   8
   0 -26 -23  122.65   73.74   2
   0 -26 -23  -15.64   58.35   4
   0 -26  23   30.10  105.93   8
   0 -27   0   48.67   55.83   2
   0 -27   0   11.45   62.05   8
   0 -27  -1  229.87   76.51   2
   0 -27  -1  275.69   76.35   8
   0 -27   1  230.63   74.44   2
   0 -27   1  358.38   99.87   8
   0 -27   2  148.60   66.42   2
   0 -27   2  117.49   81.80   8
   0 -27  -2   60.66   68.59   8
   0 -27  -2  232.53   79.40   2
   0 -27   3  754.78  111.98   2
   0 -27  -3  572.56  116.83   8
   0 -27  -3  554.75  102.88   2
   0 -27   3  562.01  112.65   8
   0 -27   4  -52.68   65.19   8
   0 -27  -4   51.44   57.10   2
   0 -27   4   85.68   65.26   2
   0 -27  -4   21.41   62.42   8
   0 -27  -5   52.39   62.27   2
   0 -27  -5   -7.92   56.62   8
   0 -27   5  126.35   77.58   8
   0 -27   5   56.76   56.93   2
   0 -27  -6  305.13   90.82   8
   0 -27   6  362.01   99.70   8
   0 -27  -6  531.17  104.13   2
   0 -27   6  473.97   92.92   2
   0 -27  -7  684.01  120.97   2
   0 -27   7  436.73  106.54   8
   0 -27   8  214.46   92.44   8
   0 -27  -8   29.47   63.17   2
   0 -27   9  255.87   92.89   8
   0 -27  -9  266.63  100.29   2
   0 -27 -10  240.11   78.49   2
   0 -27  10  140.77   84.16   8
   0 -27 -11  119.63   82.44   2
   0 -27  11  118.19   68.69   8
   0 -27  12   58.97   77.62   8
   0 -27 -12   96.14   73.34   2
   0 -27 -13  298.78   96.91   2
   0 -27  13  206.23   84.64   8
   0 -27  14  -14.92   62.31   8
   0 -27 -14   -9.85   63.49   2
   0 -27  15  214.30   80.00   8
   0 -27 -15  487.95  118.65   2
   0 -27  16   16.91   67.22   8
   0 -27 -16  133.25   73.62   2
   0 -27  17 1218.32  189.90   8
   0 -27 -17 1402.97  188.01   2
   0 -27  18   31.73   74.60   8
   0 -27 -18  -38.23   68.05   2
   0 -27 -19  -13.19   78.18   2
   0 -27  19   91.80   83.19   8
   0 -27  20  242.41  104.10   8
   0 -27 -20   20.75   60.82   2
   0 -27 -21  155.46   83.66   2
   0 -27 -21   40.72   59.99   4
   0 -27  21   30.22   78.12   8
   0 -27  22  199.17   89.16   8
   0 -27 -22   63.56   76.81   2
   0 -28   0 1686.98  169.43   2
   0 -28   0 1474.87  177.97   8
   0 -28  -1 1005.33  133.92   2
   0 -28  -1  693.42  121.22   8
   0 -28   1  703.71  114.45   2
   0 -28   1  820.75  132.84   8
   0 -28   2  134.87   64.14   2
   0 -28  -2  260.23   78.87   8
   0 -28  -2  136.30   61.86   2
   0 -28   2  171.49   79.87   8
   0 -28   3   37.46   71.23   8
   0 -28  -3   78.84   68.93   2
   0 -28   3  156.88   69.44   2
   0 -28  -3   47.83   58.82   8
   0 -28  -4   -9.50   55.04   2
   0 -28  -4   53.14   57.71   8
   0 -28   4  163.29   78.81   8
   0 -28   4  -54.05   56.35   2
   0 -28  -5  123.55   67.16   2
   0 -28   5   -2.46   42.81   2
   0 -28   5  188.51   78.55   8
   0 -28  -5   18.20   57.43   8
   0 -28   6  118.81   85.52   8
   0 -28  -6   36.78   53.32   2
   0 -28  -7   14.02   57.91   2
   0 -28   7   48.44   60.30   8
   0 -28  -8   15.15   55.32   2
   0 -28   8  -67.50   60.48   8
   0 -28   9  377.00   99.65   8
   0 -28  -9  393.37   98.47   2
   0 -28  10  309.05  102.82   8
   0 -28 -10  213.22   89.17   2
   0 -28 -11  106.02   78.58   2
   0 -28  11  143.84   88.10   8
   0 -28 -12  317.39   92.17   2
   0 -28  12  414.14  116.73   8
   0 -28  13  248.83   81.96   8
   0 -28 -13  318.65   96.91   2
   0 -28 -14  257.97  107.05   2
   0 -28  14  263.81  103.53   8
   0 -28  15  106.35   66.69   8
   0 -28 -15  152.53   85.59   2
   0 -28  16  111.61   79.42   8
   0 -28 -16  140.37   87.58   2
   0 -28  17  103.73   93.80   8
   0 -28 -17   61.43   77.74   2
   0 -28  18  566.91  138.49   8
   0 -28 -18  431.42  117.78   2
   0 -28  19  450.33  131.42   8
   0 -28 -19  130.29   77.20   2
   0 -28  20  731.04  148.56   8
   0 -28 -20  786.04  150.01   2
   0 -28  21  -68.99   85.94   8
   0 -29   0 -136.41   79.96   8
   0 -29   0   84.22   60.58   2
   0 -29   1  332.87   93.01   8
   0 -29  -1  358.23   92.74   2
   0 -29  -1  283.78   83.72   8
   0 -29   1  181.95   64.71   2
   0 -29   2   23.57   50.31   2
   0 -29   2   96.88   70.15   8
   0 -29  -2  115.13   61.90   2
   0 -29  -2   13.88   72.76   8
   0 -29  -3  899.22  141.00   8
   0 -29   3  894.90  122.62   2
   0 -29  -3  908.76  133.77   2
   0 -29   3  909.67  145.52   8
   0 -29  -4   66.30   59.34   2
   0 -29   4  -74.32   57.77   2
   0 -29  -4   51.18   66.67   8
   0 -29   4   79.80   75.28   8
   0 -29  -5  -31.05   57.14   2
   0 -29  -5   93.35   70.88   8
   0 -29   5  177.31   87.70   8
   0 -29   6  229.91   92.07   8
   0 -29  -6  143.70   70.99   2
   0 -29   7  111.61   79.73   8
   0 -29  -7   81.25   80.99   2
   0 -29  -8  644.99  127.97   2
   0 -29   8  663.30  129.53   8
   0 -29   9   27.44   76.34   8
   0 -29  -9   92.52   73.75   2
   0 -29 -10  625.89  123.57   2
   0 -29  10  526.26  130.56   8
   0 -29  11  126.25   82.95   8
   0 -29 -11   19.53   68.96   2
   0 -29  12   24.30   57.49   8
   0 -29 -12  149.61   79.86   2
   0 -29  13   25.69   67.13   8
   0 -29 -13  -72.20   71.57   2
   0 -29  14  125.83   82.13   8
   0 -29 -14   10.11   77.44   2
   0 -29  15   10.07   60.58   8
   0 -29 -15   83.26   74.36   2
   0 -29  16   61.91   73.72   8
   0 -29 -16   46.69   71.37   2
   0 -29  17   31.56   71.77   8
   0 -29 -17    9.65   61.60   2
   0 -29  18  299.97  109.01   8
   0 -29 -18   80.17   61.56   2
   0 -29 -19   30.24   72.98   2
   0 -29  19 -166.26  101.30   8
   0 -30   0   31.32   56.98   8
   0 -30   0    2.31   58.43   2
   0 -30   1  493.72  108.02   8
   0 -30  -1  561.25  119.44   8
   0 -30   1  553.53  102.68   2
   0 -30  -1  640.96  117.63   2
   0 -30  -2  143.61   76.25   8
   0 -30   2   54.71   45.99   2
   0 -30  -2   -6.42   50.85   2
   0 -30   2    5.31   59.61   8
   0 -30  -3  910.70  133.82   2
   0 -30   3  772.70  118.67   2
   0 -30   3  648.56  126.93   8
   0 -30  -3  747.92  136.91   8
   0 -30   4   72.25   67.25   8
   0 -30  -4   58.33   69.26   8
   0 -30  -4   53.77   55.87   2
   0 -30   5  372.40  112.65   8
   0 -30  -5  483.70  109.52   2
   0 -30  -6  135.35   72.85   2
   0 -30   6  182.19   72.44   8
   0 -30   7    1.08   61.49   8
   0 -30  -7    6.97   53.24   2
   0 -30   8  148.49   79.46   8
   0 -30  -8   25.61   56.70   2
   0 -30   9   98.78   67.04   8
   0 -30  -9   99.65   74.39   2
   0 -30  10    4.85   74.77   8
   0 -30 -10   79.65   70.45   2
   0 -30 -11  639.72  129.25   2
   0 -30  11  558.37  128.41   8
   0 -30 -12  -25.37   57.70   2
   0 -30  12  123.74   85.69   8
   0 -30 -13  247.13   85.87   2
   0 -30  13  432.66  209.04   8
   0 -30  14  473.14  122.26   8
   0 -30 -14  192.51   91.66   2
   0 -30 -15   41.64   62.28   2
   0 -30  15  204.81   96.98   8
   0 -30  16  140.86   98.80   8
   0 -30 -16  145.15   79.40   2
   0 -30  17   39.24   74.13   8
   0 -30 -17  188.08   75.86   2
   0 -30  18   37.39   84.81   8
   0 -30 -18   32.02   62.70   2
   0 -31   0  121.68   84.45   8
   0 -31   0  116.58   62.85   2
   0 -31  -1  105.08   82.12   8
   0 -31   1   29.16   60.75   8
   0 -31  -1   55.33   57.07   2
   0 -31   1  158.06   80.03   2
   0 -31  -2  490.86  103.81   2
   0 -31   2  400.85   90.56   2
   0 -31  -2  470.02  106.28   8
   0 -31   2  284.42   96.94   8
   0 -31  -3  461.60  111.90   8
   0 -31  -3  396.72  100.91   2
   0 -31   3  413.58  112.60   8
   0 -31  -4  532.24  115.20   2
   0 -31   4  474.30  118.97   8
   0 -31  -4  614.02  128.74   8
   0 -31  -5   -9.30   55.53   2
   0 -31   5   -5.79   66.35   8
   0 -31  -6  228.21   76.69   2
   0 -31   6  291.61   98.20   8
   0 -31  -7   65.42   70.70   2
   0 -31   7  155.90   88.81   8
   0 -31  -8  365.54  108.04   2
   0 -31   8  288.46   95.63   8
   0 -31   9  838.08  150.81   8
   0 -31  -9  835.26  143.05   2
   0 -31  10  177.06   95.75   8
   0 -31 -10  114.75   84.25   2
   0 -31 -11  495.60  121.33   2
   0 -31  11  585.71  126.30   8
   0 -31 -12   23.43   62.98   2
   0 -31  12   57.43   91.53   8
   0 -31  13  229.94   85.53   8
   0 -31 -13  192.13   94.29   2
   0 -31 -14  149.19   87.90   2
   0 -31  14  165.94   85.23   8
   0 -31 -15   40.03   64.94   2
   0 -31  15  -75.88   63.14   8
   0 -31  16   59.45   76.75   8
   0 -31 -16  130.92   85.92   2
   0 -32   0  223.42   76.36   2
   0 -32   0  242.29   94.42   8
   0 -32  -1  821.43  145.92   8
   0 -32   1  819.43  142.48   8
   0 -32  -1  767.70  128.57   2
   0 -32  -2  113.76   70.96   2
   0 -32  -2   23.67   59.42   8
   0 -32   2  109.96   87.35   8
   0 -32   3  187.78   90.67   8
   0 -32  -3  255.92   92.84   8
   0 -32  -3   93.17   66.26   2
   0 -32  -4  148.39   73.26   2
   0 -32   4  142.26   75.69   8
   0 -32  -5  172.88   84.21   2
   0 -32   5   53.66   69.47   8
   0 -32   6  305.25  109.21   8
   0 -32  -6  499.64  112.17   2
   0 -32  -7   74.82   58.57   2
   0 -32   7  201.61   97.58   8
   0 -32   8   13.23   61.88   8
   0 -32  -8  -62.98   66.87   2
   0 -32   9  -42.92   66.34   8
   0 -32  -9  -19.76   57.75   2
   0 -32 -10  261.40  101.00   2
   0 -32  10  -39.08   60.58   8
   0 -32 -11   45.98   66.86   2
   0 -32  11   84.46   76.88   8
   0 -32  12  352.33  106.55   8
   0 -32 -12  416.41  110.72   2
   0 -32  13  130.80   98.11   8
   0 -32 -13   83.50   72.23   2
   0 -32  14  225.32   95.04   8
   0 -32 -14   14.10   76.48   2
   0 -33   0  285.92   95.21   8
   0 -33  -1  279.28   91.42   2
   0 -33   1  133.76   84.82   8
   0 -33  -1  212.24   87.80   8
   0 -33   2  294.81   99.00   8
   0 -33  -2  275.14   83.57   2
   0 -33  -2  208.55   97.15   8
   0 -33  -3   76.25   69.88   2
   0 -33   3  123.38   93.79   8
   0 -33  -4  501.63  110.01   2
   0 -33   4  880.44  160.62   8
   0 -33   5  267.23   97.81   8
   0 -33  -5  105.26   68.97   2
   0 -33   6  423.51  117.03   8
   0 -33  -6  318.32   94.92   2
   0 -33  -7   79.11   70.18   2
   0 -33   7  222.89   97.83   8
   0 -33   8  170.75   90.57   8
   0 -33  -8  122.64   79.35   2
   0 -33  -9   83.34   58.09   2
   0 -33   9  126.62   79.46   8
   0 -33 -10  -35.02   56.24   2
   0 -33  10   65.88   64.60   8
   0 -33 -11  -48.36   74.36   2
   0 -33  11  177.30   88.81   8
   0 -33  12  195.87   83.86   8
   0 -33 -12  147.80   85.27   2
   0 -34   0   62.37   80.44   8
   0 -34   1 1249.71  177.51   8
   0 -34  -1 1108.79  165.57   8
   0 -34   2   -5.94   61.98   8
   0 -34  -2   79.62   63.57   8
   0 -34  -2  151.98   72.91   2
   0 -34   3  276.73   95.12   8
   0 -34  -3  283.87   95.20   2
   0 -34   4  -21.87   65.85   8
   0 -34  -4  -99.64   66.02   2
   0 -34   5  -32.45   66.72   8
   0 -34  -5   -1.21   51.98   2
   0 -34   6  138.22   81.22   8
   0 -34  -6  202.95   86.27   2
   0 -34   7   36.90   57.48   8
   0 -34  -7   84.45   65.83   2
   0 -34   8   41.16   55.88   8
   0 -34  -8  118.78   70.71   2
   0 -34  -9  250.39   78.61   2
   0 -34 -10  147.69   76.61   2
   0 -35   0  125.92   70.21   8
   0 -35  -1   44.04   70.17   8
   0 -35   1   23.76   65.30   8
   0 -35   2  206.79   90.66   8
   0 -35   3   14.09   60.95   8
   0 -35   4  305.27  114.29   8
   0 -35  -5   -7.82   47.66   2
   0 -35  -6  130.60   67.49   2
   1   0 -34  117.39   70.44   4
   1   0 -33  262.92   91.70   4
   1   0 -32   83.08   56.22   4
   1   0 -31  242.84   94.19   4
   1   0 -30  -55.98   62.73   4
   1   0 -29   96.68   73.35   4
   1   0 -28    5.93   69.36   4
   1   0 -27  313.44   90.85   4
   1   0 -26  -29.38   50.74   7
   1   0 -26  103.52   70.84   4
   1   0 -26   59.07   48.74   2
   1   0 -25 1198.29  135.46   7
   1   0 -25 1297.21  147.36   4
   1   0 -25 1031.22  122.75   2
   1   0 -25  970.02  117.05   5
   1   0 -24  108.85   49.50   5
   1   0 -24   35.72   50.28   4
   1   0 -24   44.43   53.61   7
   1   0 -23  129.04   68.16   4
   1   0 -23  232.90   74.84   7
   1   0 -23  187.67   60.54   5
   1   0 -22  -10.60   46.09   5
   1   0 -22  114.95   53.16   7
   1   0 -22   61.70   69.03   4
   1   0 -21  229.27   58.83   5
   1   0 -21  285.99   70.87   7
   1   0 -21  286.46   75.60   4
   1   0 -20    6.99   40.20   5
   1   0 -20   95.25   50.95   7
   1   0 -19  109.11   43.67   5
   1   0 -19   91.56   42.80   7
   1   0 -18  -13.25   34.82   7
   1   0 -18   34.99   37.74   5
   1   0 -17  380.02   61.44   5
   1   0 -17  345.11   64.98   7
   1   0 -16  320.47   60.05   7
   1   0 -16  218.34   51.43   5
   1   0 -15  896.88   88.97   7
   1   0 -15  811.86   78.36   5
   1   0 -14   -8.78   31.84   7
   1   0 -14   -2.25   29.62   5
   1   0 -13   68.71   26.25   7
   1   0 -12    6.88   26.13   7
   1   0 -11  770.68   66.97   7
   1   0 -10  107.31   33.16   7
   1   0  -926812.62  332.37   7
   1   0  -8   45.64   22.17   7
   1   0  -731826.77  307.44   7
   1   0  -6   31.67   16.16   7
   1   0  -519829.79  189.70   7
   1   0  -4   16.82    9.03   7
   1   0  -3 7763.66   84.86   7
  -1   0  -317956.65  182.85   7
  -1   0  -4   -7.50   14.74   7
  -1   0  -5 4965.30  121.72   7
  -1   0  -6   38.74   17.19   7
  -1   0  -7 5563.91  152.11   7
  -1   0  -8   -7.50   19.54   7
  -1   0  -9 9886.46  231.12   7
  -1   0 -10   19.83   30.20   7
  -1   0 -11 9348.03  251.34   7
  -1   0 -12   52.35   38.35   7
  -1   0 -13   31.51   31.04   7
  -1   0 -14   33.95   36.58   7
  -1   0 -15 1622.86  124.45   7
  -1   0 -16  153.31   53.23   7
  -1   0 -17 8668.75  302.34   7
  -1   0 -17 8239.49  245.52   5
  -1   0 -18  137.19   43.46   5
  -1   0 -18  107.00   59.50   7
  -1   0 -19 1582.30  141.70   7
  -1   0 -19 1656.58  118.45   5
  -1   0 -20  103.17   49.51   5
  -1   0 -20  188.36   80.40   7
  -1   0 -21 4289.32  197.24   5
  -1   0 -21 4620.78  252.49   7
  -1   0 -22  203.24   55.49   5
  -1   0 -22   84.55   59.96   7
  -1   0 -23  -28.85   53.52   7
  -1   0 -23   20.81   39.03   5
  -1   0 -24   -1.59   50.65   7
  -1   0 -25  357.16   82.24   7
  -1   0 -25  385.84   96.89   4
  -1   0 -26   61.39   60.84   7
  -1   0 -26   87.95   62.59   4
  -1   0 -27 4315.61  279.74   7
  -1   0 -27 5252.36  299.20   4
  -1   0 -28    7.58   60.35   7
  -1   0 -28  133.51   76.69   4
  -1   0 -29   -2.30   56.64   4
  -1   0 -30  -12.12   62.63   4
  -1   0 -31  120.49   71.40   4
  -1   0 -32 -124.33   82.12   4
  -1   0 -33   87.13   73.22   4
  -1   0 -34   22.61   56.12   4
   1   1 -34   35.37   64.02   4
   1  -1 -34   48.52   65.85   4
   1  -1 -33   79.85   59.09   4
   1   1 -33  -38.26   67.58   4
   1  -1 -32  229.66   91.21   4
   1   1 -32   98.26   68.15   4
   1   1 -31  -73.23   74.11   4
   1  -1 -31   43.61   59.82   4
   1  -1 -30  -75.00   68.65   4
   1   1 -30   42.86   79.24   4
   1  -1 -29   11.52   63.64   4
   1   1 -29   31.75   70.82   4
   1   1 -28  464.25   98.68   4
   1  -1 -28  391.66   99.34   4
   1  -1 -27   95.20   63.10   4
   1   1 -27   10.40   64.97   4
   1  -1 -26   43.52   64.22   4
   1   1 -26   23.51   59.79   4
   1   1 -26  -40.05   38.27   5
   1  -1 -26  123.23   65.51   7
   1  -1 -26  -22.07   49.72   2
   1  -1 -25  360.34   89.45   4
   1  -1 -25  395.83   81.34   2
   1   1 -25  401.70  100.91   4
   1  -1 -25  334.61   81.76   7
   1   1 -25  321.65   71.09   5
   1  -1 -24   -4.38   51.06   7
   1  -1 -24   39.36   54.89   4
   1   1 -24  115.64   57.95   5
   1   1 -24  137.39   74.99   4
   1   1 -24  -24.24   45.93   7
   1  -1 -24   -3.87   48.73   5
   1  -1 -24   18.75   41.14   2
   1   1 -23  -40.16   43.19   7
   1  -1 -23  128.23   62.72   7
   1   1 -23  -40.96   54.68   4
   1  -1 -23   -4.31   53.77   4
   1  -1 -23   89.43   53.36   5
   1   1 -23   35.17   41.28   5
   1  -1 -22  235.62   72.89   4
   1  -1 -22  259.97   65.54   7
   1   1 -22  111.23   43.57   5
   1  -1 -22  228.43   58.21   5
   1   1 -22  304.34   71.36   7
   1   1 -22  279.51   72.73   4
   1  -1 -21 1168.67  123.99   7
   1  -1 -21 1019.70  105.86   5
   1   1 -21  900.53  113.21   7
   1   1 -21 1132.54  111.84   5
   1   1 -21 1031.14  119.85   4
   1   1 -20   62.23   50.53   4
   1  -1 -20   67.71   53.66   7
   1  -1 -20   51.91   35.65   5
   1   1 -20  119.39   54.02   7
   1   1 -20  106.62   47.20   5
   1  -1 -19 1526.48  129.54   7
   1   1 -19 1542.18  133.44   7
   1   1 -19 1179.39  111.41   5
   1  -1 -19 1466.52  117.81   5
   1   1 -18  109.61   51.10   7
   1  -1 -18   44.79   34.16   5
   1   1 -18   19.89   37.74   5
   1  -1 -18  102.43   47.45   7
   1   1 -17  288.96   61.38   7
   1  -1 -17  398.59   67.11   5
   1  -1 -17  290.52   59.55   7
   1   1 -17  206.59   49.49   5
   1  -1 -16 1263.07  108.60   7
   1  -1 -16 1399.42  105.72   5
   1   1 -16 1243.94  107.98   7
   1  -1 -15 1825.09  113.97   5
   1  -1 -15 2046.00  127.12   7
   1   1 -15 1830.56  122.86   7
   1  -1 -14  937.69   80.29   5
   1   1 -14 1048.48   91.97   7
   1  -1 -14 1129.48   94.41   7
   1  -1 -13   66.09   28.33   5
   1  -1 -13   47.57   34.38   7
   1   1 -13   73.31   34.94   7
   1  -1 -12  162.91   40.85   5
   1   1 -12  137.47   42.23   7
   1  -1 -12  152.90   42.18   7
   1  -1 -11  303.64   42.20   5
   1   1 -11  323.91   47.18   7
   1  -1 -11  342.24   47.33   7
   1   1 -10   71.59   31.93   7
   1  -1 -10   92.09   26.05   7
   1  -1 -10  112.12   28.32   5
   1  -1  -9 1908.12   88.15   5
   1  -1  -9 1913.73   89.45   7
   1   1  -9 2004.31   93.31   7
   1   1  -8   29.82   23.20   7
   1  -1  -8   37.15   24.73   5
   1  -1  -8   20.80   26.02   7
   1   1  -7  443.48   39.19   7
   1  -1  -7  436.25   37.04   7
   1  -1  -7  417.50   37.89   5
   1  -1  -6 7802.77  132.97   7
   1  -1  -6 7452.11  137.24   5
   1   1  -6 7681.66  143.38   7
   1  -1  -5  114.07   17.87   7
   1   1  -5  116.95   18.05   7
   1  -1  -5   96.35   17.43   5
   1  -1  -423804.38  172.61   7
   1   1  -425270.75  199.63   7
   1  -1  -3 2885.47   50.55   7
   1  -1  -3 2812.67   61.95   6
  -1  -1  -336249.95  263.59   7
  -1   1  -336647.66  266.89   7
  -1  -1  -4 9589.80  151.87   7
  -1   1  -410158.38  156.99   7
  -1   1  -5 1825.20   77.80   7
  -1  -1  -5 1805.53   76.97   7
  -1  -1  -637586.70  365.99   7
  -1   1  -637876.84  371.58   7
  -1  -1  -7 1913.90   90.58   7
  -1   1  -7 1839.80   92.10   7
  -1  -1  -8 5073.96  157.78   7
  -1   1  -8 5110.97  161.08   7
  -1  -1  -9 4543.05  158.32   7
  -1   1  -9 4433.29  158.62   7
  -1   1 -10 1213.17   88.35   7
  -1  -1 -10 1144.94   85.44   7
  -1  -1 -11 4415.17  172.69   7
  -1   1 -11 4528.53  175.25   7
  -1   1 -12 3272.53  157.72   7
  -1  -1 -12 3624.48  163.02   7
  -1   1 -13 1751.71  122.11   7
  -1  -1 -13 1855.39  124.01   7
  -1  -1 -14 4706.71  160.57   5
  -1   1 -14 4950.69  209.97   7
  -1  -1 -14 5051.43  208.15   7
  -1   1 -15  171.49   51.47   7
  -1  -1 -15   63.17   38.64   7
  -1  -1 -15   44.77   27.38   5
  -1  -1 -16  500.92   61.10   5
  -1  -1 -16  692.40   94.03   7
  -1   1 -16  579.35   83.36   7
  -1   1 -17 2870.78  180.81   7
  -1  -1 -17 3143.68  185.01   7
  -1  -1 -17 2883.14  142.99   5
  -1  -1 -18  144.25   44.56   5
  -1   1 -18  116.35   49.69   7
  -1  -1 -18  123.21   49.11   7
  -1  -1 -19   82.59   52.82   7
  -1   1 -19   89.31   51.91   7
  -1  -1 -19   35.42   36.45   5
  -1   1 -19  136.46   51.09   5
  -1  -1 -20 4637.11  197.60   5
  -1   1 -20 4534.79  248.34   7
  -1  -1 -20 4790.32  251.13   7
  -1   1 -20 4662.67  207.09   5
  -1   1 -21  193.83   66.74   7
  -1   1 -21  382.59   71.54   5
  -1  -1 -21  431.33   71.09   5
  -1  -1 -21  398.11   87.01   7
  -1  -1 -22 3344.01  220.77   7
  -1  -1 -22 3028.24  168.52   5
  -1   1 -22 3005.90  214.73   7
  -1   1 -22 3000.47  176.12   5
  -1   1 -23  418.12   94.38   7
  -1  -1 -23  614.77  102.07   7
  -1   1 -23  555.21   86.98   5
  -1  -1 -24 4158.08  259.42   7
  -1   1 -24 4178.67  259.41   7
  -1   1 -24 4230.22  214.47   5
  -1   1 -24 4645.10  262.84   4
  -1  -1 -25  558.30  101.28   7
  -1   1 -25  503.62  104.18   7
  -1   1 -25  715.46  118.44   4
  -1   1 -26  190.31   65.81   7
  -1  -1 -26  238.81   79.52   4
  -1   1 -26  426.68   95.63   4
  -1  -1 -26  367.37   93.25   7
  -1  -1 -27  219.12   81.70   4
  -1   1 -27  179.02   81.84   7
  -1  -1 -27  121.66   65.93   7
  -1   1 -27  241.31   86.80   4
  -1  -1 -28   53.15   50.16   2
  -1   1 -28  274.00   93.10   4
  -1  -1 -28  196.77   80.28   4
  -1  -1 -28  252.90   80.43   7
  -1   1 -29  191.35   86.53   4
  -1  -1 -29   33.82   54.43   4
  -1   1 -30 1236.02  161.77   4
  -1  -1 -30 1007.63  150.93   4
  -1  -1 -31  -44.75   53.91   4
  -1   1 -31  -57.97   56.69   4
  -1   1 -32  205.12   86.99   4
  -1  -1 -32   65.77   62.30   4
  -1   1 -33  -13.96   77.34   4
  -1  -1 -33   42.92   54.22   4
  -1   1 -34   83.66   77.18   4
  -1  -1 -34  144.59   72.46   4
   1  -2 -34  190.96   82.44   4
   1  -2 -34  199.95   87.38   1
   1   2 -34  133.85   77.97   4
   1  -2 -33  119.84   76.93   4
   1   2 -33   -4.75   60.91   4
   1  -2 -32    8.94   63.65   4
   1   2 -32   84.16   66.85   4
   1  -2 -31  -51.65   74.87   4
   1   2 -31   24.57   59.79   4
   1  -2 -30  611.89  118.13   4
   1   2 -30  659.97  124.75   4
   1   2 -29   43.76   69.81   4
   1  -2 -29   39.33   64.64   4
   1  -2 -28  110.12   80.24   4
   1   2 -28  -52.09   67.26   4
   1  -2 -27   34.04   50.08   2
   1   2 -27  150.26   71.71   4
   1  -2 -27   70.44   62.05   4
   1  -2 -26   40.68   53.00   2
   1   2 -26   55.24   63.54   4
   1  -2 -26  -37.42   55.45   4
   1   2 -25   93.73   50.34   5
   1  -2 -25   77.81   59.17   2
   1  -2 -25   86.34   73.91   4
   1  -2 -25   19.35   50.07   7
   1   2 -25  179.44   73.56   4
   1   2 -24 2615.76  207.16   4
   1  -2 -24 1930.58  148.50   5
   1   2 -24 2277.60  171.87   5
   1  -2 -24 1911.05  171.23   2
   1  -2 -24 2284.62  186.17   4
   1  -2 -24 2291.21  179.39   7
   1  -2 -23  177.46   75.96   4
   1  -2 -23  145.49   53.29   7
   1   2 -23   87.04   47.01   5
   1  -2 -23   17.87   39.92   5
   1   2 -22  234.32   64.78   5
   1   2 -22  226.96   73.81   4
   1  -2 -22  255.52   68.73   7
   1   2 -22  296.73   72.94   7
   1  -2 -22  307.84   64.28   5
   1   2 -21  -19.96   48.85   7
   1   2 -21  -30.67   64.54   4
   1  -2 -21   29.37   43.00   7
   1  -2 -21  -53.29   43.80   5
   1   2 -21  102.90   56.25   5
   1  -2 -20 1122.03  115.17   7
   1  -2 -20  927.92   98.97   5
   1   2 -20 1167.59  125.47   4
   1   2 -20 1033.25  113.32   7
   1   2 -20 1014.92  106.38   5
   1   2 -19    9.31   35.88   7
   1  -2 -19   23.86   35.05   5
   1   2 -19   26.19   48.11   4
   1  -2 -19  -18.87   38.07   7
   1   2 -19  100.55   48.55   5
   1  -2 -18  110.90   48.57   7
   1   2 -18  166.24   52.47   4
   1  -2 -18  151.64   45.52   5
   1   2 -18  213.56   61.04   7
   1  -2 -17 2326.50  136.89   5
   1  -2 -17 2515.67  156.29   7
   1   2 -17 2403.29  153.66   7
   1  -2 -16 7105.81  248.32   7
   1  -2 -16 6849.39  223.75   5
   1   2 -16 7178.45  251.41   7
   1   2 -15 5005.56  204.28   7
   1  -2 -15 5399.57  207.90   7
   1  -2 -15 5076.81  186.81   5
   1   2 -14  510.65   72.00   7
   1  -2 -14  509.56   73.57   7
   1  -2 -14  546.85   69.29   5
   1   2 -1313334.84  302.63   7
   1  -2 -1313663.64  297.02   7
   1  -2 -1313132.63  276.32   5
   1  -2 -12 2027.06  106.49   5
   1  -2 -12 2105.42  114.21   7
   1   2 -12 2215.88  118.90   7
   1  -2 -11  168.10   37.70   5
   1  -2 -11  171.90   36.45   7
   1   2 -11  174.64   39.96   7
   1  -2 -10  519.43   53.24   7
   1   2 -10  559.07   56.12   7
   1  -2 -10  528.55   53.04   5
   1  -2  -9  244.82   35.00   5
   1   2  -9  219.78   38.96   7
   1  -2  -9  177.73   33.75   7
   1  -2  -8 7227.90  161.18   5
   1   2  -8 7534.66  175.04   7
   1  -2  -8 7186.16  160.18   7
   1  -2  -7  235.42   35.98   5
   1   2  -7  235.52   34.96   7
   1  -2  -7  222.41   33.28   7
   1  -2  -622193.93  232.70   7
   1   2  -622506.12  252.98   4
   1   2  -624139.31  263.22   7
   1  -2  -623429.98  249.29   5
   1   2  -510948.43  162.76   7
   1   2  -510230.60  154.17   4
   1  -2  -510827.98  154.57   5
   1  -2  -4 5127.21  100.40   6
   1  -2  -4 5349.17   99.34   5
   1  -2  -314053.57  153.48   6
   1  -2  -2  743.66   28.39   8
   1  -2  -2  707.10   35.46   6
  -1   2  -2 4765.89   97.12   7
   1  -2   2 3684.58   76.80   6
  -1   2  -3 7670.42  128.61   7
  -1   2  -4  965.02   52.69   7
  -1  -2  -4 1100.74   30.02   5
  -1  -2  -520447.11  153.97   5
  -1   2  -520881.07  255.24   7
  -1  -2  -520001.99  249.04   7
  -1  -2  -6 6856.47  104.54   5
  -1  -2  -6 6475.65  160.40   7
  -1   2  -6 7072.60  164.76   7
  -1  -2  -7  287.20   46.00   7
  -1  -2  -7  295.82   30.25   5
  -1   2  -7  310.16   46.50   7
  -1  -2  -8 4235.51  102.42   5
  -1  -2  -8 4469.78  147.82   7
  -1   2  -8 4348.12  149.12   7
  -1   2  -9  192.54   47.44   7
  -1  -2  -9  237.87   34.32   5
  -1  -2  -9  278.07   48.34   7
  -1  -2 -10 4747.94  171.03   7
  -1   2 -10 4732.50  171.23   7
  -1  -2 -10 4337.71  122.01   5
  -1   2 -11 1949.60  119.56   7
  -1  -2 -11 1813.36  112.91   7
  -1  -2 -11 1820.14   85.26   5
  -1  -2 -12  543.08   52.04   5
  -1  -2 -12  684.68   76.39   7
  -1   2 -12  565.70   70.76   7
  -1  -2 -13 3438.77  168.20   7
  -1  -2 -13 3224.07  124.71   5
  -1   2 -13 3499.97  169.43   7
  -1  -2 -14  327.03   62.44   7
  -1  -2 -14  293.71   44.51   5
  -1   2 -14  361.56   68.72   7
  -1   2 -15 7639.37  266.08   7
  -1  -2 -15 6657.59  195.52   5
  -1  -2 -15 7169.24  260.38   7
  -1  -2 -16   89.95   50.84   7
  -1  -2 -16    2.54   30.02   5
  -1   2 -16  134.54   58.01   7
  -1  -2 -17 4233.06  217.05   7
  -1  -2 -17 4249.01  170.92   5
  -1   2 -17 4575.79  223.78   7
  -1   2 -18   -8.30   46.41   7
  -1  -2 -18   81.53   53.79   7
  -1  -2 -18   35.92   35.00   5
  -1  -2 -19 2018.52  162.45   7
  -1   2 -19 1770.96  154.50   7
  -1  -2 -19 1944.46  121.64   5
  -1   2 -20  781.13  107.60   7
  -1  -2 -20  731.23  107.40   7
  -1  -2 -20  752.78   84.54   5
  -1  -2 -21  525.87   70.27   5
  -1  -2 -21  549.63   92.60   7
  -1   2 -21  538.78   80.15   5
  -1   2 -21  682.91  104.41   7
  -1  -2 -22   67.92   55.63   7
  -1   2 -22  111.73   54.38   5
  -1   2 -22  143.80   68.30   7
  -1   2 -23  203.37   83.95   4
  -1  -2 -23  273.82   82.62   7
  -1   2 -23  316.50   67.11   5
  -1   2 -23  148.52   63.21   7
  -1   2 -24 1385.39  155.64   7
  -1   2 -24 1183.51  119.08   5
  -1  -2 -24 1116.27  142.84   7
  -1   2 -24 1348.61  152.07   4
  -1   2 -25  543.19  114.27   7
  -1   2 -25  530.59  105.97   4
  -1  -2 -25  714.09  115.77   7
  -1  -2 -26  272.93   81.42   7
  -1  -2 -26  238.28   90.99   4
  -1   2 -26  351.44   99.14   4
  -1  -2 -27 1456.41  171.45   2
  -1  -2 -27 1348.68  157.22   4
  -1   2 -27 1393.73  169.00   4
  -1  -2 -27 1353.06  161.11   7
  -1  -2 -28  307.14   85.55   4
  -1  -2 -28  186.61   72.48   2
  -1   2 -28  203.93   94.18   4
  -1   2 -29 1251.77  166.15   4
  -1  -2 -29 1208.84  151.93   4
  -1  -2 -30  454.15  111.53   4
  -1   2 -30  419.45  105.43   4
  -1   2 -31   57.91   58.73   4
  -1  -2 -31  138.13   77.57   4
  -1  -2 -32  146.14   77.69   4
  -1   2 -32  -23.72   64.85   4
  -1   2 -33  257.70  100.89   4
  -1  -2 -33  221.90   90.66   4
  -1   2 -34   60.84   62.44   4
  -1  -2 -34  116.61   66.54   4
   1   3 -34   -0.56   61.43   4
   1  -3 -34   61.71   59.88   4
   1   3 -33  -62.09   67.58   4
   1  -3 -33  -24.45   64.80   4
   1  -3 -33   43.57   70.76   1
   1   3 -32  -20.40   61.70   4
   1  -3 -32  123.43   75.26   4
   1   3 -31   76.40   63.75   4
   1  -3 -31   62.33   67.38   4
   1   3 -30  -26.10   63.54   4
   1  -3 -30   78.68   67.23   4
   1   3 -29  242.37   86.50   4
   1  -3 -29  168.26   69.85   4
   1  -3 -28  412.32  106.67   4
   1   3 -28  399.64   99.37   4
   1  -3 -27 2156.46  192.72   2
   1  -3 -27 2006.17  191.24   4
   1   3 -27 2469.43  216.54   4
   1   3 -27 2372.21  191.02   5
   1  -3 -26   92.04   54.80   2
   1  -3 -26  203.86   77.85   4
   1   3 -26   73.95   65.05   5
   1   3 -26  165.34   81.44   4
   1   3 -25  817.58  117.21   5
   1  -3 -25  615.38  108.74   2
   1  -3 -25  622.76  107.84   4
   1  -3 -25  801.71  111.19   7
   1   3 -25  732.32  120.34   4
   1  -3 -24  282.81   69.79   2
   1  -3 -24  228.38   77.00   4
   1   3 -24  373.50   94.24   4
   1   3 -24  336.64   78.25   5
   1  -3 -24  242.28   70.86   7
   1  -3 -23  495.35   78.27   5
   1   3 -23  747.48  105.92   5
   1  -3 -23  641.46  102.91   2
   1  -3 -23  597.97   97.47   7
   1   3 -23  840.02  121.28   4
   1   3 -22  811.79  119.00   4
   1  -3 -22  650.87   82.18   5
   1  -3 -22  564.42  100.09   2
   1  -3 -22  599.23   92.30   7
   1   3 -22  670.63   99.33   5
   1  -3 -21   20.99   38.81   5
   1   3 -21   31.30   40.89   5
   1   3 -21  -32.16   59.72   4
   1  -3 -21    3.59   39.58   7
   1  -3 -20  -15.52   40.17   7
   1   3 -20   22.82   52.93   7
   1   3 -20  119.01   67.69   4
   1  -3 -20   -8.72   32.18   5
   1  -3 -19  360.15   67.85   5
   1   3 -19  321.13   79.27   4
   1   3 -19  333.51   79.76   7
   1  -3 -19  320.36   66.85   7
   1  -3 -18  605.54   84.04   7
   1   3 -18  623.29   89.58   7
   1  -3 -18  657.02   82.25   5
   1   3 -18  653.52   91.09   4
   1  -3 -17  112.59   46.96   7
   1   3 -17  194.86   63.57   4
   1   3 -17  263.13   66.55   7
   1  -3 -17   73.42   46.35   5
   1  -3 -16 6200.82  216.85   5
   1   3 -16 6071.70  236.03   4
   1  -3 -16 6553.24  236.20   7
   1   3 -16 6474.12  239.20   7
   1   3 -15  510.66   76.23   7
   1   3 -15  473.09   73.18   4
   1  -3 -15  566.23   72.68   7
   1  -3 -15  548.35   67.85   5
   1   3 -14  848.70   86.44   4
   1  -3 -14  948.54   85.56   7
   1  -3 -14  875.25   80.23   5
   1   3 -14  934.89   96.28   7
   1   3 -1318977.91  359.11   4
   1   3 -1319348.39  365.51   7
   1  -3 -1319552.95  360.23   7
   1  -3 -1319538.24  340.71   5
   1  -3 -12   42.68   27.55   7
   1  -3 -12   97.40   35.94   5
   1   3 -12  130.26   41.33   7
   1  -3 -11   82.07   30.81   5
   1  -3 -11   59.70   24.90   7
   1   3 -11   43.61   31.30   7
   1   3 -10  955.36   73.85   7
   1   3 -10  858.62   68.63   4
   1  -3 -10  864.42   65.49   7
   1  -3 -10  833.84   63.81   5
   1  -3  -913831.56  238.55   5
   1  -3  -913464.06  239.29   7
   1   3  -913971.38  256.25   7
   1   3  -912897.15  239.17   4
   1   3  -8  592.92   51.40   4
   1  -3  -8  608.75   49.82   5
   1  -3  -8  605.82   49.95   7
   1   3  -8  550.39   53.97   7
   1  -3  -7  873.08   57.82   5
   1  -3  -7  952.90   59.37   7
   1   3  -7  865.83   58.79   4
   1  -3  -6 9886.95  168.18   5
   1   3  -610126.60  171.47   4
   1  -3  -524910.64  238.40   5
   1   3  -525895.22  244.61   4
   1  -3  -4  904.01   47.69   6
   1   3  -4  935.65   42.36   4
   1  -3  -4  851.19   41.58   5
   1  -3  -3 4433.39   79.18   1
   1   3  -3 4258.72   77.45   4
   1  -3  -3 4498.50   98.48   6
   1  -3  -3 4444.11   79.51   8
  -1  -3   3 4727.88   59.99   2
   1  -3  -2 2464.48   69.33   6
  -1  -3   2 2419.00   42.82   6
   1  -3  -2 2536.23   59.57   8
  -1  -3   2 2379.11   41.63   2
   1  -3  -111883.20  143.75   6
  -1  -3   111832.20  109.12   6
  -1  -3   0  354.95   27.79   8
   1  -3   0  342.81   25.09   6
   1  -3   1  562.08   30.59   6
  -1  -3  -1  509.33   30.97   8
   1  -3   2 2012.52   56.90   6
  -1   3  -3  433.52   45.57   7
   1  -3   3  423.75   35.43   6
  -1   3  -411999.49  190.98   7
  -1  -3  -411480.33  100.62   5
  -1  -3  -5 4686.93   73.08   5
  -1   3  -5 4903.51  133.01   7
  -1  -3  -6 8724.51  117.29   5
  -1   3  -6 9084.55  192.41   7
  -1  -3  -721030.46  305.57   7
  -1   3  -721566.97  316.50   7
  -1  -3  -721304.59  207.60   5
  -1   3  -8 7883.42  204.71   7
  -1  -3  -8 7394.28  136.95   5
  -1  -3  -8 7394.58  195.50   7
  -1  -3  -9 1343.16   92.87   7
  -1   3  -9 1419.48   98.40   7
  -1  -3  -9 1458.98   68.73   5
  -1  -3 -1019069.83  253.05   5
  -1  -3 -1019768.01  352.02   7
  -1   3 -1018816.28  349.76   7
  -1  -3 -11  250.93   47.98   7
  -1  -3 -11  247.53   36.12   5
  -1   3 -11  234.62   55.49   7
  -1  -3 -12 2132.71  127.94   7
  -1   3 -12 2299.04  133.24   7
  -1  -3 -12 2258.11   99.83   5
  -1  -3 -13   17.27   25.88   5
  -1  -3 -13  -28.67   37.09   7
  -1   3 -13    9.19   31.70   7
  -1  -3 -14 7448.91  196.85   5
  -1   3 -14 7967.19  264.55   7
  -1  -3 -14 7704.05  259.21   7
  -1   3 -15   57.16   47.24   7
  -1  -3 -15  100.82   54.83   7
  -1  -3 -15   55.86   33.43   5
  -1  -3 -16  264.01   44.19   5
  -1  -3 -16  217.67   60.74   7
  -1   3 -16  217.41   64.26   7
  -1  -3 -17 2863.01  136.94   5
  -1  -3 -17 2878.05  177.29   7
  -1   3 -17 2665.92  178.14   7
  -1  -3 -18 3056.44  191.19   7
  -1   3 -18 3124.56  193.10   7
  -1  -3 -18 2851.63  141.65   5
  -1  -3 -19  449.27   62.66   5
  -1   3 -19  393.62   77.48   7
  -1  -3 -19  483.74   85.67   7
  -1  -3 -20  499.77   88.19   7
  -1  -3 -20  449.34   64.28   5
  -1   3 -20  524.02   88.53   7
  -1  -3 -21  149.42   43.03   5
  -1   3 -21  192.99   68.35   7
  -1  -3 -21  168.91   57.88   7
  -1   3 -22 1271.98  126.84   5
  -1  -3 -22 1353.64  146.82   7
  -1   3 -22 1432.35  149.77   4
  -1   3 -22 1344.13  146.47   7
  -1   3 -23  202.94   82.26   4
  -1  -3 -23  281.83   72.73   7
  -1   3 -23  181.77   57.88   5
  -1   3 -23  213.24   77.56   7
  -1   3 -24   43.24   61.08   4
  -1   3 -24   97.21   51.12   5
  -1   3 -24  -52.56   51.88   7
  -1  -3 -24  105.14   70.41   7
  -1  -3 -25   26.61   49.80   7
  -1   3 -25   50.75   59.12   4
  -1   3 -25   44.10   47.56   5
  -1   3 -26  664.12  122.59   4
  -1  -3 -26  482.39  101.90   7
  -1   3 -27  895.51  143.73   4
  -1  -3 -27  886.88  131.34   7
  -1  -3 -27  815.99  135.66   2
  -1  -3 -27  873.09  127.92   4
  -1   3 -28  131.78   78.60   4
  -1  -3 -28  -77.04   67.72   4
  -1  -3 -28   38.98   76.84   2
  -1  -3 -29  667.07  123.40   2
  -1  -3 -29  818.64  131.86   4
  -1   3 -29  968.62  146.88   4
  -1   3 -30   13.08   62.86   4
  -1  -3 -30  262.11   87.25   4
  -1   3 -31  456.43  108.15   4
  -1  -3 -31  463.54  107.00   4
  -1  -3 -32  163.46   79.29   4
  -1   3 -32  253.40   94.48   4
  -1   3 -33  116.63   82.20   4
  -1  -3 -33  -19.09   64.80   4
  -1  -3 -34   99.17   61.65   4
   1  -4 -34  -56.40   62.17   4
   1   4 -33  183.14   85.75   4
   1  -4 -33   72.41   63.39   4
   1   4 -32   23.30   68.43   4
   1  -4 -32  179.43   76.65   4
   1  -4 -31  244.47   91.90   4
   1   4 -31  227.44   94.76   4
   1   4 -30   16.68   66.14   4
   1  -4 -30  156.69   78.37   4
   1  -4 -29   50.68   63.67   4
   1   4 -29   73.38   61.30   4
   1   4 -28  554.86  114.33   4
   1  -4 -28  397.48   93.93   2
   1  -4 -28  509.84  109.12   4
   1   4 -27   41.01   61.53   4
   1  -4 -27  124.61   73.32   4
   1   4 -27  181.53   69.59   5
   1  -4 -27   37.22   55.80   2
   1   4 -26  492.59  105.45   4
   1  -4 -26  479.82   97.69   4
   1  -4 -26  491.54   99.61   2
   1   4 -26  542.58   98.75   5
   1  -4 -25  493.69   95.24   7
   1   4 -25  617.51  108.88   5
   1   4 -25  586.48  114.94   4
   1  -4 -25  376.34   89.64   2
   1  -4 -25  421.87   95.85   4
   1   4 -24   93.02   68.59   5
   1  -4 -24   43.64   50.97   7
   1   4 -24  133.12   69.20   4
   1  -4 -24  -86.38   61.28   2
   1   4 -23  209.49   61.79   4
   1  -4 -23  293.92   74.33   2
   1  -4 -23  288.55   75.07   7
   1   4 -23  321.64   78.62   5
   1   4 -22  332.46   81.30   4
   1  -4 -22  177.34   65.92   2
   1  -4 -22  234.95   56.47   5
   1  -4 -22  257.25   68.44   7
   1   4 -22  273.83   72.09   5
   1   4 -21  600.44   99.35   4
   1  -4 -21  268.36   67.65   7
   1  -4 -21  295.25   71.27   2
   1  -4 -21  474.52   69.23   5
   1  -4 -20  438.06   67.83   5
   1  -4 -20  389.63   78.14   7
   1   4 -20  318.25   74.51   4
   1  -4 -19 2308.08  162.63   7
   1   4 -19 2217.33  164.22   4
   1  -4 -19 2233.70  145.05   5
   1   4 -18 8210.00  292.92   4
   1  -4 -18 8043.82  284.16   7
   1  -4 -18 7806.38  257.37   5
   1  -4 -17  252.90   58.29   5
   1   4 -17  288.79   72.38   4
   1  -4 -17  324.29   73.60   7
   1  -4 -16 5506.02  205.15   5
   1   4 -16 5567.96  225.43   4
   1  -4 -16 5568.70  222.50   7
   1   4 -16 6024.58  236.02   7
   1   4 -1514763.91  345.57   4
   1  -4 -1515258.59  323.35   5
   1  -4 -1515371.53  349.54   7
   1   4 -1515888.88  367.47   7
   1   4 -14  234.72   70.22   7
   1  -4 -14  154.01   46.13   7
   1  -4 -14  232.17   52.39   5
   1   4 -14  182.57   56.35   4
   1   4 -1315013.07  333.99   7
   1  -4 -1315306.66  302.21   5
   1  -4 -1314626.89  314.36   7
   1   4 -1314608.23  313.76   4
   1  -4 -12  359.06   53.58   7
   1  -4 -12  402.79   51.87   5
   1   4 -12  395.34   59.08   7
   1   4 -12  359.63   53.08   4
   1  -4 -11 7273.43  202.44   7
   1  -4 -11 7337.15  193.69   5
   1   4 -11 7076.24  197.61   4
   1  -4 -10  147.08   28.10   5
   1  -4 -10  146.71   32.82   7
   1   4 -10  145.00   35.14   4
   1  -4  -9 1461.54   82.10   7
   1  -4  -9 1488.68   82.23   5
   1   4  -9 1535.97   86.47   4
   1  -4  -8 8239.49  174.13   5
   1   4  -8 7848.11  175.95   4
   1  -4  -7 1967.12   81.87   5
   1   4  -7 2107.90   85.94   4
   1  -4  -610656.67  173.99   5
  -1  -4   610526.88  122.20   6
   1   4  -611158.43  177.95   4
   1  -4  -5 7167.98  138.13   5
   1   4  -5 7646.36  136.02   4
   1  -4  -5 6942.50  123.93   1
  -1  -4   5 7292.38   91.28   6
   1  -4  -425975.72  280.46   6
   1  -4  -425087.80  211.32   1
   1   4  -425401.08  212.32   4
   1  -4  -426738.08  249.76   5
  -1  -4   425759.02  163.12   6
  -1  -4   3 8147.99   92.28   6
   1  -4  -3 8337.15  148.60   6
  -1  -4   3 8421.27   97.02   2
   1  -4  -3 8424.49  127.27   8
   1  -4  -211148.54  159.93   6
  -1  -4   211241.38  114.66   2
  -1  -4   211213.78  115.49   6
   1  -4  -211146.31  139.96   3
   1  -4  -211514.04  149.09   8
   1  -4  -1   29.47   18.01   6
   1  -4  -1   19.01   10.47   3
  -1  -4   1   40.40   13.81   6
  -1  -4   1   35.32   13.46   2
  -1  -4   017213.05  169.94   6
   1  -4   017152.13  182.49   6
  -1  -4   017649.75  195.29   8
   1  -4   145076.39  291.98   6
  -1  -4  -144770.00  312.25   8
   1  -4   2  139.32   26.36   6
  -1  -4  -2  173.30   27.41   8
   1  -4   3 3528.86   89.89   2
   1  -4   3 3414.34   83.65   6
   1  -4   4 2142.23   70.63   6
   1  -4   5 8907.98  151.40   6
  -1   4  -5 9338.29  194.41   7
  -1   4  -612782.88  240.13   7
  -1  -4  -612104.81  140.42   5
  -1   4  -737812.36  432.22   7
  -1  -4  -735972.38  263.50   5
  -1  -4  -813792.82  185.42   5
  -1  -4  -814381.26  276.86   7
  -1   4  -814996.33  292.35   7
  -1  -4  -9   -2.39   14.09   5
  -1  -4  -9   57.73   33.02   7
  -1   4  -9   30.16   29.62   7
  -1   4 -1015265.19  318.83   7
  -1  -4 -1014352.74  220.30   5
  -1  -4 -1014723.67  308.46   7
  -1  -4 -11 5921.77  152.62   5
  -1  -4 -11 6014.02  207.99   7
  -1   4 -11 6215.59  216.46   7
  -1  -4 -1213957.97  244.04   5
  -1   4 -1214055.00  334.98   7
  -1  -4 -1213905.37  326.06   7
  -1   4 -13 2077.24  137.48   7
  -1  -4 -13 1949.64   95.40   5
  -1  -4 -13 2082.31  132.98   7
  -1   4 -14 4220.25  198.10   7
  -1  -4 -14 4231.71  194.55   7
  -1  -4 -14 4146.33  146.40   5
  -1  -4 -15 2407.47  155.40   7
  -1  -4 -15 2195.11  113.09   5
  -1   4 -15 2460.84  160.37   7
  -1  -4 -16  585.50   83.52   7
  -1  -4 -16  577.36   60.60   5
  -1   4 -16  697.84   95.03   7
  -1  -4 -17 1136.43   88.14   5
  -1   4 -17 1110.59  113.97   7
  -1  -4 -17 1033.50  114.99   7
  -1  -4 -18   46.53   32.47   5
  -1  -4 -18   70.17   47.46   7
  -1  -4 -19  727.43  102.21   7
  -1  -4 -19  583.74   67.91   5
  -1   4 -19  701.00   98.78   7
  -1  -4 -20  -70.04   45.29   7
  -1  -4 -20  -23.78   29.63   5
  -1   4 -20   25.00   53.68   4
  -1   4 -20  -68.16   50.48   7
  -1   4 -21  603.18   98.86   4
  -1  -4 -21  737.23  109.15   7
  -1   4 -21  496.02   93.54   7
  -1  -4 -22  677.86  107.85   7
  -1   4 -22  880.04  116.49   4
  -1   4 -22  805.30  114.50   7
  -1  -4 -23  -10.80   52.04   7
  -1   4 -23  -72.24   56.42   4
  -1   4 -24   47.44   45.28   5
  -1  -4 -24   82.97   63.22   7
  -1   4 -24   27.82   57.21   4
  -1   4 -25  178.25   69.71   5
  -1  -4 -25   56.02   60.25   7
  -1   4 -25   83.63   68.84   4
  -1   4 -26  727.27  125.64   4
  -1  -4 -26  400.18   89.49   7
  -1  -4 -26  560.39  116.09   2
  -1  -4 -27  205.54   86.64   2
  -1   4 -27  230.09   89.90   4
  -1  -4 -27  184.89   74.84   7
  -1  -4 -28   53.19   55.84   2
  -1   4 -28   84.42   59.41   4
  -1  -4 -28   75.96   70.15   4
  -1  -4 -29  317.93   89.84   2
  -1   4 -29  222.07   94.92   4
  -1  -4 -29  171.87   68.73   4
  -1   4 -30   47.88   71.52   4
  -1  -4 -30  -95.46   75.40   4
  -1  -4 -31  304.38   93.40   4
  -1   4 -31  233.54   87.63   4
  -1  -4 -32  147.69   72.32   4
  -1   4 -32   14.19   61.87   4
  -1  -4 -33  207.99   87.46   4
  -1  -4 -34   53.57   70.58   4
   1  -5 -34  138.13   75.73   4
   1  -5 -33  -13.40   53.99   4
   1  -5 -32  336.33  103.96   4
   1   5 -32 -179.77   82.90   4
   1   5 -31  306.52   94.93   4
   1  -5 -31  116.66   66.82   4
   1  -5 -31  131.41   61.86   1
   1  -5 -30  414.72  105.26   4
   1   5 -30  558.20  113.91   4
   1  -5 -29  186.46   79.06   4
   1  -5 -29  -15.90   58.50   2
   1   5 -29   93.21   69.97   4
   1  -5 -28  221.47   81.18   2
   1   5 -28  295.15   88.39   4
   1   5 -28  343.46   85.89   5
   1  -5 -28  294.03   91.62   4
   1   5 -27   84.30   71.25   4
   1  -5 -27  108.29   76.66   4
   1   5 -27  167.22   71.44   5
   1  -5 -27   87.35   59.02   2
   1  -5 -26   81.99   56.34   2
   1  -5 -26  385.44   94.19   4
   1   5 -26  348.97   87.55   5
   1   5 -26  340.77  105.14   4
   1  -5 -25 2270.13  196.84   2
   1   5 -25 2723.78  213.74   4
   1   5 -25 2535.22  196.82   5
   1  -5 -25 2195.47  179.97   7
   1  -5 -25 2372.79  192.93   4
   1   5 -24   69.27   79.39   4
   1  -5 -24  120.27   61.24   7
   1   5 -24   75.27   58.62   5
   1  -5 -24  107.03   74.23   2
   1   5 -23 1661.28  158.39   5
   1  -5 -23 1517.49  153.20   2
   1  -5 -23 1555.04  150.04   7
   1   5 -23 1886.20  170.56   4
   1  -5 -22   31.59   47.30   7
   1   5 -22   32.16   62.45   4
   1  -5 -22   38.59   55.68   2
   1  -5 -21 2199.40  166.82   7
   1   5 -21 2281.33  176.56   4
   1  -5 -21 2285.26  150.77   5
   1  -5 -21 2291.10  178.89   2
   1  -5 -20  -44.91   57.67   2
   1   5 -20   -9.60   50.05   4
   1  -5 -20   65.64   45.07   5
   1  -5 -20   45.44   43.37   7
   1   5 -19   96.24   42.99   4
   1  -5 -19  123.09   44.56   7
   1  -5 -19  236.87   71.78   2
   1  -5 -19  166.11   48.73   5
   1  -5 -18   42.81   41.12   5
   1   5 -18   43.27   45.38   4
   1  -5 -18   39.79   38.41   7
   1  -5 -17  700.73   87.42   7
   1   5 -17  531.94   77.99   4
   1  -5 -17  725.51   78.48   5
   1  -5 -16 1507.36  110.08   5
   1   5 -16 1580.54  120.02   4
   1  -5 -16 1623.83  122.62   7
   1  -5 -15 5734.95  201.63   5
   1  -5 -15 5709.89  216.68   7
   1   5 -15 5583.69  211.63   4
   1  -5 -14 2781.69  135.72   5
   1   5 -14 2513.34  137.03   4
   1  -5 -14 2473.14  140.06   7
   1  -5 -13 5363.13  193.33   7
   1  -5 -13 5361.54  183.45   5
   1   5 -13 5376.21  190.64   4
   1  -5 -12 1655.70  100.46   5
   1   5 -12 1591.68  103.81   4
   1  -5 -12 1636.20  105.39   7
   1   5 -11  296.64   48.25   4
   1  -5 -11  329.95   49.05   7
   1  -5 -11  310.28   44.16   5
   1  -5 -10 1001.32   74.11   7
   1   5 -10  946.80   72.74   4
   1  -5 -10 1044.36   70.60   5
  -1  -5   917812.71  212.54   6
   1   5  -917850.82  280.64   4
   1  -5  -917517.22  271.83   5
   1   5  -811042.54  208.37   4
  -1  -5   810813.25  151.49   6
   1  -5  -811473.84  252.05   2
   1  -5  -810431.61  198.68   5
   1  -5  -7  410.73   40.92   5
   1   5  -7  431.48   41.62   4
  -1  -5   7  380.75   27.49   6
  -1  -5   6 3788.97   77.50   6
   1  -5  -6 4173.73  115.48   5
   1   5  -6 3993.46  106.78   4
   1  -5  -6 3840.31  100.50   1
   1  -5  -5 1158.14   53.99   1
  -1  -5   5 1233.07   44.37   6
   1  -5  -5 1353.55   77.72   6
   1   5  -5 1255.96   56.39   4
   1  -5  -4 8640.98  127.08   1
  -1  -5   4 8480.50  110.09   6
  -1  -5   4 9099.67  122.43   2
   1  -5  -4 8482.48  150.27   8
   1  -5  -4 8801.64  175.44   6
   1  -5  -3 1272.75   58.35   8
   1  -5  -3 1190.15   55.75   3
  -1  -5   3 1286.79   45.07   6
   1  -5  -3 1303.62   65.65   6
  -1  -5   3 1259.28   45.41   2
   1  -5  -2 1095.44   56.95   6
  -1  -5   2 1223.53   46.01   2
   1  -5  -2 1244.83   57.50   8
   1  -5  -2 1126.92   47.73   3
  -1  -5   2 1142.52   44.94   6
  -1  -5   134079.76  255.27   6
  -1  -5   135436.86  260.34   2
   1  -5  -133760.86  296.60   6
   1  -5  -133763.09  235.67   3
  -1  -5   0 5787.99  127.85   8
  -1  -5   0 6139.40  116.88   2
   1  -5   0 5939.10  120.16   6
  -1  -5   0 5888.13  115.73   6
   1  -5   1 3449.52   91.93   6
  -1  -5  -1 3464.04  100.04   8
   1  -5   2 2102.91   84.82   6
   1  -5   2 1955.35   72.17   2
  -1  -5  -2 2052.64   80.73   8
   1  -5   340054.09  308.34   6
   1  -5   339841.98  326.40   2
  -1  -5  -338248.30  347.45   8
  -1   5  -4  740.98   31.54   4
   1  -5   4  700.35   47.12   6
   1  -5   518207.11  224.77   6
   1  -5   613110.19  200.56   6
   1  -5   7  254.74   35.55   6
  -1  -5  -7  234.06   29.19   5
  -1  -5  -821523.93  228.58   5
  -1   5  -820963.40  360.30   7
  -1   5  -920056.11  362.38   7
  -1  -5  -919051.65  231.95   5
  -1   5 -10 7725.57  235.55   7
  -1  -5 -10 7745.44  156.68   5
  -1  -5 -10 7881.53  229.12   7
  -1  -5 -11 6797.97  224.29   7
  -1  -5 -11 6477.34  152.24   5
  -1   5 -11 7037.93  231.99   7
  -1  -5 -12 8958.55  267.08   7
  -1  -5 -12 8934.26  190.87   5
  -1   5 -12 9485.82  277.72   7
  -1  -5 -13 3519.10  174.53   7
  -1   5 -13 3761.30  183.62   7
  -1  -5 -13 3641.96  129.73   5
  -1   5 -14 1061.50  107.86   7
  -1  -5 -14  987.39   73.67   5
  -1  -5 -14 1011.55  102.11   7
  -1   5 -15 4763.67  222.54   7
  -1  -5 -15 4474.61  155.95   5
  -1  -5 -15 4720.31  215.02   7
  -1  -5 -16  433.57   56.11   5
  -1  -5 -16  367.12   75.25   7
  -1   5 -16  409.11   75.22   7
  -1  -5 -17  942.42   79.67   5
  -1   5 -17  851.12  106.58   7
  -1  -5 -17  998.40  110.46   7
  -1  -5 -18 1297.20   93.07   5
  -1  -5 -18 1494.23  139.43   7
  -1   5 -18 1502.05  140.60   7
  -1   5 -18 1380.61  122.17   4
  -1  -5 -19 1450.19  138.72   7
  -1   5 -19 1506.37  136.69   4
  -1  -5 -19 1327.12   98.99   5
  -1   5 -19 1530.42  149.11   7
  -1   5 -20  406.71   80.74   4
  -1  -5 -20  585.56   99.14   7
  -1  -5 -21   19.72   51.46   7
  -1   5 -21   24.69   55.80   4
  -1   5 -22  995.23  125.09   4
  -1  -5 -22  935.38  126.44   7
  -1   5 -23   72.77   51.20   4
  -1  -5 -23  -22.35   46.60   7
  -1   5 -24  256.89   80.17   4
  -1  -5 -24   31.79   53.06   7
  -1  -5 -25  222.35   73.29   7
  -1   5 -25  290.71   86.96   4
  -1   5 -25  378.00   82.98   5
  -1  -5 -25  202.78   79.21   2
  -1  -5 -26  433.11  100.78   2
  -1   5 -26  438.16   89.34   5
  -1   5 -26  672.67  121.41   4
  -1  -5 -26  449.45   99.77   7
  -1   5 -27  254.53   83.23   4
  -1  -5 -27  133.32   68.72   7
  -1  -5 -27  182.02   75.79   2
  -1  -5 -28  525.14  113.65   2
  -1  -5 -28  670.24  115.24   4
  -1   5 -29  122.28   80.06   4
  -1  -5 -29   35.22   54.92   2
  -1  -5 -29   46.63   68.83   4
  -1  -5 -30   95.99   70.66   4
  -1  -5 -30    1.25   60.30   2
  -1   5 -30   82.15   75.93   4
  -1  -5 -31  115.62   64.04   4
  -1  -5 -32  174.79   72.13   4
  -1  -5 -33   79.01   62.65   4
   1  -6 -34   20.09   54.07   4
   1  -6 -33  198.66   78.72   4
   1  -6 -32  162.45   75.17   4
   1  -6 -31  121.07   75.42   4
   1  -6 -30  112.57   78.55   1
   1   6 -30   31.85   62.54   4
   1  -6 -30  164.34   81.02   4
   1  -6 -29  231.08   84.21   2
   1  -6 -29  221.27   90.43   4
   1   6 -29  198.94   81.54   4
   1  -6 -29  131.76   57.96   1
   1  -6 -28  797.71  129.50   4
   1   6 -28  712.75  122.87   4
   1  -6 -28  687.45  118.36   2
   1   6 -28  675.44  116.60   5
   1  -6 -27  117.45   72.09   2
   1   6 -27   55.31   75.23   4
   1  -6 -27  135.94   79.48   4
   1   6 -27   19.70   49.40   5
   1  -6 -26  731.60  116.69   4
   1  -6 -26  860.16  127.15   2
   1   6 -26  852.46  122.01   5
   1   6 -26  779.64  117.29   4
   1  -6 -25  208.38   76.86   2
   1   6 -25  296.72   92.13   4
   1   6 -25  199.72   71.72   5
   1  -6 -24  943.33  128.39   2
   1  -6 -24  925.08  116.61   7
   1   6 -24 1054.76  135.53   5
   1   6 -24 1106.13  138.07   4
   1  -6 -23   27.65   57.28   2
   1  -6 -23   69.11   50.66   7
   1   6 -23   52.42   63.34   4
   1   6 -22 2340.41  183.09   4
   1  -6 -22 2297.78  187.94   2
   1  -6 -22 2222.83  174.26   7
   1  -6 -21   45.59   51.93   7
   1  -6 -21  192.56   70.43   2
   1   6 -21   49.35   62.44   4
   1  -6 -21  106.63   53.59   5
   1  -6 -20 5995.88  230.03   5
   1   6 -20 6475.82  272.86   4
   1  -6 -20 6295.19  270.58   7
   1  -6 -20 6229.05  286.79   2
   1  -6 -19   97.21   49.56   5
   1   6 -19   28.62   43.82   4
   1  -6 -19  106.92   66.90   7
   1  -6 -19   36.03   60.35   2
   1  -6 -1811325.18  301.36   5
   1  -6 -1811953.93  350.43   7
   1   6 -1812431.29  350.82   4
   1  -6 -1811309.59  363.96   2
   1   6 -17  688.99   88.30   4
   1  -6 -17  725.76   81.24   5
   1  -6 -17  731.04   97.51   7
   1  -6 -17  725.93  102.66   2
   1  -6 -16 3299.47  155.72   5
   1  -6 -16 3109.61  170.28   7
   1  -6 -16 3227.84  187.39   2
   1   6 -16 3080.52  165.02   4
   1  -6 -15 7707.32  231.26   5
   1  -6 -15 8005.88  259.08   7
   1  -6 -15 8040.04  282.80   2
   1   6 -15 7651.75  245.71   4
   1  -6 -14  661.85   75.61   7
   1   6 -14  596.58   72.62   4
   1  -6 -14  713.66   71.89   5
   1  -6 -13  341.61   54.43   7
   1   6 -13  374.19   59.03   4
   1  -6 -13  436.08   56.81   5
  -1  -6  13  362.98   42.39   6
   1  -6 -12 5013.98  167.19   5
   1   6 -12 4996.15  174.41   4
  -1  -6  12 4689.48  131.97   6
   1  -6 -12 4933.74  203.22   2
   1  -6 -12 4679.75  177.04   7
   1  -6 -11 2036.97  111.96   7
   1  -6 -11 2170.58  132.57   2
  -1  -6  11 1917.48   80.79   6
   1   6 -11 2063.40  109.18   4
   1  -6 -11 2095.82  105.01   5
  -1  -6  10  928.94   53.20   6
   1  -6 -10  888.92   84.64   2
   1   6 -10 1001.74   71.23   4
   1  -6 -10  822.52   65.67   5
   1  -6  -9 2549.64  133.46   2
   1  -6  -9 2518.15  107.71   5
  -1  -6   9 2363.07   76.67   6
   1   6  -9 2478.97  105.90   4
   1  -6  -817696.69  248.33   1
   1  -6  -819150.90  280.83   5
  -1  -6   818379.99  199.86   6
   1   6  -819262.49  272.01   4
  -1  -6   7 2249.35   67.67   6
   1  -6  -7 2262.33   83.12   1
   1  -6  -7 2425.06   97.56   5
   1   6  -7 2309.25   86.71   4
   1  -6  -6 1433.36   63.30   1
   1   6  -6 1391.06   63.54   4
  -1  -6   6 1452.93   53.97   6
   1  -6  -517997.97  248.56   8
  -1  -6   517740.39  181.65   6
  -1  -6   518955.96  204.92   2
   1  -6  -518259.63  286.19   6
   1  -6  -517503.24  200.47   1
   1  -6  -422555.24  269.62   8
  -1  -6   421906.16  202.06   6
   1  -6  -422505.64  299.93   6
  -1  -6   422588.92  214.64   2
   1  -6  -3  641.32   43.75   3
   1  -6  -3  677.18   48.45   8
  -1  -6   3  671.34   39.79   6
  -1  -6   3  694.76   38.91   2
   1  -6  -3  704.83   54.74   6
   1  -6  -2 4700.88  122.59   8
   1  -6  -2 4522.06   99.36   3
   1  -6  -2 4558.10  124.69   6
  -1  -6   2 4477.26   99.70   6
  -1  -6   2 4546.36  100.70   2
   1  -6  -143030.70  282.62   3
   1  -6  -142773.68  366.37   6
  -1  -6   143703.91  326.63   6
  -1  -6   144953.87  333.96   2
  -1  -6   0  753.30   51.40   6
   1  -6   0  762.17   53.51   6
  -1  -6   0  778.06   57.92   8
  -1  -6   0  717.21   48.89   2
  -1  -6  -1 2861.11   96.27   2
   1  -6   1 2780.41   90.97   6
   1  -6   1 2569.48   87.80   2
  -1  -6  -1 2703.94   99.35   8
   1  -6   2 1560.14   74.03   6
   1  -6   2 1384.86   66.88   2
  -1  -6  -2 1362.73   79.99   8
  -1  -6  -332891.01  352.67   8
   1  -6   332859.28  315.71   2
   1  -6   333944.77  312.53   6
   1  -6   421260.18  249.32   6
  -1   6  -420768.76  140.39   4
  -1  -6  -420025.30  133.18   1
   1  -6   421857.49  265.95   2
   1  -6   512986.61  199.77   6
  -1   6  -513871.06  146.94   4
  -1   6  -624067.33  225.98   4
   1  -6   623454.03  276.89   6
  -1   6  -7 2573.59   89.18   4
   1  -6   7 2787.05  104.79   6
   1  -6   8 3129.79  113.30   6
  -1   6  -8 3169.77  102.25   4
  -1  -6  -9  259.60   39.37   5
   1  -6   9  304.81   54.60   6
  -1  -6 -10  652.34   47.06   5
   1  -6  10  548.85   54.48   6
   1  -6  1110292.71  232.94   6
  -1  -6 -1110052.33  275.43   7
  -1  -6 -11 9833.19  189.89   5
  -1  -6 -12   -0.87   31.21   7
  -1  -6 -12   11.39   18.12   5
  -1  -6 -13 2610.02  107.62   5
  -1  -6 -13 2752.10  158.61   7
  -1   6 -14 3880.51  164.87   4
  -1  -6 -14 4242.74  199.66   7
  -1  -6 -14 3895.84  137.96   5
  -1  -6 -15 2844.60  121.10   5
  -1   6 -15 2936.91  152.85   4
  -1  -6 -15 2997.46  175.94   7
  -1  -6 -16   88.15   31.02   5
  -1   6 -16   34.04   36.86   4
  -1  -6 -16   35.01   41.39   7
  -1  -6 -17 4339.73  158.26   5
  -1   6 -17 4543.95  204.51   4
  -1  -6 -17 4616.77  229.54   7
  -1  -6 -18 1122.05  125.88   7
  -1   6 -18 1137.39  109.50   4
  -1  -6 -18  955.98   79.63   5
  -1   6 -19  676.30   93.56   4
  -1  -6 -19  661.76   98.29   7
  -1  -6 -20 1568.69  147.19   7
  -1   6 -20 1456.50  135.86   4
  -1   6 -21 2018.63  162.14   4
  -1  -6 -21 1709.64  159.52   7
  -1  -6 -22  732.06  111.77   7
  -1   6 -22  677.63  103.48   4
  -1   6 -23  -19.56   55.23   4
  -1  -6 -23   18.51   48.93   7
  -1  -6 -24  132.44   80.65   7
  -1  -6 -24   71.52   62.84   2
  -1   6 -24   88.98   62.98   4
  -1   6 -25  -20.94   51.97   4
  -1  -6 -25   71.19   66.85   2
  -1  -6 -25  111.13   70.15   7
  -1   6 -26   -3.40   49.57   5
  -1  -6 -26   -3.05   60.01   7
  -1   6 -26   34.97   58.05   4
  -1  -6 -26  -27.08   61.88   2
  -1  -6 -27   37.94   59.53   2
  -1   6 -27   46.70   55.33   4
  -1   6 -27  -11.55   45.79   5
  -1  -6 -28    0.69   69.66   2
  -1  -6 -28   17.45   56.56   4
  -1   6 -28   46.21   62.68   4
  -1  -6 -29   25.18   56.43   2
  -1   6 -29  -35.84   58.01   4
  -1  -6 -30   55.76   64.70   2
  -1  -6 -30  -59.88   77.95   4
  -1  -6 -31  505.12  105.89   4
  -1  -6 -32  -49.71   57.38   4
  -1  -6 -33  130.63   68.88   4
   1  -7 -33   -6.67   55.51   4
   1  -7 -32   77.66   69.30   4
   1  -7 -31  215.51   88.66   4
   1  -7 -30  118.76   76.80   4
   1  -7 -30   52.43   66.46   2
   1   7 -29  275.47   85.60   5
   1  -7 -29  263.87   91.37   2
   1  -7 -29  159.41   74.59   4
   1   7 -29  149.79   68.74   4
   1   7 -28  182.08   73.48   5
   1  -7 -28  -23.39   63.56   2
   1  -7 -28   60.78   73.04   4
   1   7 -28   50.35   64.38   4
   1  -7 -28  145.33   75.28   1
   1   7 -27  972.94  145.12   5
   1  -7 -27  594.21  110.57   2
   1  -7 -27  824.63  131.34   4
   1  -7 -27  944.73  126.20   1
   1   7 -27  915.00  132.31   4
   1  -7 -26   -1.33   54.89   2
   1   7 -26  142.62   77.13   4
   1  -7 -26   -7.53   66.88   4
   1   7 -26   17.93   57.57   5
   1   7 -25 1484.80  158.10   4
   1   7 -25 1344.98  153.24   5
   1  -7 -25 1378.74  156.39   2
   1  -7 -24   76.24   65.95   2
   1   7 -24  205.48   73.78   4
   1  -7 -24   72.67   49.91   7
   1  -7 -23 1998.96  165.90   7
   1   7 -23 2280.11  182.40   4
   1  -7 -23 2110.15  187.40   2
   1   7 -22 1022.04  120.66   4
   1  -7 -22  998.34  120.93   7
   1  -7 -22  981.29  130.48   2
   1  -7 -21 2163.37  179.72   2
   1   7 -21 2217.27  169.65   4
   1  -7 -21 2450.42  175.69   7
   1   7 -20  629.04   94.74   4
   1  -7 -20  648.70   94.33   7
   1  -7 -20  643.74  107.81   2
   1  -7 -20  562.12   76.37   5
   1   7 -19  547.14   91.26   4
   1  -7 -19  425.96   78.27   7
   1  -7 -19  562.79   98.70   2
   1  -7 -19  297.37   55.71   5
   1   7 -18  218.79   63.12   4
   1  -7 -18  237.06   76.20   2
   1  -7 -18  167.59   50.04   5
   1  -7 -18  261.65   66.00   7
  -1  -7  18  108.25   38.31   6
   1  -7 -17 5518.10  254.68   2
   1  -7 -17 5458.62  233.15   7
   1   7 -17 5261.78  218.67   4
   1  -7 -17 5002.51  195.99   5
  -1  -7  17 4815.86  164.63   6
   1  -7 -16 2997.08  167.79   7
   1  -7 -16 3033.93  188.96   2
   1   7 -16 3137.41  163.77   4
  -1  -7  16 2759.93  120.93   6
   1  -7 -16 2790.70  143.05   5
  -1  -7  15 5525.58  162.53   6
   1  -7 -15 5949.93  227.99   7
   1  -7 -15 5843.26  198.31   5
   1  -7 -15 6078.88  254.18   2
   1   7 -15 5934.93  215.14   4
   1  -7 -14  960.99  106.84   2
   1  -7 -14  851.71   87.16   7
  -1  -7  14  905.56   65.22   6
   1   7 -14 1004.72   90.30   4
   1  -7 -14 1036.42   85.55   5
   1   7 -13 3115.17  142.94   4
   1  -7 -13 3229.52  158.24   7
  -1  -7  13 3024.95  109.60   6
   1  -7 -13 2936.86  170.60   2
   1  -7 -13 3246.76  143.87   5
   1  -7 -12  108.56   46.87   2
   1  -7 -12   20.12   26.62   7
   1   7 -12   90.62   37.07   4
   1  -7 -12   76.92   29.96   5
  -1  -7  12   64.45   23.18   6
  -1  -7  1113615.55  204.99   6
   1   7 -1114384.01  279.00   4
   1  -7 -1115077.24  281.67   5
   1  -7 -1114757.34  350.20   2
   1  -7 -10   74.40   32.24   2
  -1  -7  10   42.78   17.94   6
   1  -7 -10   39.71   22.86   5
   1  -7 -10   51.41   24.09   1
   1   7 -10   62.73   30.25   4
   1   7  -9 1463.76   80.91   4
   1  -7  -9 1479.17   87.34   5
   1  -7  -9 1458.96  105.71   2
   1  -7  -9 1470.56   76.59   1
  -1  -7   9 1334.15   58.98   6
   1  -7  -8 1075.82   63.00   1
   1   7  -8 1044.50   63.21   4
  -1  -7   8 1093.96   52.12   6
   1  -7  -7  454.29   39.31   1
   1   7  -7  496.43   40.66   4
  -1  -7   7  452.83   33.53   6
   1  -7  -624464.84  257.02   1
  -1  -7   625461.89  240.84   6
  -1  -7   5 1858.72   65.77   6
  -1  -7   5 1973.98   72.53   2
   1  -7  -5 1870.49   97.26   6
   1  -7  -5 1968.60   89.81   8
   1  -7  -414293.26  256.69   6
  -1  -7   414321.06  184.20   6
  -1  -7   414327.69  189.09   2
   1  -7  -414669.81  237.95   8
   1  -7  -3 4901.94  145.51   6
   1  -7  -3 5143.35  139.77   8
  -1  -7   3 4956.03  112.37   2
  -1  -7   3 5073.57  112.71   6
   1  -7  -2 2013.98   89.89   6
  -1  -7   2 2143.80   77.91   2
   1  -7  -2 2258.76   93.49   8
  -1  -7   2 2135.52   77.71   6
   1  -7  -2 2062.98   71.23   3
   1  -7  -1 2183.91   68.31   3
  -1  -7   1 2148.72   81.71   6
   1  -7  -1 2254.03   92.13   6
  -1  -7   1 2336.63   85.51   2
  -1  -7   0   34.65   27.53   6
   1  -7   0   35.33   22.92   2
  -1  -7   0   18.88   19.58   8
   1  -7   0   51.30   25.57   6
   1  -7   0   42.85   15.96   3
  -1  -7   0   34.08   22.43   2
   1  -7   1  189.05   34.96   6
   1  -7   1  142.71   34.21   2
  -1  -7  -1  181.38   35.98   8
  -1  -7  -1  219.90   38.86   6
  -1  -7  -1  207.61   41.05   2
  -1  -7  -2 2848.21  116.41   8
   1  -7   2 2707.47  101.01   2
   1  -7   2 2785.46  100.09   6
   1  -7   3 5271.39  134.05   2
   1  -7   3 5483.46  135.80   6
  -1  -7  -3 5439.68  152.78   8
   1  -7   426340.11  299.14   6
  -1  -7  -426050.69  343.85   8
   1  -7   425876.02  310.34   2
  -1   7  -525311.81  182.99   4
   1  -7   525948.08  299.18   6
  -1  -7  -525373.98  175.93   1
  -1  -7  -6 5016.36   93.64   1
  -1   7  -6 5175.17  100.90   4
   1  -7   6 5208.54  136.90   6
  -1   7  -7 1180.61   57.67   4
   1  -7   7 1260.60   71.06   6
  -1   7  -8  255.24   38.79   4
   1  -7   8  346.30   46.77   6
  -1   7  -9   53.84   21.89   4
   1  -7   9   50.82   26.48   6
   1  -7  10  803.32   65.37   6
  -1   7 -10  821.58   61.42   4
  -1   7 -11 2533.78  111.58   4
   1  -7  11 2780.39  119.98   6
  -1  -7 -12 5292.20  150.04   5
   1  -7  12 5221.71  171.05   6
  -1  -7 -12 5116.84  208.86   7
  -1   7 -12 5157.43  167.37   4
  -1   7 -13  -30.73   28.68   4
   1  -7  13   -8.75   26.40   6
  -1  -7 -13    7.45   21.44   5
  -1  -7 -13  -10.87   38.96   7
  -1  -7 -14  231.84   58.51   7
  -1  -7 -14  486.07   50.90   5
  -1   7 -14  443.17   59.73   4
   1  -7  14  431.36   60.21   6
  -1  -7 -15 3377.98  189.82   7
  -1  -7 -15 3508.55  133.07   5
  -1   7 -15 3530.56  162.24   4
   1  -7  15 3435.40  157.29   6
  -1  -7 -16 1014.68  111.99   7
   1  -7  16  693.43   80.41   6
  -1  -7 -16  867.75   70.16   5
  -1   7 -16  910.27   90.89   4
  -1   7 -17 2343.06  146.74   4
  -1  -7 -17 2427.32  170.21   7
   1  -7  17 2176.14  136.81   6
  -1  -7 -17 2133.74  108.72   5
   1  -7  18  258.67   60.55   6
  -1  -7 -18  343.27   75.48   7
  -1   7 -18  316.65   63.64   4
   1  -7  19  -57.48   36.48   6
  -1   7 -19  -28.92   47.93   4
  -1  -7 -19  -62.03   63.41   7
  -1  -7 -20 1761.41  156.82   7
   1  -7  20 1671.09  126.68   6
  -1   7 -20 1938.10  153.13   4
  -1   7 -21  128.79   54.35   4
  -1  -7 -21  104.23   47.14   7
  -1  -7 -22  226.95   72.72   7
  -1   7 -22  378.93   82.17   4
  -1  -7 -22  474.78   95.93   2
  -1  -7 -23  111.35   57.80   7
  -1   7 -23  211.31   59.24   4
  -1  -7 -23  144.66   67.70   2
  -1  -7 -24  406.34  102.44   2
  -1  -7 -24  409.64   90.85   7
  -1   7 -24  474.58   89.23   4
  -1  -7 -25   77.82   61.45   7
  -1   7 -25  -52.20   59.05   4
  -1  -7 -25   39.10   54.05   2
  -1   7 -26  102.58   64.30   5
  -1   7 -26  218.23   81.97   4
  -1  -7 -26  209.44   74.05   2
  -1  -7 -26   78.39   53.71   7
  -1   7 -27  288.25   82.14   5
  -1  -7 -27  224.78   81.05   2
  -1   7 -27  436.39  100.39   4
  -1   7 -28   25.21   55.45   4
  -1  -7 -28   16.90   65.75   2
  -1  -7 -29   91.31   68.00   2
  -1  -7 -29   39.88   61.11   4
  -1  -7 -30  454.89  115.05   2
  -1  -7 -30  544.88  111.11   4
  -1  -7 -31  107.21   66.55   4
  -1  -7 -32   41.18   65.48   4
  -1  -7 -33   76.22   78.23   4
   1  -8 -33  235.20   98.02   4
   1  -8 -32  625.23  129.06   4
   1  -8 -31  217.09   92.99   4
   1  -8 -30  561.54  114.09   4
   1  -8 -30  644.04  126.89   2
   1  -8 -29  131.01   62.76   2
   1   8 -29  275.90   91.64   5
   1  -8 -29  122.42   72.79   4
   1  -8 -28  151.31   81.44   4
   1  -8 -28  361.77  100.76   2
   1   8 -28  159.82   77.14   5
   1   8 -28  137.63   76.04   4
   1  -8 -27  650.68  121.74   2
   1   8 -27  739.48  122.06   4
   1  -8 -27  643.60  116.44   4
   1   8 -27  695.81  124.93   5
   1  -8 -27  654.57  105.67   1
   1  -8 -26  652.52  123.56   4
   1   8 -26  706.91  126.79   5
   1  -8 -26  544.13   98.22   1
   1   8 -26  618.42  110.66   4
   1  -8 -26  568.78  114.47   2
   1  -8 -25   77.71   65.30   2
   1  -8 -25   61.58   51.51   1
   1   8 -25  102.98   62.41   4
   1   8 -24  375.45   85.27   4
   1  -8 -24  362.22  101.38   2
   1  -8 -24  509.94   88.62   1
   1  -8 -24  502.34   88.66   7
   1   8 -23   78.56   64.24   4
   1  -8 -23  102.77   59.61   7
   1  -8 -23   41.73   64.65   2
   1   8 -22   29.30   50.78   4
   1  -8 -22   23.59   39.42   7
   1  -8 -22  136.13   72.01   2
   1  -8 -21  148.81   58.14   7
   1  -8 -21  257.51   83.23   2
   1   8 -21  233.73   62.47   4
   1  -8 -20 2266.27  166.97   7
   1   8 -20 2304.08  162.36   4
   1  -8 -20 1993.05  173.50   2
   1  -8 -19 3405.58  216.76   2
   1   8 -19 3178.81  185.41   4
   1  -8 -19 3311.62  194.26   7
   1  -8 -19 2921.39  155.42   5
   1  -8 -18 3060.08  157.45   5
   1   8 -18 3503.92  187.72   4
   1  -8 -18 3279.18  210.04   2
   1  -8 -18 3308.26  190.22   7
   1  -8 -17  469.69   87.66   2
   1  -8 -17  455.48   77.15   7
   1  -8 -17  516.48   71.06   5
  -1  -8  17  462.74   54.61   6
   1   8 -17  479.14   74.79   4
   1   8 -16 1605.49  120.05   4
   1  -8 -16 1680.43  129.84   7
   1  -8 -16 1578.77  143.27   2
   1  -8 -16 1542.18  110.73   5
  -1  -8  16 1433.22   84.63   6
  -1  -8  15  296.10   41.20   6
   1  -8 -15  292.37   57.49   7
   1  -8 -15  442.81   85.83   2
   1   8 -15  410.53   64.64   4
   1  -8 -15  455.77   60.43   5
   1  -8 -14 8014.47  227.04   5
   1   8 -14 7342.92  230.60   4
   1  -8 -14 7643.39  252.41   7
  -1  -8  14 7146.30  170.72   6
   1  -8 -14 8052.62  291.44   2
   1  -8 -13   79.71   37.78   1
   1   8 -13   89.90   41.73   4
   1  -8 -13   84.90   36.91   5
   1  -8 -13  122.13   58.93   2
   1  -8 -13  157.13   46.47   7
  -1  -8  13   83.01   29.91   6
   1   8 -12 3397.24  141.26   4
   1  -8 -12 3791.65  152.48   5
   1  -8 -12 3405.89  136.29   1
  -1  -8  12 3249.55  105.46   6
   1  -8 -12 3626.66  186.61   2
  -1  -8  11 1689.65   73.03   6
   1   8 -11 1670.97   94.57   4
   1  -8 -11 1596.53   88.79   1
   1  -8 -11 1914.73  133.67   2
   1  -8 -10   17.35   23.32   1
  -1  -8  10  -31.72   20.31   6
   1   8 -10   11.23   22.38   4
   1  -8 -10   44.15   33.39   2
   1  -8  -9  547.38   47.71   1
   1  -8  -9  611.74   76.62   2
  -1  -8   9  577.32   41.47   6
   1   8  -9  574.39   50.70   4
  -1  -8   813690.60  192.71   6
   1  -8  -813002.66  214.72   1
   1   8  -813454.77  214.61   4
  -1  -8   7 1082.56   54.88   6
   1  -8  -7 1146.64   59.73   1
   1  -8  -614806.99  266.95   8
  -1  -8   614576.28  196.80   6
  -1  -8   615493.31  222.68   2
  -1  -8   5  278.06   30.94   2
   1  -8  -5  283.81   47.35   6
  -1  -8   5  243.31   29.31   6
   1  -8  -5  325.26   44.72   8
  -1  -8   4  301.26   33.06   2
  -1  -8   4  290.28   31.02   6
   1  -8  -4  337.42   41.79   8
   1  -8  -4  293.82   43.74   6
   1  -8  -3 2285.30  101.18   8
  -1  -8   3 2090.55   80.06   6
   1  -8  -3 2154.78  103.52   6
  -1  -8   3 2059.73   80.45   2
  -1  -8   2  114.78   25.01   6
   1  -8  -2   82.33   24.87   8
   1  -8  -2  105.16   25.91   6
   1  -8  -2   68.78   17.46   3
  -1  -8   2  104.58   21.48   2
  -1  -8   1  528.63   45.74   2
  -1  -8   1  546.29   51.13   6
  -1  -8   1  529.64   55.64   8
   1  -8  -1  531.28   57.21   6
   1  -8  -1  545.76   37.50   3
   1  -8   0 2893.51  111.18   2
  -1  -8   0 3060.51  110.43   6
  -1  -8   0 3054.65  122.54   8
  -1  -8   0 2813.31  106.67   2
   1  -8   0 2826.02   76.46   3
   1  -8   0 2733.31  107.92   6
  -1  -8  -1 6355.32  162.26   6
  -1  -8  -1 6484.48  176.79   8
   1  -8   1 5909.48  154.78   2
   1  -8   1 6310.05  156.95   6
  -1  -8  -1 6492.16  165.25   2
  -1  -8  -2 1526.57   91.43   8
   1  -8   2 1425.69   78.17   6
   1  -8   2 1456.51   78.81   2
  -1  -8  -2 1502.76   88.10   2
   1  -8   3  196.88   32.00   6
  -1  -8  -3  214.42   39.92   8
   1  -8   3  158.43   29.24   2
  -1  -8  -4 7974.11  202.77   8
   1  -8   4 8095.95  180.42   2
   1  -8   4 8296.54  177.61   6
   1  -8   5 4987.69  141.32   6
   1  -8   5 5200.39  149.77   2
  -1   8  -6  796.29   40.84   4
   1  -8   6 1053.17   68.90   6
  -1  -8  -6  792.09   38.31   1
   1  -8   721281.10  291.06   6
  -1  -8  -719424.00  201.84   1
  -1   8  -719603.88  211.59   4
  -1  -8  -8 7012.12  135.97   1
  -1   8  -8 7676.18  150.60   4
   1  -8   8 7830.70  181.44   6
   1  -8   9 4852.80  146.60   6
  -1   8  -9 4460.07  126.38   4
  -1   8 -10  480.26   49.63   4
   1  -8  10  501.92   55.48   6
   1  -8  11 2612.41  117.73   6
  -1   8 -11 2515.05  109.61   4
  -1   8 -12 1116.21   77.73   4
   1  -8  12 1186.33   84.63   6
   1  -8  13  165.35   41.13   6
  -1  -8 -13   25.77   35.08   7
  -1   8 -13   83.58   35.36   4
  -1  -8 -14  435.10   72.88   7
  -1   8 -14  422.72   57.71   4
   1  -8  14  493.40   63.01   6
   1  -8  15  314.86   56.42   6
  -1   8 -15  301.53   54.37   4
  -1  -8 -15  262.48   64.53   7
   1  -8  16   94.38   36.43   6
  -1  -8 -16   80.84   48.44   7
  -1   8 -16   84.27   41.57   4
  -1   8 -17  638.02   76.50   4
   1  -8  17  540.81   68.54   6
  -1  -8 -17  636.42   95.74   7
  -1   8 -18 1366.01  117.33   4
   1  -8  18 1255.16  106.27   6
  -1  -8 -18 1371.38  132.82   7
  -1   8 -19 1289.03  118.37   4
   1  -8  19 1145.94  104.00   6
  -1  -8 -19 1319.63  134.99   7
  -1   8 -20   80.68   45.94   4
  -1  -8 -20  212.15   73.83   7
  -1  -8 -20  188.67   78.49   2
  -1   8 -21  711.79   97.56   4
  -1  -8 -21  712.29  109.30   7
  -1  -8 -21  595.15  107.54   2
  -1  -8 -22  102.28   68.37   2
  -1  -8 -22  159.77   66.03   7
  -1   8 -22  120.94   60.80   4
  -1   8 -23  222.56   68.97   4
  -1  -8 -23  174.40   67.45   7
  -1  -8 -23  124.10   72.59   2
  -1  -8 -24 1313.66  159.61   2
  -1   8 -24 1399.06  143.55   4
  -1  -8 -24 1104.73  139.30   7
  -1   8 -25   60.34   56.31   4
  -1  -8 -25   40.23   65.50   2
  -1  -8 -25  115.96   59.81   7
  -1   8 -26  340.50   86.82   4
  -1  -8 -26  263.56   81.82   7
  -1  -8 -26  151.74   84.18   2
  -1  -8 -27 -127.92   70.39   2
  -1   8 -27  120.35   63.02   5
  -1  -8 -28  149.95   78.93   2
  -1  -8 -29 -112.85   75.99   4
  -1  -8 -29 -159.11   84.07   2
  -1  -8 -30   90.60   72.68   4
  -1  -8 -30  -14.44   58.91   2
  -1  -8 -31   -7.72   58.89   4
  -1  -8 -31  -49.97   73.62   2
  -1  -8 -32   21.98   59.15   4
  -1  -8 -33   66.48   69.40   4
   1  -9 -33  487.57  117.60   4
   1  -9 -32  183.79   90.30   4
   1  -9 -31  180.96   83.40   4
   1  -9 -30  -40.65   59.76   2
   1  -9 -30  163.15   90.25   4
   1  -9 -29  336.78   94.78   2
   1  -9 -29  318.63  101.14   4
   1   9 -29  231.68   84.94   5
   1  -9 -28  537.53  118.62   4
   1  -9 -28  637.62  124.41   2
   1   9 -28  468.47  109.44   5
   1  -9 -27  826.47  135.52   2
   1   9 -27  849.91  134.35   5
   1  -9 -27  958.73  144.37   4
   1  -9 -26  885.64  137.54   2
   1   9 -26  928.52  125.16   4
   1  -9 -25  448.61   84.96   1
   1  -9 -25  488.36  107.89   2
   1   9 -25  469.15   91.79   4
   1  -9 -24  500.19   91.61   1
   1  -9 -24  435.85  105.12   2
   1   9 -24  557.15   91.31   4
   1  -9 -23  883.68  127.21   2
   1  -9 -23  766.88  108.81   7
   1   9 -23  870.48  111.40   4
   1  -9 -23  844.50  103.14   1
   1  -9 -22  962.31  131.14   2
   1  -9 -22  798.87  100.35   1
   1  -9 -22  867.71  110.85   7
   1   9 -22  906.04  108.55   4
   1  -9 -21  333.88   75.32   7
   1   9 -21  386.52   78.95   4
   1  -9 -21  391.90   96.59   2
   1  -9 -21  348.37   66.17   1
   1   9 -20  489.81   77.64   4
   1  -9 -20  464.42   76.60   1
   1  -9 -20  434.03   84.69   7
   1  -9 -20  300.99   79.27   2
   1  -9 -19  235.41   60.17   1
   1   9 -19  335.31   68.98   4
   1  -9 -19  379.01   88.48   2
   1  -9 -19  245.70   62.31   7
   1  -9 -18  419.87   73.58   7
   1  -9 -18  452.93   70.24   1
   1   9 -18  446.05   71.63   4
   1  -9 -18  424.86   89.33   2
   1  -9 -17  198.01   50.96   1
   1  -9 -17  199.95   51.88   7
   1   9 -17  250.83   57.57   4
   1  -9 -17  191.40   71.71   2
   1  -9 -16  566.98   94.74   2
   1  -9 -16  460.74   75.47   7
  -1  -9  16  427.93   49.52   6
   1   9 -16  375.43   58.51   4
   1  -9 -16  476.03   63.20   1
   1  -9 -15   31.25   27.58   1
   1  -9 -15   38.29   44.69   7
   1  -9 -15   65.72   55.89   2
   1   9 -15    4.65   29.48   4
  -1  -9  15   11.56   21.95   6
   1  -9 -14 1506.23  134.11   2
   1  -9 -14 1534.16  120.14   7
  -1  -9  14 1239.98   71.87   6
   1   9 -14 1479.18  102.68   4
   1  -9 -14 1341.69   94.25   1
   1  -9 -13   53.84   35.07   1
  -1  -9  13   16.64   19.46   6
   1  -9 -13   42.20   40.77   2
   1   9 -13   25.24   34.33   4
  -1  -9  12  386.76   41.16   6
   1  -9 -12  415.41   51.78   1
   1  -9 -12  379.81   71.20   2
   1   9 -12  418.61   56.66   4
   1  -9 -1122731.00  460.49   2
   1   9 -1120100.32  314.51   4
  -1  -9  1119967.14  258.25   6
   1  -9 -1120161.47  312.42   1
   1  -9 -10 4920.94  148.40   1
   1  -9 -10 5442.86  222.47   2
  -1  -9  10 4972.75  127.53   6
   1   9 -10 4945.89  149.81   4
   1  -9  -916930.45  253.83   1
   1  -9  -918707.79  391.88   2
  -1  -9   917206.21  230.53   6
  -1  -9   8  883.51   54.18   6
  -1  -9   7  116.53   26.88   6
   1  -9  -6 2731.72  137.29   6
   1  -9  -6 2693.59  122.97   8
  -1  -9   6 2682.63   92.87   6
  -1  -9   6 2931.70  104.21   2
  -1  -9   513437.66  216.31   2
  -1  -9   513282.48  205.70   6
   1  -9  -513232.10  285.19   6
   1  -9  -513723.40  269.10   8
   1  -9  -4   -6.62   20.40   8
  -1  -9   4    0.25   15.57   6
  -1  -9   4   -1.56   14.86   2
   1  -9  -4    8.83   25.99   6
  -1  -9   3 5220.39  135.88   6
   1  -9  -3 5351.41  170.12   6
   1  -9  -3 5383.87  167.68   8
  -1  -9   3 5108.28  138.18   2
   1  -9  -2  196.50   37.30   6
  -1  -9   2  200.36   32.41   6
   1  -9  -2  205.12   38.48   8
   1  -9  -2  161.88   24.20   3
  -1  -9   2  181.88   30.64   2
  -1  -9   1  848.84   63.51   2
   1  -9  -1  768.95   64.77   6
   1  -9  -1  779.46   68.32   2
  -1  -9   1  746.04   63.56   6
  -1  -9   1  805.84   74.97   8
   1  -9  -1  711.02   46.22   3
   1  -9  -1  892.36   74.49   8
   1  -9   0 8115.52  197.98   2
  -1  -9   0 8632.51  193.82   6
  -1  -9   0 8569.18  195.00   2
  -1  -9   0 8545.76  216.23   8
   1  -9   0 8034.87  133.62   3
   1  -9   0 8212.45  195.02   6
   1  -9   113595.08  246.49   6
  -1  -9  -114433.84  281.74   8
   1  -9   113766.21  248.95   2
  -1  -9  -114562.08  262.69   2
  -1  -9  -114236.18  258.46   6
  -1  -9  -2   91.36   44.34   8
   1  -9   2  142.40   34.50   6
   1  -9   2  185.83   34.82   2
  -1  -9  -2  157.15   39.04   2
   1  -9   3 1146.50   74.59   2
  -1  -9  -3 1240.04   83.46   8
  -1  -9  -3 1161.61   86.23   2
   1  -9   3 1078.09   69.93   6
   1  -9   4  335.45   43.15   2
  -1  -9  -4  375.03   48.88   8
   1  -9   4  412.96   46.08   6
   1  -9   5 3471.25  123.57   6
  -1  -9  -5 3533.79  146.83   8
   1  -9   5 3671.59  131.00   2
   1  -9   6 1901.37   95.25   6
   1  -9   7 6010.52  162.72   6
  -1   9  -8 1438.63   62.02   4
  -1  -9  -8 1429.88   60.33   1
   1  -9   8 1638.40   90.78   6
  -1  -9  -9 4690.27  118.12   1
   1  -9   9 4993.24  153.00   6
  -1  -9  -9 5401.87  218.55   2
  -1   9  -9 4716.14  122.22   4
  -1   9 -10 1408.40   76.28   4
   1  -9  10 1546.52   90.63   6
  -1  -9 -10 1344.94   71.04   1
   1  -9  11 2353.46  110.64   6
  -1   9 -11 2202.14   99.61   4
   1  -9  12   84.78   29.15   6
  -1   9 -12   66.22   23.91   4
  -1  -9 -13  431.23   72.47   7
   1  -9  13  410.25   54.64   6
  -1   9 -13  353.88   47.86   4
  -1   9 -14   18.16   25.43   4
   1  -9  14   31.36   29.20   6
  -1  -9 -14   -6.80   42.15   7
  -1   9 -15   49.97   32.79   4
  -1  -9 -15   75.65   46.11   7
   1  -9  15   31.39   27.70   6
  -1   9 -16  287.98   52.25   4
   1  -9  16  209.43   45.28   6
  -1  -9 -16  394.65   78.02   7
   1  -9  17   82.29   42.46   6
  -1   9 -17   -5.66   34.15   4
  -1  -9 -17   30.88   41.16   7
  -1  -9 -18   98.77   57.93   7
  -1   9 -18   12.44   34.89   4
  -1  -9 -18   23.10   52.76   2
   1  -9  18   25.16   36.94   6
  -1  -9 -19  112.92   61.89   2
  -1   9 -19  126.92   51.15   4
  -1  -9 -19   90.43   50.94   7
  -1  -9 -20  288.04   76.59   7
  -1   9 -20  278.68   65.63   4
  -1   9 -21  451.34   76.85   4
  -1  -9 -21  576.89  111.39   2
  -1  -9 -21  534.47   95.82   7
  -1  -9 -22 1274.07  152.68   2
  -1  -9 -22 1304.23  147.22   7
  -1   9 -22 1599.45  141.59   4
  -1  -9 -23   30.07   69.77   2
  -1  -9 -23   21.97   48.46   7
  -1   9 -23   33.33   41.58   4
  -1  -9 -24  441.02  107.16   2
  -1  -9 -24  306.91   85.07   7
  -1   9 -24  318.93   77.11   4
  -1  -9 -25   15.37   52.26   7
  -1  -9 -25   97.00   70.98   2
  -1  -9 -26  320.49   95.66   2
  -1  -9 -27   24.64   57.55   2
  -1  -9 -28  107.51   77.12   2
  -1   9 -28  264.48   85.86   5
  -1  -9 -29  280.01   98.07   2
  -1  -9 -29  379.78  105.85   4
  -1  -9 -30  -11.22   57.79   2
  -1  -9 -30  160.19   87.60   4
  -1  -9 -31  238.17   85.69   4
  -1  -9 -31    5.22   73.44   2
  -1  -9 -32   19.83   58.79   4
  -1  -9 -33  171.33   86.97   4
   1 -10 -33  273.34   95.65   4
   1 -10 -32 1480.72  185.89   4
   1 -10 -31  599.16  122.73   2
   1 -10 -31  763.50  138.84   4
   1  10 -30  609.38  123.45   5
   1 -10 -30  427.19  114.41   4
   1  10 -29  124.75   72.36   5
   1 -10 -29   72.68   64.22   2
   1 -10 -29  204.14   90.25   4
   1  10 -28  -73.14   63.94   5
   1 -10 -28   44.69   76.08   4
   1 -10 -28 -106.98   60.22   2
   1 -10 -27   67.99   63.05   2
   1 -10 -27  106.22   75.57   4
   1 -10 -26   65.44   61.63   2
   1 -10 -25   -4.70   57.33   2
   1 -10 -24   26.84   64.61   2
   1 -10 -24   46.46   47.81   1
   1  10 -24  -29.78   42.13   4
   1 -10 -23 1135.66  118.38   1
   1 -10 -23 1127.17  148.25   2
   1 -10 -23  874.96  113.12   7
   1  10 -23 1331.44  132.25   4
   1  10 -22  308.28   72.77   4
   1 -10 -22  434.01   76.45   1
   1 -10 -22  324.01   91.89   2
   1 -10 -22  363.00   76.97   7
   1  10 -21  370.80   75.35   4
   1 -10 -21  283.71   80.98   2
   1 -10 -21  427.62   71.96   1
   1 -10 -21  352.94   74.00   7
   1 -10 -20   33.01   39.40   7
   1  10 -20  141.06   48.39   4
   1 -10 -20   49.48   61.33   2
   1 -10 -20  174.00   52.55   1
   1 -10 -19  382.64   89.21   2
   1 -10 -19  370.75   76.66   7
   1  10 -19  339.31   63.19   4
   1 -10 -19  444.63   73.48   1
   1 -10 -18 1668.32  159.95   2
   1 -10 -18 1494.28  133.29   7
   1  10 -18 1529.23  121.58   4
   1 -10 -18 1691.51  122.41   1
   1  10 -17 3543.54  171.76   4
   1 -10 -17 3313.45  190.66   7
   1 -10 -17 3584.08  168.67   1
   1 -10 -17 3623.95  224.66   2
   1  10 -16  698.83   78.50   4
   1 -10 -16  778.08   78.01   1
   1 -10 -16  659.87   86.58   7
   1 -10 -16  934.90  118.24   2
   1 -10 -15  174.05   43.07   1
  -1 -10  15  151.70   32.06   6
   1 -10 -15  107.80   51.73   2
   1 -10 -15  109.24   48.39   7
   1  10 -15  160.52   45.81   4
   1  10 -14 3037.37  141.42   4
   1 -10 -14 3082.76  140.56   1
  -1 -10  14 2854.08  109.29   6
   1 -10 -14 3408.94  201.51   2
   1 -10 -13 4347.54  221.46   2
   1 -10 -13 3821.23  150.08   1
  -1 -10  13 3608.82  119.09   6
   1  10 -13 3712.55  147.70   4
   1 -10 -12 7289.23  278.74   2
  -1 -10  12 6642.25  157.76   6
   1  10 -12 6889.19  190.93   4
   1 -10 -12 6742.52  188.38   1
   1 -10 -11  -28.12   47.89   2
   1  10 -11   17.63   21.02   4
  -1 -10  11   23.70   18.28   6
   1 -10 -11   15.68   24.65   1
   1 -10 -10   33.50   25.47   1
   1 -10 -10  -10.49   45.11   2
  -1 -10  10   32.81   18.78   6
   1 -10  -9 3820.99  185.79   2
  -1 -10   9 3343.93  107.87   6
  -1 -10   820701.69  265.06   6
   1 -10  -822393.22  426.82   2
  -1 -10   7 5805.14  142.44   6
   1 -10  -633250.50  452.08   8
   1 -10  -633262.63  486.58   6
  -1 -10   633925.86  373.05   2
  -1 -10   632865.33  342.98   6
   1 -10  -5 2022.11  119.29   6
   1 -10  -5 2033.86  111.67   8
  -1 -10   5 2061.84   88.51   6
  -1 -10   5 2013.09   90.89   2
   1 -10  -411282.77  265.95   6
   1 -10  -411070.12  255.65   8
  -1 -10   410960.95  205.44   6
  -1 -10   410552.60  207.95   2
  -1 -10   310382.49  211.34   2
   1 -10  -310642.47  252.06   6
  -1 -10   310454.53  206.62   6
   1 -10  -310820.84  251.52   8
   1 -10  -2  538.14   61.05   6
  -1 -10   2  428.69   48.10   2
   1 -10  -2  528.80   60.66   8
  -1 -10   2  452.39   53.01   6
   1 -10  -2  533.23   61.65   2
   1 -10  -1 1379.78   60.43   3
  -1 -10   1 1452.73   83.23   6
  -1 -10   1 1390.00   96.07   8
   1 -10  -1 1348.77   90.42   2
   1 -10  -1 1304.44   85.67   6
  -1 -10   1 1382.78   81.71   2
   1 -10  -1 1370.27   89.94   8
  -1 -10   0  343.89   52.69   2
  -1 -10   0  293.90   53.42   8
   1 -10   0  276.02   32.70   3
   1 -10   0  336.71   50.93   2
   1 -10   0  271.17   47.50   6
  -1 -10   0  329.64   54.04   6
   1 -10   1  450.16   62.75   6
   1 -10   1  434.09   58.43   2
  -1 -10  -1  473.59   61.39   8
   1 -10   1  456.61   35.60   3
  -1 -10  -1  549.24   65.52   6
  -1 -10  -1  570.95   65.49   2
  -1 -10  -2  173.61   45.18   8
   1 -10   2  140.97   37.16   6
  -1 -10  -2  114.17   39.32   2
   1 -10   2  126.98   36.13   2
  -1 -10  -3 3298.17  144.04   8
   1 -10   3 3105.78  122.34   6
   1 -10   3 3144.82  124.88   2
  -1 -10  -3 3192.18  140.67   2
  -1 -10  -4 2573.66  129.57   8
  -1 -10  -4 2567.05  131.78   2
   1 -10   4 2512.48  109.30   6
   1 -10   4 2449.42  110.22   2
   1 -10   5 5146.30  164.57   2
   1 -10   5 4967.39  153.80   6
  -1 -10  -5 5029.93  183.69   8
   1 -10   6 8708.45  217.09   2
   1 -10   6 8645.04  201.13   6
   1 -10   7   40.67   27.23   6
  -1 -10  -7   31.80   36.69   2
   1 -10   8 2676.95  116.55   6
  -1 -10  -8 2699.06  155.19   2
  -1 -10  -9   17.13   13.61   1
  -1  10  -9   15.10   14.40   4
   1 -10   9   31.42   25.71   6
  -1 -10  -9    1.22   40.98   2
  -1 -10 -10  324.96   64.48   2
  -1 -10 -10  364.89   36.98   1
  -1  10 -10  364.86   37.47   4
   1 -10  10  379.26   47.99   6
  -1 -10 -11 1160.70  114.44   2
  -1 -10 -11 1156.87   66.56   1
   1 -10  11 1232.37   83.56   6
  -1  10 -11 1234.34   71.03   4
  -1 -10 -12 1209.40  119.87   2
  -1 -10 -12 1212.72   74.51   1
   1 -10  12 1289.77   87.44   6
  -1  10 -12 1208.27   77.60   4
   1 -10  13   75.74   33.09   6
  -1  10 -13  130.13   33.28   4
  -1 -10 -13   69.11   28.02   1
  -1 -10 -13   62.24   44.51   2
  -1 -10 -14 2264.92  168.91   2
  -1  10 -14 2043.30  110.74   4
  -1 -10 -14 2106.18  108.75   1
   1 -10  14 2135.75  116.17   6
  -1 -10 -14 1939.83  142.10   7
   1 -10  15  451.48   60.99   6
  -1 -10 -15  388.61   53.45   1
  -1  10 -15  434.19   57.33   4
  -1 -10 -15  338.76   65.23   7
  -1 -10 -15  382.17   80.36   2
  -1 -10 -16   -0.97   46.25   7
   1 -10  16   70.16   35.92   6
  -1 -10 -16   76.04   51.52   2
  -1  10 -16   57.06   34.55   4
  -1  10 -17   21.00   31.55   4
  -1 -10 -17   19.13   41.51   7
  -1 -10 -17   -5.16   48.44   2
   1 -10  17   -8.52   32.20   6
  -1  10 -18 1725.29  123.25   4
  -1 -10 -18 1916.16  178.94   2
  -1 -10 -18 1823.26  157.37   7
  -1 -10 -19  -81.99   57.76   7
  -1 -10 -19   -2.39   51.17   2
  -1  10 -19   13.02   31.16   4
  -1  10 -20  249.47   58.15   4
  -1 -10 -20  213.49   80.92   2
  -1 -10 -20  229.36   73.91   7
  -1  10 -21   44.90   43.72   4
  -1 -10 -21   50.92   56.98   2
  -1 -10 -21  -49.21   49.14   7
  -1 -10 -21   51.89   39.77   1
  -1  10 -22  125.12   50.02   4
  -1 -10 -22   94.05   76.20   2
  -1 -10 -22  124.94   59.73   7
  -1 -10 -23  475.50  108.25   2
  -1 -10 -23  576.44  106.37   7
  -1 -10 -24   97.04   54.56   7
  -1 -10 -24  366.16  101.08   2
  -1 -10 -25   96.55   75.46   2
  -1 -10 -25  106.66   65.59   7
  -1 -10 -26  350.07   99.49   2
  -1 -10 -27  635.93  126.23   2
  -1 -10 -28   19.70   69.85   2
  -1 -10 -29   95.64   66.04   4
  -1 -10 -29  -55.22   68.88   2
  -1 -10 -30  208.01   89.13   4
  -1 -10 -30  198.37   85.42   2
  -1 -10 -31   90.60   69.81   4
  -1 -10 -31   90.41   78.48   2
  -1 -10 -32   71.50   65.38   2
  -1 -10 -32  480.53  114.41   4
   1 -11 -32  203.09   88.28   4
   1 -11 -31  100.40   73.42   2
   1 -11 -31  257.80   95.10   4
   1 -11 -30  199.07   89.11   2
   1  11 -30  251.96   93.55   5
   1 -11 -30  194.45   84.07   4
   1 -11 -29  275.47   84.98   4
   1  11 -29  331.72  104.79   5
   1 -11 -29  174.40   82.82   2
   1 -11 -28  210.26   81.89   2
   1  11 -28  386.64  104.02   5
   1 -11 -28  385.74  106.97   4
   1 -11 -27  881.86  136.33   4
   1 -11 -27  864.09  141.74   2
   1 -11 -26  329.92   91.98   2
   1 -11 -25  577.46  115.98   2
   1 -11 -24    6.55   57.07   2
   1 -11 -23   91.55   50.29   7
   1 -11 -23  166.68   74.37   2
   1 -11 -22 1750.57  140.73   1
   1 -11 -22 1659.24  152.68   7
   1 -11 -22 1562.81  164.88   2
   1  11 -22 1813.74  143.84   4
   1  11 -21  156.05   55.12   4
   1 -11 -21  175.86   82.40   2
   1 -11 -21  113.52   53.31   1
   1 -11 -21  253.24   76.06   7
   1 -11 -20  452.27   81.78   7
   1 -11 -20  454.59   73.75   1
   1  11 -20  436.39   71.00   4
   1 -11 -20  616.47  113.84   2
   1 -11 -19   50.77   42.90   7
   1 -11 -19   42.00   35.73   1
   1 -11 -19   16.25   54.04   2
   1  11 -19  -40.18   39.83   4
   1 -11 -18  450.83   95.43   2
   1  11 -18  513.19   68.48   4
   1 -11 -18  658.46   81.40   1
   1 -11 -18  496.97   81.70   7
   1 -11 -17  122.66   38.71   1
   1 -11 -17    9.27   36.10   7
   1 -11 -17   58.47   48.94   2
   1  11 -17   97.77   40.05   4
   1 -11 -16  353.01   56.27   1
   1 -11 -16  316.14   62.67   7
   1 -11 -16  284.18   78.72   2
   1  11 -16  367.18   57.52   4
   1 -11 -15   77.32   56.85   2
   1  11 -15   78.64   32.92   4
   1 -11 -15   37.25   38.10   7
  -1 -11  15   19.97   18.88   6
   1 -11 -15   54.45   31.30   1
  -1 -11  14   99.90   27.17   6
   1  11 -14  150.25   39.93   4
   1 -11 -14  100.39   37.57   1
   1 -11 -14   38.71   59.94   2
  -1 -11  13 1688.31   83.57   6
   1 -11 -13 1856.58  152.14   2
   1 -11 -13 1884.02  104.92   1
   1 -11 -12 1999.70  152.18   2
   1 -11 -12 1819.26   98.14   1
  -1 -11  12 1909.81   87.09   6
   1 -11 -11 6102.60  253.07   2
  -1 -11  11 5511.63  144.44   6
  -1 -11  10 1163.77   68.59   6
   1 -11 -10 1197.31  112.77   2
  -1 -11   9 6879.19  161.65   6
   1 -11  -9 7371.95  263.03   2
  -1 -11   8   40.51   20.71   6
   1 -11  -8   98.21   53.31   2
   1 -11  -7  534.49   75.81   2
   1 -11  -7  396.91   59.03   8
  -1 -11   7  443.27   48.00   2
  -1 -11   7  465.16   46.50   6
   1 -11  -6   21.68   25.51   8
   1 -11  -6  124.58   45.85   2
  -1 -11   6  114.45   29.63   6
   1 -11  -6   56.26   33.05   6
  -1 -11   6   49.70   22.97   2
   1 -11  -5  -18.79   28.75   8
  -1 -11   5   44.52   23.81   2
  -1 -11   5   48.40   28.08   6
   1 -11  -5   48.44   43.40   6
  -1 -11   430626.67  374.91   2
   1 -11  -430975.12  462.35   6
   1 -11  -430747.98  467.79   2
   1 -11  -431877.24  454.59   8
  -1 -11   430557.98  364.84   6
   1 -11  -3  570.53   66.96   8
  -1 -11   3  502.42   53.53   2
  -1 -11   3  518.86   57.84   6
   1 -11  -3  592.90   70.67   6
   1 -11  -3  568.15   68.78   2
   1 -11  -214803.31  306.84   8
  -1 -11   214099.62  262.32   6
   1 -11  -213839.18  294.83   6
  -1 -11   213917.30  265.45   2
   1 -11  -214318.99  302.75   2
  -1 -11   1 5305.07  167.78   2
  -1 -11   1 5522.29  167.74   6
  -1 -11   1 5472.50  193.00   8
   1 -11  -1 5036.74  118.19   3
   1 -11  -1 5306.04  177.89   6
   1 -11  -1 5440.57  187.14   8
   1 -11  -1 5251.62  180.08   2
   1 -11   0   62.20   36.61   6
  -1 -11   0   37.29   26.56   8
  -1 -11   0   82.62   30.47   2
   1 -11   0   94.20   33.57   2
  -1 -11   0  117.60   35.57   6
   1 -11   0   61.36   16.77   3
   1 -11   1 6469.20  121.56   3
   1 -11   1 6246.10  190.56   2
  -1 -11  -1 6665.21  201.25   2
  -1 -11  -1 6842.21  217.08   8
  -1 -11  -1 6705.11  199.13   6
   1 -11   1 6335.86  188.44   6
  -1 -11  -2 1236.95   89.69   2
   1 -11   2 1181.34   83.33   6
  -1 -11  -2 1283.48   97.21   8
   1 -11   2 1162.88   83.99   2
  -1 -11  -311653.89  285.73   8
  -1 -11  -311730.71  281.02   2
   1 -11   311550.65  244.86   6
   1 -11   311012.49  247.35   2
  -1 -11  -4  594.73   76.54   2
   1 -11   4  570.92   61.33   6
  -1 -11  -4  582.10   68.33   8
   1 -11   4  529.60   60.31   2
   1 -11   5  138.08   33.04   2
   1 -11   5  168.91   37.77   6
  -1 -11  -5  151.90   47.18   2
  -1 -11  -5  211.48   49.63   8
   1 -11   6 4227.49  148.32   6
   1 -11   6 4069.47  152.39   2
  -1 -11  -6 4315.80  190.01   2
   1 -11   710040.55  227.77   6
  -1 -11  -710588.73  305.36   2
  -1 -11  -8 1356.07  114.95   2
   1 -11   8 1358.91   89.11   6
  -1 -11  -9 7773.33  277.51   2
   1 -11   9 7476.15  200.60   6
   1 -11  10  230.61   45.25   6
  -1 -11 -10  225.28   66.74   2
  -1 -11 -11 5874.85  257.09   2
   1 -11  11 5947.57  184.72   6
  -1  11 -11 5347.96  138.02   4
  -1 -11 -11 5388.12  135.80   1
  -1  11 -12   20.03   18.45   4
  -1 -11 -12   32.55   16.49   1
   1 -11  12   -9.71   25.11   6
  -1 -11 -13  -16.66   48.19   2
   1 -11  13   10.58   26.52   6
  -1 -11 -13   11.71   19.13   1
  -1  11 -13   18.06   22.22   4
   1 -11  14   42.75   30.91   6
  -1 -11 -14   44.70   25.80   1
  -1 -11 -14  -29.33   64.21   2
  -1  11 -14   43.81   22.89   4
  -1 -11 -15 1281.92   87.99   1
  -1 -11 -15 1408.39  143.79   2
  -1 -11 -15 1347.53  126.86   7
   1 -11  15 1129.09   90.81   6
  -1  11 -15 1161.04   85.47   4
   1 -11  16  723.70   74.93   6
  -1 -11 -16  676.47   69.13   1
  -1 -11 -16  772.36  111.74   2
  -1 -11 -16  788.39  102.52   7
  -1  11 -16  718.30   71.39   4
  -1 -11 -17   44.13   33.45   1
  -1 -11 -17  104.59   64.09   2
  -1  11 -17   34.96   31.23   4
  -1 -11 -17   89.30   52.63   7
   1 -11  17   28.93   29.44   6
  -1 -11 -18   68.97   35.20   1
  -1 -11 -18   44.59   53.48   7
  -1  11 -18   42.15   35.98   4
  -1 -11 -18   94.94   62.10   2
  -1 -11 -19    3.09   31.24   1
  -1 -11 -19   65.56   59.90   7
  -1  11 -19   20.65   28.33   4
  -1 -11 -19  -51.12   64.22   2
  -1  11 -20  347.22   61.41   4
  -1 -11 -20  441.92   98.95   2
  -1 -11 -20  414.99   85.33   7
  -1 -11 -21   94.62   72.96   2
  -1 -11 -21   81.39   55.85   7
  -1 -11 -22  637.15  111.00   7
  -1 -11 -22  761.14  125.84   2
  -1 -11 -23   30.30   63.85   2
  -1 -11 -23  -13.81   47.93   7
  -1 -11 -24  651.07  117.15   2
  -1 -11 -24  543.54   99.59   7
  -1 -11 -25  -45.88   70.83   2
  -1 -11 -25   33.67   48.05   7
  -1 -11 -26 -109.52   78.48   2
  -1 -11 -27  258.42   94.13   2
  -1 -11 -28  162.77   83.98   2
  -1 -11 -29  219.15   90.68   4
  -1 -11 -29  121.52   77.66   2
  -1  11 -29  183.52   88.85   5
  -1 -11 -30  579.94  133.18   2
  -1 -11 -30  731.07  132.85   4
  -1 -11 -31   79.75   83.51   2
  -1 -11 -31  290.71  102.74   4
  -1 -11 -32  128.28   80.81   2
  -1 -11 -32  275.04   95.50   4
   1 -12 -32  110.68   80.23   4
   1 -12 -31  424.49  113.91   2
   1 -12 -31  767.77  142.47   4
   1  12 -31  588.97  129.82   5
   1  12 -30   89.30   76.71   5
   1 -12 -30 -115.52   82.94   2
   1 -12 -30   40.06   75.10   4
   1  12 -29  391.56  111.40   5
   1 -12 -29  192.52   84.78   2
   1 -12 -29  300.31  103.32   4
   1 -12 -28  412.24  111.20   4
   1 -12 -28  604.49  125.87   2
   1 -12 -27  -57.77   73.65   4
   1 -12 -27  155.40   84.86   2
   1 -12 -26   49.87   62.77   2
   1 -12 -25  124.66   80.70   2
   1 -12 -24  146.19   85.36   2
   1 -12 -23  284.24   77.29   7
   1 -12 -23  334.98   92.56   2
   1 -12 -22  958.75  121.45   7
   1 -12 -22 1036.57  147.06   2
   1 -12 -21  383.44   94.22   2
   1 -12 -21  490.05   91.47   7
   1 -12 -20  723.60  122.88   2
   1  12 -20  794.47   90.95   4
   1 -12 -20  685.20   99.23   7
   1 -12 -19   19.32   30.84   1
   1 -12 -19  -12.72   53.51   2
   1 -12 -19   62.61   53.78   7
   1  12 -19    6.58   32.66   4
   1 -12 -18  291.37   68.16   7
   1 -12 -18  174.62   65.18   2
   1  12 -18  210.41   47.27   4
   1 -12 -18  231.60   51.27   1
   1 -12 -17   92.20   54.90   7
   1 -12 -17  104.36   72.54   2
   1 -12 -17  102.36   43.16   1
   1  12 -17  147.26   41.41   4
   1 -12 -16  817.79   79.63   1
   1 -12 -16  831.93  118.46   2
   1 -12 -16  859.99  101.08   7
   1 -12 -15  935.22  121.79   2
   1 -12 -15  792.29   74.64   1
   1 -12 -14 1740.68  104.30   1
  -1 -12  14 1595.99   83.89   6
   1 -12 -14 1772.67  157.45   2
   1 -12 -13   75.19   50.98   2
  -1 -12  13  -22.21   24.30   6
  -1 -12  12   62.81   21.68   6
   1 -12 -12   66.75   55.86   2
   1 -12 -11  126.42   54.79   2
  -1 -12  11  131.13   28.75   6
   1 -12 -10   91.14   49.84   2
  -1 -12  10   75.83   24.06   6
  -1 -12   9  108.77   27.37   6
   1 -12  -9   90.90   41.92   2
   1 -12  -8  436.32   72.46   2
  -1 -12   8  469.92   48.58   6
   1 -12  -7 2584.09  154.80   2
  -1 -12   7 2620.46  117.46   2
  -1 -12   7 2495.13  105.30   6
   1 -12  -7 2371.92  135.79   8
   1 -12  -6   24.88   25.20   8
   1 -12  -6   28.92   37.88   2
  -1 -12   6   42.86   23.23   2
  -1 -12   6   -1.61   19.41   6
   1 -12  -5 7462.93  245.80   2
   1 -12  -5 7441.36  243.04   6
  -1 -12   5 7430.19  195.70   2
  -1 -12   5 7392.49  185.72   6
   1 -12  -5 7587.88  235.64   8
   1 -12  -4 3770.70  169.25   6
  -1 -12   4 3684.85  137.05   6
  -1 -12   4 3656.14  140.19   2
   1 -12  -4 3626.90  161.84   8
   1 -12  -4 3880.90  174.42   2
   1 -12  -3  128.42   44.14   6
  -1 -12   3  114.17   30.26   2
   1 -12  -3  138.02   38.72   8
  -1 -12   3  160.23   37.52   6
   1 -12  -3  155.19   48.43   2
   1 -12  -2  619.94   72.44   8
  -1 -12   2  518.60   58.74   2
   1 -12  -2  589.68   76.82   6
  -1 -12   2  637.41   76.41   8
  -1 -12   2  601.49   67.08   6
   1 -12  -2  563.66   69.40   2
  -1 -12   111818.73  295.22   8
  -1 -12   111468.99  255.21   6
   1 -12  -111269.34  270.46   6
   1 -12  -111528.45  286.62   8
  -1 -12   111906.32  263.17   2
   1 -12  -111554.18  278.24   2
   1 -12   0 7630.44  141.35   3
   1 -12   0 8295.27  232.38   2
   1 -12   0 8433.68  228.87   6
  -1 -12   0 8177.83  229.65   2
  -1 -12   0 8027.73  220.44   6
  -1 -12   0 8640.70  253.41   8
   1 -12   1 8396.24  229.66   2
   1 -12   1 8360.29  225.60   6
   1 -12   1 7793.51  136.87   3
  -1 -12  -1 8830.75  258.68   8
  -1 -12  -1 8271.49  231.87   6
  -1 -12  -1 8461.79  238.13   2
  -1 -12  -2  941.26   85.02   2
  -1 -12  -2 1033.11   92.85   8
   1 -12   2  996.76   81.14   2
   1 -12   2  930.16   46.35   3
   1 -12   2  912.45   77.75   6
  -1 -12  -3 4607.74  188.80   8
   1 -12   3 4560.31  164.22   6
   1 -12   3 4509.40  165.12   2
  -1 -12  -3 4710.79  186.54   2
   1 -12   4 1885.82  103.55   6
  -1 -12  -4 1957.11  125.70   8
  -1 -12  -4 1979.22  124.69   2
   1 -12   4 1780.75  107.26   2
   1 -12   5  175.73   42.04   2
   1 -12   5  241.29   45.26   6
  -1 -12  -5  219.17   56.73   2
  -1 -12  -5  178.19   49.41   8
  -1 -12  -6 3185.61  168.38   2
  -1 -12  -6 2900.07  153.78   8
   1 -12   6 2928.98  137.66   2
   1 -12   6 3051.79  128.87   6
  -1 -12  -7 3147.28  170.16   2
   1 -12   7 2861.09  127.78   6
  -1 -12  -8 1140.47  115.22   2
   1 -12   8 1234.03   85.85   6
  -1 -12  -9  -51.64   56.28   2
   1 -12   9   33.30   31.88   6
  -1 -12 -10  321.66   69.39   2
   1 -12  10  394.59   52.86   6
  -1 -12 -11 2106.16  162.00   2
   1 -12  11 2131.47  115.65   6
  -1 -12 -12 1911.66  157.07   2
   1 -12  12 1709.91  105.67   6
  -1 -12 -13 1167.47  125.19   2
  -1 -12 -13 1134.58   70.24   1
   1 -12  13 1314.48   96.77   6
   1 -12  14  434.17   58.40   6
  -1 -12 -14  339.25   78.25   2
  -1  12 -14  334.33   45.20   4
  -1 -12 -14  313.87   43.55   1
  -1 -12 -15 1305.79   86.94   1
  -1  12 -15 1304.24   86.41   4
   1 -12  15 1515.49  104.73   6
  -1 -12 -15 1436.58  148.18   2
   1 -12  16  125.46   42.78   6
  -1 -12 -16  215.90   66.66   7
  -1 -12 -16  148.14   69.66   2
  -1 -12 -16   96.36   38.43   1
  -1  12 -16   30.37   26.06   4
  -1  12 -17  188.06   42.51   4
  -1 -12 -17  178.01   64.41   2
  -1 -12 -17  272.49   71.54   7
  -1 -12 -18  667.44  105.96   7
  -1 -12 -18  728.55  118.97   2
  -1 -12 -19 1373.20  142.02   7
  -1 -12 -19 1522.73  168.14   2
  -1 -12 -20  159.13   65.45   7
  -1 -12 -20 -105.46   75.39   2
  -1 -12 -21   84.06   70.63   2
  -1 -12 -21  112.49   59.46   7
  -1 -12 -22    5.61   61.63   2
  -1 -12 -22  -11.35   56.76   7
  -1 -12 -23   50.77   65.97   2
  -1 -12 -23   25.81   60.49   7
  -1 -12 -24  213.16   78.23   2
  -1 -12 -24  248.51   79.37   7
  -1 -12 -25  530.47  107.23   7
  -1 -12 -25  693.46  129.63   2
  -1 -12 -26  263.22   90.08   2
  -1 -12 -27  -41.21   61.69   2
  -1 -12 -28  -42.31   68.65   2
  -1 -12 -29  370.14  109.65   2
  -1 -12 -29  286.19   98.80   4
  -1 -12 -30   10.91   68.92   4
  -1 -12 -30   42.83   65.49   2
  -1 -12 -31  -59.68   75.56   4
  -1 -12 -31  -42.82   64.52   2
  -1 -12 -32  -34.69   75.46   2
  -1 -12 -32  119.48   89.34   4
   1 -13 -32  -15.31   58.17   4
   1 -13 -32   55.78   69.95   2
   1 -13 -31  206.86   88.34   2
   1 -13 -31  228.88  106.86   4
   1  13 -31    0.75   61.44   5
   1 -13 -30    3.02   63.55   2
   1  13 -30  122.53   84.18   5
   1 -13 -30    1.24   72.43   4
   1 -13 -29    1.47   59.17   2
   1 -13 -29   23.94   78.31   4
   1 -13 -28  259.89   87.06   2
   1 -13 -28   91.87   74.96   4
   1 -13 -27  243.52   86.60   4
   1 -13 -27  278.00   97.31   2
   1 -13 -26  126.56   64.42   2
   1 -13 -25  733.34  135.46   2
   1 -13 -24  123.50   73.17   2
   1 -13 -23  396.16   97.19   2
   1 -13 -22  341.42   93.68   2
   1 -13 -22  392.11   84.24   7
   1 -13 -21  159.12   77.17   2
   1 -13 -21  156.78   60.40   7
   1 -13 -20   80.60   48.17   7
   1 -13 -20   72.75   56.62   2
   1 -13 -19  247.50   88.98   2
   1 -13 -19  224.72   65.22   7
   1 -13 -18   91.97   49.59   7
   1 -13 -18  -54.00   68.13   2
   1 -13 -17  522.52  102.97   2
   1 -13 -17  512.33   86.60   7
   1 -13 -17  538.34   68.27   1
   1 -13 -16  391.90   91.60   2
   1 -13 -15 1512.70  154.34   2
   1 -13 -14 1980.71  171.52   2
  -1 -13  13 2378.81  103.80   6
   1 -13 -13 2840.46  193.75   2
   1 -13 -12 9662.15  341.57   2
  -1 -13  12 8674.74  196.11   6
   1 -13 -11   56.34   41.75   2
  -1 -13  11   60.03   25.89   6
  -1 -13  10    6.27   20.10   6
   1 -13 -10  117.28   58.44   2
  -1 -13   9   30.75   24.61   6
   1 -13  -9  -16.24   38.88   2
  -1 -13   8 1440.29   85.69   6
   1 -13  -8 1519.21  130.79   2
  -1 -13   7 4182.45  153.80   2
   1 -13  -7 3932.93  182.65   8
   1 -13  -7 4042.45  197.89   2
  -1 -13   7 4032.55  140.69   6
  -1 -13   6  141.11   36.46   2
  -1 -13   6  154.76   37.73   6
   1 -13  -6  160.42   45.40   8
   1 -13  -6  172.73   60.26   2
   1 -13  -514549.20  351.75   6
  -1 -13   514955.88  276.86   6
  -1 -13   515000.05  288.19   2
   1 -13  -514900.46  344.94   8
   1 -13  -515155.98  362.37   2
   1 -13  -4 4106.98  185.71   2
  -1 -13   4 4076.56  150.18   6
   1 -13  -4 4320.28  185.49   8
  -1 -13   4 3999.57  154.91   2
   1 -13  -4 4108.23  183.20   6
   1 -13  -3 8642.31  259.02   6
  -1 -13   3 8804.20  229.62   2
  -1 -13   3 9014.14  227.63   6
   1 -13  -3 9321.62  269.45   8
   1 -13  -3 8896.86  268.33   2
  -1 -13   225371.37  396.76   2
  -1 -13   225727.89  392.74   6
   1 -13  -226493.12  453.14   8
   1 -13  -226133.88  448.82   2
  -1 -13   227432.51  477.12   8
   1 -13  -226188.82  439.59   6
  -1 -13   1  193.27   50.93   2
  -1 -13   1  235.53   62.42   6
  -1 -13   1  255.19   66.63   8
   1 -13  -1  188.94   59.39   2
   1 -13  -1  227.70   62.35   6
   1 -13  -1  200.23   59.25   8
   1 -13   0  170.29   47.15   6
  -1 -13   0  186.95   47.60   6
  -1 -13   0  217.36   49.66   8
   1 -13   0  270.61   60.86   8
   1 -13   0  160.99   25.71   3
  -1 -13   0  181.50   48.21   2
   1 -13   0  172.60   47.44   2
  -1 -13  -1  283.73   54.55   2
   1 -13   1  273.23   50.92   2
  -1 -13  -1  294.96   60.80   8
   1 -13   1  249.33   28.32   3
  -1 -13  -1  281.61   56.49   6
   1 -13   1  207.79   46.46   6
  -1 -13  -2  479.03   66.81   2
   1 -13   2  471.14   61.20   2
   1 -13   2  506.83   36.01   3
   1 -13   2  531.26   64.42   6
  -1 -13  -2  570.92   72.74   8
   1 -13   3 3939.73  161.32   2
   1 -13   3 3977.93  159.63   6
   1 -13   3 3691.67   90.36   3
  -1 -13  -3 4126.04  181.98   2
  -1 -13  -3 4184.33  186.99   8
   1 -13   4  822.89   77.20   6
   1 -13   4  938.45   82.17   2
  -1 -13  -4  874.32   90.91   8
  -1 -13  -4  880.57   89.23   2
   1 -13   5  452.41   59.93   2
  -1 -13  -5  478.14   72.95   2
   1 -13   5  526.35   62.90   6
  -1 -13  -5  595.95   76.10   8
  -1 -13  -6  376.98   62.69   8
  -1 -13  -6  469.98   71.67   2
   1 -13   6  447.62   54.74   6
   1 -13   6  497.41   59.94   2
   1 -13   7   57.79   30.72   6
   1 -13   7   23.39   30.30   2
  -1 -13  -7  107.93   59.87   2
  -1 -13  -8  473.94   80.42   2
   1 -13   8  448.32   56.59   6
   1 -13   9 4570.79  167.72   6
  -1 -13  -9 4482.33  224.38   2
   1 -13  10   67.57   35.34   6
  -1 -13 -10    1.59   44.92   2
   1 -13  11  231.27   45.62   6
  -1 -13 -11  222.56   65.00   2
  -1 -13 -12  596.99   96.96   2
   1 -13  12  619.68   69.94   6
  -1 -13 -13    2.72   49.73   2
   1 -13  13   35.40   33.04   6
   1 -13  14  352.85   55.61   6
  -1 -13 -14  376.48   81.27   2
  -1 -13 -15 3752.34  238.64   2
   1 -13  15 3689.98  164.22   6
  -1 -13 -16  976.30  116.47   7
  -1 -13 -16 1143.86  142.11   2
  -1 -13 -17  455.47  104.11   2
  -1 -13 -17  601.29  102.04   7
  -1 -13 -18   54.42   63.95   2
  -1 -13 -18   64.89   56.35   7
  -1 -13 -19   71.98   51.16   7
  -1 -13 -19  188.69   85.71   2
  -1 -13 -20   54.45   57.93   2
  -1 -13 -20   -0.74   55.87   7
  -1 -13 -21 3090.29  242.40   2
  -1 -13 -21 2781.95  209.70   7
  -1 -13 -22 1235.31  146.95   7
  -1 -13 -22  987.50  148.73   2
  -1 -13 -23 1499.24  160.42   7
  -1 -13 -23 1999.57  208.41   2
  -1 -13 -24  118.91   74.42   7
  -1 -13 -24  121.99   87.29   2
  -1 -13 -25  753.20  139.65   2
  -1 -13 -26  128.00   74.19   2
  -1 -13 -27  136.81   75.98   2
  -1 -13 -28  254.26   86.07   2
  -1 -13 -29   98.95   74.12   4
  -1 -13 -29   51.66   66.05   2
  -1 -13 -30   77.56   67.95   2
  -1 -13 -30  189.47   94.32   4
  -1 -13 -31  136.78   77.25   2
  -1 -13 -31   59.98   67.43   4
  -1 -13 -32   64.60   65.26   2
   1 -14 -32  -16.58   55.64   2
   1 -14 -31   40.61   70.23   4
   1  14 -31  -86.41   69.61   5
   1 -14 -31  -22.82   56.37   2
   1 -14 -30   74.03   71.10   2
   1 -14 -30  213.38   84.49   4
   1  14 -30   75.54   75.45   5
   1 -14 -29  199.20   90.04   4
   1 -14 -29   42.99   57.70   2
   1 -14 -28  101.86   88.30   4
   1 -14 -28  167.86   79.99   2
   1 -14 -27   97.20   87.39   4
   1 -14 -27   29.34   54.59   2
   1 -14 -26  507.23  117.53   2
   1 -14 -25   77.70   79.78   2
   1 -14 -24  263.40   97.35   2
   1 -14 -23   21.76   55.54   2
   1 -14 -22  309.54   81.43   7
   1 -14 -22  452.26  105.06   2
   1 -14 -21  526.17  113.63   2
   1 -14 -21  267.99   64.87   7
   1 -14 -20 1307.71  134.00   7
   1 -14 -20 1735.72  178.44   2
   1 -14 -19 1098.68  120.17   7
   1 -14 -19 1252.32  156.21   2
   1 -14 -18  188.96   79.57   2
   1 -14 -18  206.05   61.98   7
   1 -14 -17 1085.32  139.66   2
   1 -14 -17  923.57  111.92   7
   1 -14 -16 3044.95  216.22   2
   1 -14 -15  337.62   83.94   2
   1 -14 -14 1313.21  145.13   2
  -1 -14  13   74.82   29.35   6
   1 -14 -13  129.64   72.81   2
   1 -14 -12 1074.27  125.96   2
  -1 -14  12  880.45   68.16   6
  -1 -14  11  148.54   39.94   6
   1 -14 -11  181.99   80.83   2
   1 -14 -10  735.80   97.28   2
  -1 -14  10  625.98   60.30   6
  -1 -14   9 3237.18  129.58   6
   1 -14  -9 3281.58  195.71   2
  -1 -14   8 9700.90  223.94   6
  -1 -14   810170.79  247.37   2
   1 -14  -810082.19  327.64   2
  -1 -14   7   35.14   31.44   2
   1 -14  -7   64.81   36.85   8
  -1 -14   7   89.69   32.34   6
   1 -14  -7  132.82   54.21   2
  -1 -14   6   74.73   39.99   6
   1 -14  -6  111.30   56.93   2
   1 -14  -6   68.55   43.30   8
  -1 -14   6   71.97   35.80   2
   1 -14  -5 5427.63  226.09   2
  -1 -14   5 5100.20  178.75   2
   1 -14  -5 5238.72  214.21   8
   1 -14  -5 5211.79  220.03   6
  -1 -14   5 5224.37  174.90   6
  -1 -14   4  245.38   47.47   6
  -1 -14   4  205.21   44.33   2
   1 -14  -4  233.61   58.48   2
   1 -14  -4  240.28   54.94   8
   1 -14  -4  287.33   69.57   6
   1 -14  -3  974.53   94.38   2
  -1 -14   3  895.50   82.84   2
   1 -14  -3  936.98   92.75   8
  -1 -14   3  979.56   98.47   8
  -1 -14   3  994.56   83.41   6
   1 -14  -3  904.93   93.57   6
   1 -14  -217645.75  377.68   2
   1 -14  -217515.10  373.45   6
  -1 -14   216990.69  342.07   2
  -1 -14   217515.00  396.54   8
   1 -14  -217674.88  386.87   8
  -1 -14   217401.67  335.99   6
   1 -14  -1 3305.08  163.58   6
   1 -14  -1 3205.47  160.26   2
  -1 -14   1 3344.15  153.27   6
  -1 -14   1 3524.56  157.92   2
   1 -14  -1 3568.25  174.43   8
  -1 -14   1 3495.17  177.70   8
  -1 -14   015558.18  371.04   8
   1 -14   015408.75  364.05   8
   1 -14   015749.67  345.39   2
  -1 -14   015475.58  333.56   6
   1 -14   014994.04  334.91   6
  -1 -14   015397.31  335.07   2
   1 -14   1  690.07   41.81   3
   1 -14   1  788.97   85.02   6
  -1 -14  -1  802.81   93.23   8
   1 -14   1  783.20   85.83   2
  -1 -14  -1  709.32   82.37   2
   1 -14   2 9492.55  145.96   3
   1 -14   210341.92  266.81   6
   1 -14   210150.53  272.22   2
  -1 -14  -210337.69  290.47   2
  -1 -14  -210460.56  307.33   8
   1 -14   3  517.32   64.29   6
  -1 -14  -3  473.60   66.18   8
  -1 -14  -3  447.85   70.59   2
   1 -14   3  411.26   63.70   2
   1 -14   3  384.77   29.43   3
   1 -14   4  750.62   74.62   6
   1 -14   4  845.07   81.17   2
  -1 -14  -4  859.05   90.63   2
  -1 -14  -4  871.40   92.26   8
  -1 -14  -5 2295.78  148.48   2
   1 -14   5 2276.26  126.55   2
   1 -14   5 2266.59  123.27   6
  -1 -14  -5 2315.78  149.32   8
  -1 -14  -6  403.05   71.68   2
   1 -14   6  355.84   53.51   6
   1 -14   6  380.61   57.34   2
  -1 -14  -6  419.32   68.87   8
   1 -14   7 2302.66  124.33   6
  -1 -14  -7 2543.46  165.00   2
   1 -14   7 2100.13  126.53   2
  -1 -14  -8  786.73   99.73   2
   1 -14   8  773.93   73.43   6
   1 -14   9 3413.42  148.60   6
  -1 -14  -9 3163.62  192.28   2
   1 -14  10 1169.31   89.75   6
  -1 -14 -10 1086.31  120.80   2
  -1 -14 -11  -40.66   53.85   2
   1 -14  11  -21.01   31.86   6
   1 -14  12  251.65   47.21   6
  -1 -14 -12  187.97   64.12   2
   1 -14  13 1527.44  106.36   6
  -1 -14 -13 1516.84  146.99   2
  -1 -14 -14  715.10  113.00   2
   1 -14  14  684.08   74.56   6
   1 -14  15  686.26   76.88   6
  -1 -14 -15  736.29  123.85   2
  -1 -14 -16 2829.66  214.16   2
  -1 -14 -17   58.71   68.83   2
  -1 -14 -17   47.71   47.70   7
  -1 -14 -18 2576.45  193.80   7
  -1 -14 -18 2825.07  225.43   2
  -1 -14 -19  121.03   83.67   2
  -1 -14 -19  146.93   63.08   7
  -1 -14 -20 1047.11  145.84   2
  -1 -14 -20 1033.57  130.57   7
  -1 -14 -21  -31.03   49.02   7
  -1 -14 -21   58.43   71.72   2
  -1 -14 -22  160.36   78.08   2
  -1 -14 -22  139.65   65.11   7
  -1 -14 -23   38.52   69.52   2
  -1 -14 -23   27.92   49.16   7
  -1 -14 -24   32.70   61.90   2
  -1 -14 -24   80.29   57.37   7
  -1 -14 -25  688.51  135.76   2
  -1 -14 -26  455.59  119.98   2
  -1 -14 -27  112.65   80.71   2
  -1 -14 -28  106.73   81.90   2
  -1 -14 -29   83.02   73.05   4
  -1 -14 -29   12.22   65.86   2
  -1  14 -30   73.38   64.41   5
  -1 -14 -30   -8.04   56.14   2
  -1 -14 -30  -56.73   67.52   4
  -1 -14 -31  124.25   82.98   2
  -1 -14 -31  181.92   92.63   4
   1 -15 -31   81.32   63.05   2
   1 -15 -31   46.22   83.06   4
   1  15 -30   67.68   58.70   5
   1 -15 -30   64.93   74.77   4
   1 -15 -30  131.75   75.95   2
   1 -15 -29  267.13  101.63   2
   1 -15 -29  283.79  103.52   4
   1 -15 -28  181.41   96.71   4
   1 -15 -28  322.65   99.46   2
   1 -15 -27  184.91   87.25   2
   1 -15 -27   33.71   77.43   4
   1 -15 -26   42.59   58.72   2
   1 -15 -25   -2.20   70.17   2
   1 -15 -24  453.20  112.65   2
   1 -15 -23  143.18   75.48   2
   1 -15 -22  128.76   75.84   2
   1 -15 -22   93.67   52.36   7
   1 -15 -21  333.51   77.29   7
   1 -15 -21  559.92  116.57   2
   1 -15 -20   65.73   44.99   7
   1 -15 -20  189.97   84.74   2
   1 -15 -19   56.28   46.01   7
   1 -15 -19  139.62   73.78   2
   1 -15 -18  276.85   69.79   7
   1 -15 -18  282.43   91.72   2
   1 -15 -17  133.53   55.26   7
   1 -15 -17  232.73   85.52   2
   1 -15 -16  580.92  104.55   2
   1 -15 -15  611.94  107.10   2
   1 -15 -14 3505.60  229.83   2
   1 -15 -13 1601.17  159.79   2
  -1 -15  12 1382.45   86.79   6
   1 -15 -12 1388.58  141.95   2
  -1 -15  11  691.12   64.55   6
   1 -15 -11  699.98  105.65   2
  -1 -15  10  984.65   77.24   6
   1 -15 -10  982.32  121.39   2
   1 -15  -9 1105.46  122.97   2
  -1 -15   9  964.67   75.77   6
  -1 -15   8 7126.76  202.66   6
   1 -15  -8 7757.05  296.97   2
  -1 -15   8 7406.11  219.30   2
   1 -15  -7 3682.17  189.70   8
   1 -15  -7 3757.31  205.16   2
  -1 -15   7 3814.26  149.86   6
  -1 -15   7 3694.07  157.27   2
   1 -15  -610878.30  335.08   2
  -1 -15   610630.81  255.33   6
  -1 -15   610626.67  264.86   2
   1 -15  -610471.59  316.82   8
  -1 -15   518060.85  335.25   6
  -1 -15   518012.61  347.10   2
   1 -15  -518014.93  423.74   2
   1 -15  -518031.25  410.28   8
   1 -15  -518663.53  425.95   6
  -1 -15   4  301.86   53.76   6
   1 -15  -4  232.90   66.61   6
   1 -15  -4  244.78   61.00   2
  -1 -15   4  223.87   42.62   2
   1 -15  -4  207.65   54.05   8
   1 -15  -3 4292.30  198.15   8
  -1 -15   3 4137.23  171.36   6
   1 -15  -3 3845.38  193.38   2
  -1 -15   3 4081.13  202.31   8
   1 -15  -3 3823.73  187.97   6
  -1 -15   3 4074.16  170.33   2
   1 -15  -2  757.39   93.34   2
  -1 -15   2  713.42   79.95   2
   1 -15  -2  602.56   81.53   6
  -1 -15   2  857.57  102.40   8
  -1 -15   2  778.01   84.74   6
   1 -15  -2  776.11   93.17   8
  -1 -15   1 3637.18  187.55   8
   1 -15  -1 3475.24  172.05   6
   1 -15  -1 3542.35  176.72   2
  -1 -15   1 3394.73  163.61   2
  -1 -15   1 3518.25  162.33   6
   1 -15  -1 3605.71  181.60   8
   1 -15   0  227.64   53.90   2
  -1 -15   0  327.05   68.97   8
   1 -15   0  257.49   61.33   8
  -1 -15   0  248.67   58.44   6
   1 -15   0  285.90   61.61   6
  -1 -15   0  277.37   64.48   2
  -1 -15  -1  207.67   54.89   2
   1 -15   1  183.00   49.05   6
  -1 -15  -1  240.16   62.96   8
   1 -15   1  281.04   61.15   2
   1 -15   1  156.44   44.73   8
  -1 -15  -2  996.15  108.07   8
   1 -15   2  928.35   87.33   6
   1 -15   2  868.85   44.35   3
   1 -15   2 1030.60   94.01   2
  -1 -15  -2 1070.39  102.07   2
   1 -15   3  225.46   45.89   6
   1 -15   3  202.91   21.95   3
  -1 -15  -3  262.99   59.59   2
  -1 -15  -3  190.71   53.81   8
   1 -15   3  244.74   51.09   2
   1 -15   4  286.36   25.90   3
   1 -15   4  254.29   50.46   2
  -1 -15  -4  376.92   72.30   8
   1 -15   4  350.11   58.25   6
  -1 -15  -4  340.12   65.27   2
  -1 -15  -5 6311.26  253.51   8
  -1 -15  -5 6503.64  252.75   2
   1 -15   5 6427.35  223.09   2
   1 -15   5 6110.27  205.98   6
   1 -15   6 1190.61   99.38   2
   1 -15   6 1245.38   95.94   6
  -1 -15  -6 1231.45  114.20   2
  -1 -15  -6 1181.55  115.01   8
  -1 -15  -7 2299.52  163.40   2
   1 -15   7 2271.86  126.44   6
   1 -15   7 2205.25  132.33   2
  -1 -15  -8 4301.35  225.05   2
   1 -15   8 4339.16  174.77   6
   1 -15   9 2115.46  122.67   6
  -1 -15  -9 2487.27  177.52   2
  -1 -15 -10 6268.92  285.68   2
   1 -15  10 5986.97  206.66   6
   1 -15  11  499.07   66.28   6
  -1 -15 -11  508.71  101.81   2
   1 -15  12 3267.19  155.26   6
  -1 -15 -12 3630.24  228.58   2
   1 -15  13 1340.19  101.39   6
  -1 -15 -13 1413.03  155.55   2
  -1 -15 -14  202.09   77.74   2
   1 -15  14  151.29   42.24   6
  -1 -15 -15  226.36   87.03   2
  -1 -15 -16 1999.44  183.64   2
  -1 -15 -17  214.79   66.53   7
  -1 -15 -17  130.41   76.78   2
  -1 -15 -18  428.72  105.37   2
  -1 -15 -18  512.96   95.26   7
  -1 -15 -19 1658.87  164.73   7
  -1 -15 -19 2025.38  197.35   2
  -1 -15 -20  448.72   93.70   7
  -1 -15 -20  571.28  118.83   2
  -1 -15 -21  211.96   77.44   7
  -1 -15 -21  204.02   83.85   2
  -1 -15 -22  -72.98   64.46   2
  -1 -15 -22  -49.42   54.16   7
  -1 -15 -23  421.52  117.91   2
  -1 -15 -23  417.52   88.12   7
  -1 -15 -24   95.26   83.37   2
  -1 -15 -24  187.90   73.18   7
  -1 -15 -25  183.61   74.87   2
  -1 -15 -26  119.76   82.46   2
  -1 -15 -27  -72.82   80.00   2
  -1 -15 -28  210.11   91.25   2
  -1 -15 -29   83.94   71.16   2
  -1 -15 -29   60.30   68.82   4
  -1 -15 -30  -38.47   65.82   2
  -1 -15 -30   65.60   62.55   4
  -1 -15 -31   -2.26   75.53   2
   1  16 -31   63.73   74.18   5
   1 -16 -31 -153.77   80.22   2
   1 -16 -30  -88.90   67.32   2
   1 -16 -30   51.36   84.27   4
   1  16 -30 -140.88   79.65   5
   1 -16 -29    3.77   70.19   4
   1 -16 -29  132.25   84.16   2
   1 -16 -28   -6.81   66.19   4
   1 -16 -28  176.01   83.95   2
   1 -16 -27  299.70  105.37   4
   1 -16 -27  447.72  117.83   2
   1 -16 -26  117.44   85.32   4
   1 -16 -26  129.76   77.33   2
   1 -16 -25  368.78   97.78   2
   1 -16 -24  185.43   85.91   2
   1 -16 -23  370.21   94.63   2
   1 -16 -22    5.24   66.76   2
   1 -16 -21  230.28   92.46   2
   1 -16 -21  341.97   77.64   7
   1 -16 -20  402.65   85.00   7
   1 -16 -20  309.12  101.62   2
   1 -16 -19  269.96   90.05   2
   1 -16 -19  138.77   57.04   7
   1 -16 -18  607.45   95.50   7
   1 -16 -18  609.97  112.15   2
   1 -16 -17  426.39   97.13   2
   1 -16 -16   44.78   60.82   2
   1 -16 -15   -3.90   63.31   2
   1 -16 -14  920.93  126.46   2
   1 -16 -13 1876.67  175.57   2
   1 -16 -12  365.72   88.54   2
  -1 -16  12  408.43   51.29   6
   1 -16 -11 3175.53  210.62   2
  -1 -16  11 3103.86  134.94   6
  -1 -16  10 2237.02  115.94   6
   1 -16 -10 2372.94  180.85   2
  -1 -16   9 2782.40  131.35   6
   1 -16  -9 2751.47  189.86   2
   1 -16  -8 1365.75  122.23   8
  -1 -16   8 1520.27  103.57   2
  -1 -16   8 1507.11   99.87   6
   1 -16  -8 1452.44  139.61   2
  -1 -16   7  143.27   38.88   6
   1 -16  -7  120.94   47.45   8
   1 -16  -7  190.66   69.28   2
  -1 -16   7  230.88   47.18   2
   1 -16  -6  603.93   93.54   2
  -1 -16   6  531.14   66.45   6
   1 -16  -6  601.19   90.19   8
  -1 -16   6  589.02   72.49   2
   1 -16  -5 2724.61  169.45   8
  -1 -16   5 2822.85  143.36   2
  -1 -16   5 2674.19  137.37   6
   1 -16  -5 2734.94  170.59   2
   1 -16  -4   77.35   50.94   8
  -1 -16   4   61.76   39.61   6
   1 -16  -4   30.83   42.30   6
   1 -16  -4   40.00   45.90   2
  -1 -16   4   37.61   44.29   8
  -1 -16   4   26.01   33.57   2
  -1 -16   3  321.69   53.98   2
   1 -16  -3  304.97   62.98   8
  -1 -16   3  273.75   62.56   8
   1 -16  -3  295.76   62.00   6
  -1 -16   3  336.30   58.14   6
   1 -16  -3  298.17   55.69   2
  -1 -16   2  744.88   81.39   2
   1 -16  -2  789.21   94.09   8
   1 -16  -2  737.07   87.49   2
  -1 -16   2  774.51   83.93   6
  -1 -16   2  775.58   93.32   8
   1 -16  -2  686.13   85.43   6
   1 -16  -1  302.83   57.89   6
  -1 -16   1  454.09   76.85   8
   1 -16  -1  211.33   52.40   2
  -1 -16   1  254.48   47.29   2
   1 -16  -1  307.70   66.55   8
  -1 -16   1  336.26   58.30   6
  -1 -16   0   93.92   44.12   2
   1 -16   0   37.24   43.87   8
   1 -16   0   40.89   36.57   2
   1 -16   0   24.11   35.16   6
  -1 -16   0   48.92   39.54   8
  -1 -16  -1  184.88   52.48   2
   1 -16   1  207.25   52.69   6
   1 -16   1  155.17   45.75   2
   1 -16   1  238.27   61.49   8
  -1 -16  -1  176.32   56.15   8
  -1 -16  -2 1299.54  113.75   2
  -1 -16  -2 1403.59  123.81   8
   1 -16   2 1222.02  103.80   2
   1 -16   2 1287.11  103.57   6
   1 -16   3 1667.22  116.20   6
   1 -16   3 1594.11  118.56   2
   1 -16   3 1244.71   49.93   3
  -1 -16  -3 1396.37  120.24   2
  -1 -16  -3 1700.19  139.35   8
   1 -16   4  645.14   77.09   6
  -1 -16  -4  651.06   88.40   8
   1 -16   4  619.72   76.15   2
  -1 -16  -4  644.72   87.19   2
   1 -16   4  446.34   29.75   3
  -1 -16  -5 1363.16  125.75   2
   1 -16   5  975.87   45.63   3
   1 -16   5 1343.36  107.93   6
  -1 -16  -5 1303.53  124.32   8
   1 -16   5 1272.69  104.86   2
  -1 -16  -6 3758.31  205.71   8
   1 -16   6 3670.14  173.66   2
   1 -16   6 3802.72  169.51   6
  -1 -16  -6 3996.86  212.20   2
  -1 -16  -7 1212.96  123.74   2
   1 -16   7 1238.12   99.62   6
   1 -16   7 1316.40  107.54   2
  -1 -16  -8  145.87   60.37   2
   1 -16   8  194.97   53.90   6
   1 -16   9  -18.36   33.05   6
  -1 -16  -9   28.28   47.21   2
   1 -16  10  690.68   78.72   6
  -1 -16 -10  660.66  113.79   2
  -1 -16 -11  274.33   77.12   2
   1 -16  11  271.27   53.89   6
   1 -16  12   78.54   34.35   6
  -1 -16 -12  148.54   80.66   2
   1 -16  13 8614.43  258.01   6
  -1 -16 -13 9523.98  378.48   2
  -1 -16 -14  662.84  118.77   2
   1 -16  14  609.31   74.25   6
  -1 -16 -15 3404.15  241.19   2
  -1 -16 -16 1203.45  153.61   2
  -1 -16 -17 1618.65  155.57   7
  -1 -16 -17 1581.75  173.99   2
  -1 -16 -18  242.95   71.90   7
  -1 -16 -18  387.99  103.58   2
  -1 -16 -19   86.71   80.83   2
  -1 -16 -19  210.10   74.71   7
  -1 -16 -20   82.97   76.12   2
  -1 -16 -20  -32.45   47.81   7
  -1 -16 -21  -17.73   65.93   2
  -1 -16 -21  111.81   70.48   7
  -1 -16 -22   89.26   76.40   2
  -1 -16 -22   77.55   57.79   7
  -1 -16 -23  475.97  113.95   2
  -1 -16 -23  470.29   98.17   7
  -1 -16 -24   -9.55   62.78   2
  -1 -16 -25  212.87   90.33   2
  -1 -16 -26  150.54   80.89   2
  -1 -16 -27   95.28   87.58   2
  -1 -16 -28  243.45   96.09   2
  -1 -16 -29   17.10   71.39   4
  -1 -16 -29  -18.03   68.94   2
  -1 -16 -30   16.92   67.34   2
  -1 -16 -30  123.34   68.74   4
   1 -17 -30  128.19   75.32   4
   1 -17 -30  243.24   89.29   2
   1 -17 -29   82.26   80.92   4
   1 -17 -29  296.49  106.44   2
   1 -17 -28   58.11   80.69   4
   1 -17 -28   43.39   80.17   2
   1 -17 -27   42.37   66.24   2
   1 -17 -27    2.02   66.58   4
   1 -17 -26  -17.46   64.29   2
   1 -17 -26  176.87   95.29   4
   1 -17 -25  -28.36   69.76   2
   1 -17 -24   -5.35   61.08   2
   1 -17 -23   68.63   62.76   2
   1 -17 -22   94.83   84.61   2
   1 -17 -21  183.01   61.52   7
   1 -17 -21  150.58   81.92   2
   1 -17 -20  160.68   61.71   7
   1 -17 -20  133.06   81.33   2
   1 -17 -19  -70.39   51.36   7
   1 -17 -19   35.08   70.53   2
   1 -17 -18  205.89   63.94   7
   1 -17 -18  207.63   80.09   2
   1 -17 -17  976.30  141.87   2
   1 -17 -16   93.22   82.04   2
   1 -17 -15 2110.57  189.13   2
   1 -17 -14  227.01   82.91   2
   1 -17 -13 1511.65  161.13   2
   1 -17 -12  646.66  113.62   2
  -1 -17  11 1632.90  103.93   6
   1 -17 -11 1620.33  163.72   2
   1 -17 -10   83.29   49.05   2
  -1 -17  10   65.67   34.26   6
  -1 -17   9  170.73   41.66   6
   1 -17  -9  170.03   59.23   2
   1 -17  -8 3174.75  190.37   8
   1 -17  -8 3313.05  208.38   2
  -1 -17   8 3331.97  151.02   6
  -1 -17   8 3053.21  153.21   2
  -1 -17   7 1429.86  103.46   6
  -1 -17   7 1508.39  109.89   2
   1 -17  -7 1396.37  128.42   8
   1 -17  -7 1344.30  141.50   2
   1 -17  -6 4488.29  226.95   2
  -1 -17   6 4396.30  186.87   2
   1 -17  -6 4447.34  220.34   8
  -1 -17   6 4308.50  176.56   6
  -1 -17   5    5.41   29.85   6
  -1 -17   5   57.54   30.10   2
  -1 -17   5   66.20   55.21   8
   1 -17  -5   63.76   39.69   8
   1 -17  -5   45.18   42.20   2
   1 -17  -4  146.52   47.89   8
  -1 -17   4   55.76   44.09   8
  -1 -17   4   87.07   38.54   2
  -1 -17   4  150.89   52.40   6
   1 -17  -4   -8.78   39.29   2
   1 -17  -4   60.18   43.55   6
  -1 -17   3  -21.61   52.64   8
   1 -17  -3   -1.87   42.40   2
   1 -17  -3   -7.29   44.82   6
   1 -17  -3   25.76   37.02   8
  -1 -17   3   19.20   38.64   6
  -1 -17   3   10.10   34.95   2
  -1 -17   2 1058.68   97.52   2
   1 -17  -2 1095.32  106.36   2
   1 -17  -2  996.73  102.16   6
   1 -17  -2 1038.66  107.41   8
  -1 -17   2 1127.05  114.04   8
  -1 -17   2 1029.78   96.25   6
   1 -17  -1  307.92   64.40   2
   1 -17  -1  301.91   71.57   8
  -1 -17   1  294.59   73.25   8
  -1 -17   1  324.96   65.74   6
   1 -17  -1  234.98   60.29   6
  -1 -17   1  267.60   52.65   2
   1 -17   0  697.45   88.15   2
   1 -17   0  670.39   93.33   8
   1 -17   0  772.10   88.12   6
  -1 -17   0  756.64   99.64   8
  -1 -17   0  623.87   79.64   2
   1 -17   1  418.54   70.75   2
   1 -17   1  422.47   76.49   8
  -1 -17  -1  444.80   73.87   2
  -1 -17  -1  288.91   72.16   8
   1 -17   1  395.71   67.94   6
   1 -17   2  247.23   59.15   6
  -1 -17  -2  200.34   59.94   8
  -1 -17  -2  232.19   64.00   2
   1 -17   2  323.43   72.48   8
   1 -17   2  258.08   60.24   2
   1 -17   3 5215.67  207.01   6
  -1 -17  -3 5060.40  229.55   2
   1 -17   3 5515.03  221.45   2
  -1 -17  -3 5261.43  243.50   8
  -1 -17  -4  208.04   66.30   2
  -1 -17  -4  292.14   72.78   8
   1 -17   4  230.84   53.73   6
   1 -17   4  319.02   66.42   2
   1 -17   5   44.06   34.51   6
   1 -17   5  -11.32   32.87   2
  -1 -17  -5   13.66   42.30   8
  -1 -17  -5   18.61   52.45   2
  -1 -17  -6   56.75   53.83   2
   1 -17   6   69.64   45.10   2
  -1 -17  -6   49.47   58.44   8
   1 -17   6   32.86   42.17   6
  -1 -17  -7 5495.96  258.12   2
   1 -17   7 5459.63  207.93   6
   1 -17   7 5194.73  216.67   2
  -1 -17  -8   40.99   65.66   2
   1 -17   8  130.80   42.37   6
   1 -17   910981.52  292.18   6
  -1 -17  -911181.23  386.74   2
  -1 -17 -10 2083.42  181.64   2
   1 -17  10 2071.15  132.59   6
  -1 -17 -1111873.28  417.47   2
   1 -17  1112158.04  310.87   6
  -1 -17 -12  403.98  103.07   2
   1 -17  12  237.70   55.90   6
  -1 -17 -13 1731.90  179.87   2
   1 -17  13 1406.54  111.74   6
  -1 -17 -14  725.78  129.29   2
  -1 -17 -15  168.49   82.06   2
  -1 -17 -16  184.27   90.76   2
  -1 -17 -17  697.36  127.63   2
  -1 -17 -18  303.82  103.76   2
  -1 -17 -18  220.77   72.48   7
  -1 -17 -19  638.41  105.91   7
  -1 -17 -19  664.50  136.69   2
  -1 -17 -20 1168.01  140.37   7
  -1 -17 -20 1114.65  160.79   2
  -1 -17 -21 1088.59  161.97   2
  -1 -17 -21  810.79  122.21   7
  -1 -17 -22  -39.12   68.92   2
  -1 -17 -22  -89.98   61.58   7
  -1 -17 -23  149.85   72.27   7
  -1 -17 -23   56.76   71.23   2
  -1 -17 -24  236.85  102.84   2
  -1 -17 -25  496.04  128.03   2
  -1 -17 -26   42.58   61.68   2
  -1 -17 -27   91.92   73.20   2
  -1 -17 -28  313.34   97.84   2
  -1 -17 -29   49.27   66.90   4
  -1 -17 -29   51.38   70.23   2
  -1 -17 -30  146.59   82.03   2
   1 -18 -30  111.85   72.37   2
   1 -18 -29 -263.44  106.86   4
   1 -18 -29   42.99   72.69   2
   1 -18 -28  -39.49   68.55   4
   1 -18 -28   39.87   72.94   2
   1 -18 -27  -14.06   67.22   4
   1 -18 -27   48.43   63.03   2
   1 -18 -26  752.94  142.99   4
   1 -18 -26  745.07  143.36   2
   1 -18 -25    5.26   67.69   2
   1 -18 -24   64.10   64.31   2
   1 -18 -23  172.39   82.82   2
   1 -18 -22  175.80   90.42   2
   1 -18 -21  595.39  122.78   2
   1 -18 -21  564.41   91.95   7
   1 -18 -20  471.47   87.09   7
   1 -18 -20  649.17  120.01   2
   1 -18 -19  -24.37   75.62   2
   1 -18 -19  132.84   53.39   7
   1 -18 -18   87.01   69.75   2
   1 -18 -17  113.85   66.49   2
   1 -18 -16   58.65   56.31   2
   1 -18 -15 1003.11  139.54   2
   1 -18 -14 4108.94  263.66   2
   1 -18 -13  615.69  111.09   2
   1 -18 -12 3042.49  219.97   2
  -1 -18  11   30.73   32.16   6
   1 -18 -11  -37.74   58.13   2
   1 -18 -10 2143.52  176.25   2
  -1 -18  10 2294.92  128.27   6
   1 -18  -9 1802.35  158.15   2
  -1 -18   9 2173.60  126.77   6
   1 -18  -8 1036.45  115.68   8
  -1 -18   8 1183.42  101.60   2
   1 -18  -8 1052.03  123.07   2
  -1 -18   8 1030.21   90.03   6
   1 -18  -7 5402.67  261.35   2
  -1 -18   7 5363.94  200.28   6
  -1 -18   7 5761.23  216.36   2
   1 -18  -7 5337.19  252.72   8
  -1 -18   6   50.59   39.75   6
  -1 -18   6    4.06   38.65   2
   1 -18  -6   35.75   50.20   8
   1 -18  -6   26.74   61.52   2
   1 -18  -5  177.16   51.33   8
   1 -18  -5  237.71   63.37   2
  -1 -18   5  192.62   48.97   2
  -1 -18   5  136.99   39.86   6
  -1 -18   5  119.45   51.75   8
  -1 -18   4  540.89   71.75   6
   1 -18  -4  647.82   95.21   2
  -1 -18   4  475.52   83.34   8
   1 -18  -4  583.09   89.24   8
  -1 -18   4  528.42   71.61   2
   1 -18  -3 2276.10  156.52   6
  -1 -18   3 2203.15  136.53   6
  -1 -18   3 2337.70  167.35   8
   1 -18  -3 2184.11  158.43   8
  -1 -18   3 2132.21  137.87   2
   1 -18  -3 2241.63  161.95   2
  -1 -18   2  744.32   88.76   6
   1 -18  -2  695.63   98.84   6
   1 -18  -2  765.55   99.59   2
   1 -18  -2  710.95   93.43   8
  -1 -18   2  726.71   85.40   2
  -1 -18   2  659.23   97.16   8
  -1 -18   1  938.96  111.25   8
   1 -18  -1  971.63  105.77   2
  -1 -18   1 1005.67  100.33   2
   1 -18  -1  979.64  109.95   8
   1 -18  -1  917.53  104.21   6
  -1 -18   0 3129.95  193.18   8
  -1 -18   0 3048.44  173.43   2
   1 -18   0 3101.06  177.76   2
   1 -18   0 3173.52  174.79   6
   1 -18   0 2934.18  182.15   8
  -1 -18  -1  188.66   60.81   2
   1 -18   1  262.97   62.62   2
   1 -18   1  141.10   54.72   6
   1 -18   1  171.38   54.86   8
  -1 -18  -1  156.30   57.33   8
  -1 -18  -2 3969.61  206.99   2
   1 -18   2 4025.61  198.34   2
   1 -18   2 4027.18  192.20   6
  -1 -18  -2 3946.01  215.61   8
   1 -18   2 4169.89  223.72   8
   1 -18   3  106.14   58.47   6
  -1 -18  -3   41.23   52.26   8
   1 -18   3  133.43   57.79   2
  -1 -18  -3  150.80   64.92   2
   1 -18   3  137.42   66.08   8
   1 -18   4 4896.38  207.36   6
  -1 -18  -4 4777.54  233.61   2
  -1 -18  -4 4507.03  234.08   8
   1 -18   4 4570.76  209.37   2
   1 -18   5  178.01   57.94   6
  -1 -18  -5  160.82   77.23   2
   1 -18   5  132.55   58.84   2
  -1 -18  -5  128.91   66.05   8
   1 -18   6 6964.08  242.34   6
   1 -18   6 7256.64  258.52   2
  -1 -18  -6 7081.80  296.03   8
  -1 -18  -6 7160.44  299.22   2
   1 -18   7  167.04   61.63   6
  -1 -18  -7  172.74   79.42   2
   1 -18   7  182.25   61.97   2
   1 -18   8 1587.31  119.59   6
   1 -18   8 1464.96  118.36   2
  -1 -18  -8 1535.94  149.64   2
  -1 -18  -9  694.77  107.27   2
   1 -18   9  546.58   77.36   6
  -1 -18 -10 1491.58  155.52   2
   1 -18  10 1468.53  115.87   6
  -1 -18 -11   97.05   86.72   2
   1 -18  11  176.20   60.65   6
  -1 -18 -12 9095.67  375.77   2
   1 -18  12 8940.80  276.69   6
  -1 -18 -13   69.91   84.17   2
  -1 -18 -14 5271.22  301.71   2
  -1 -18 -15 1480.87  167.50   2
  -1 -18 -16 1504.48  175.06   2
  -1 -18 -17 1870.35  195.13   2
  -1 -18 -18   92.94   64.37   7
  -1 -18 -18   97.16   76.43   2
  -1 -18 -19  545.76  104.56   7
  -1 -18 -19  518.13  120.34   2
  -1 -18 -20   89.63  102.20   2
  -1 -18 -20  128.24   64.77   7
  -1 -18 -21  201.68   97.61   2
  -1 -18 -21  170.81   68.76   7
  -1 -18 -22   82.45   59.56   7
  -1 -18 -22   49.60   82.89   2
  -1 -18 -23  151.38   84.85   2
  -1 -18 -24   95.75   67.88   2
  -1 -18 -25   73.43   58.57   2
  -1 -18 -26   59.80   76.78   2
  -1 -18 -27  130.10   82.09   2
  -1 -18 -28  120.98   81.53   2
  -1 -18 -28   72.17   71.92   4
  -1 -18 -29   64.81   82.58   4
  -1 -18 -29  132.77   75.73   2
   1 -19 -29  158.34   93.91   4
   1 -19 -29  267.78   91.65   2
   1 -19 -28  155.07   88.96   2
   1 -19 -28   12.13   73.10   4
   1 -19 -27   73.46   82.23   2
   1 -19 -27   90.17   81.69   4
   1 -19 -26  -48.76   59.29   2
   1 -19 -26   64.36   66.12   4
   1 -19 -25  200.86   98.36   4
   1 -19 -25   56.30   68.00   2
   1 -19 -24  571.55  131.60   2
   1 -19 -23   93.48   70.46   2
   1 -19 -22  291.77   96.43   2
   1 -19 -21  210.95  100.17   2
   1 -19 -20  789.16  142.76   2
   1 -19 -20  730.15  107.46   7
   1 -19 -19   77.61   70.74   2
   1 -19 -19   85.07   54.03   7
   1 -19 -18    8.07   67.27   2
   1 -19 -17  690.93  127.49   2
   1 -19 -16   97.98   76.33   2
   1 -19 -15  756.75  128.53   2
   1 -19 -14  499.80  105.40   2
   1 -19 -13 1977.00  189.68   2
   1 -19 -12  195.31   80.47   2
   1 -19 -11  419.06   90.33   2
   1 -19 -10   32.93   65.24   2
  -1 -19  10   27.14   33.27   6
   1 -19  -9  433.63   85.13   2
  -1 -19   9  431.81   62.25   6
   1 -19  -8  721.36  108.86   2
  -1 -19   8  621.39   78.21   6
  -1 -19   8  773.37   86.50   2
   1 -19  -8  699.16  102.08   8
   1 -19  -7   64.09   60.59   2
  -1 -19   7   47.95   41.16   6
  -1 -19   7   12.99   32.62   2
   1 -19  -7   20.64   41.19   8
   1 -19  -6 2774.03  193.72   2
   1 -19  -6 3001.86  192.36   8
  -1 -19   6 2933.96  161.75   2
  -1 -19   6 2904.38  200.89   8
  -1 -19   6 2912.20  156.30   6
  -1 -19   5   51.56   41.07   2
   1 -19  -5  115.97   54.49   8
   1 -19  -5  163.37   69.94   2
  -1 -19   5  117.15   70.81   8
  -1 -19   5  128.11   45.71   6
   1 -19  -4 3298.28  200.79   8
  -1 -19   4 3082.91  164.71   6
  -1 -19   4 3214.19  172.94   2
   1 -19  -4 3336.77  201.49   2
  -1 -19   4 3464.86  211.29   8
   1 -19  -3  512.20   88.73   2
  -1 -19   3  465.03   93.10   8
   1 -19  -3  514.21   92.33   6
   1 -19  -3  490.96   89.33   8
  -1 -19   3  472.04   73.87   6
  -1 -19   3  514.56   70.96   2
   1 -19  -2  953.80  114.19   8
  -1 -19   2  823.20   98.05   2
   1 -19  -2 1034.75  110.21   2
   1 -19  -2  946.24  108.01   6
  -1 -19   2  951.85  118.05   8
   1 -19  -1  996.56  115.64   8
  -1 -19   1  901.82  100.45   2
  -1 -19   1 1018.19  120.80   8
   1 -19  -1  767.25  101.47   2
   1 -19  -1  844.72  100.27   6
  -1 -19   0   80.07   49.23   2
   1 -19   0   78.62   51.92   2
   1 -19   0  118.09   52.92   6
  -1 -19   0   96.85   58.79   8
   1 -19   0   47.36   56.12   8
   1 -19   1 1828.84  155.41   8
   1 -19   1 1499.32  123.04   6
  -1 -19  -1 1757.21  150.55   8
  -1 -19  -1 1800.20  139.99   2
   1 -19   1 1646.29  134.44   2
  -1 -19  -2  194.74   64.08   8
  -1 -19  -2  201.31   53.52   2
   1 -19   2  223.26   71.21   8
   1 -19   2  163.07   54.45   6
   1 -19   2  163.06   51.39   2
   1 -19   3  -24.45   48.33   8
  -1 -19  -3   92.51   55.79   2
  -1 -19  -3  -29.77   45.52   8
   1 -19   3   17.95   41.16   6
   1 -19   3   32.24   38.28   2
   1 -19   4  150.95   60.26   6
  -1 -19  -4  257.16   69.31   8
  -1 -19  -4  181.81   63.59   2
   1 -19   4  165.41   59.50   2
   1 -19   5 2505.39  155.52   6
  -1 -19  -5 2436.44  183.71   8
  -1 -19  -5 2468.76  179.34   2
   1 -19   5 2451.17  157.01   2
  -1 -19  -6 1822.50  160.52   8
   1 -19   6 2146.40  149.03   2
  -1 -19  -6 2062.72  171.81   2
   1 -19   6 2127.46  141.21   6
   1 -19   7 5009.10  213.28   6
   1 -19   7 4803.29  218.30   2
  -1 -19  -7 4983.44  259.18   2
  -1 -19  -8 1125.34  137.38   2
   1 -19   8 1031.17  101.63   6
   1 -19   8 1147.90  107.42   2
  -1 -19  -9 6979.88  321.89   2
   1 -19   9 7365.35  255.85   6
   1 -19  10  459.18   73.23   6
  -1 -19 -10  446.27  101.39   2
  -1 -19 -11 2953.49  218.16   2
   1 -19  11 2925.47  165.23   6
   1 -19  12 1094.55  106.10   6
  -1 -19 -12 1066.61  145.83   2
  -1 -19 -13 1818.51  182.68   2
  -1 -19 -14  599.21  117.21   2
  -1 -19 -15  703.01  126.66   2
  -1 -19 -16  453.33  108.87   2
  -1 -19 -17  735.02  131.55   2
  -1 -19 -18  658.63  115.48   7
  -1 -19 -18  511.72  113.32   2
  -1 -19 -19 1366.40  171.63   2
  -1 -19 -19 1142.43  144.18   7
  -1 -19 -20  278.23  101.82   2
  -1 -19 -20  322.87   88.60   7
  -1 -19 -21  538.13  105.16   7
  -1 -19 -21  611.76  129.50   2
  -1 -19 -22  593.55  108.84   7
  -1 -19 -22  823.08  145.32   2
  -1 -19 -23  675.99  134.95   2
  -1 -19 -24  261.84  103.51   2
  -1 -19 -25  412.02  111.86   2
  -1 -19 -26  175.03   90.31   2
  -1 -19 -27  383.66  108.07   2
  -1 -19 -28   76.16   81.61   2
  -1 -19 -28   31.64   75.49   4
   1 -20 -28  108.72   89.62   4
   1 -20 -28   84.79   85.87   2
   1 -20 -27  133.41   80.67   4
   1 -20 -27  241.14   92.60   2
   1 -20 -26  343.74  107.52   2
   1 -20 -26  413.75  116.68   4
   1 -20 -25  -98.85   67.57   4
   1 -20 -25  -23.62   60.29   2
   1 -20 -24  450.92  111.45   2
   1 -20 -23   78.71   75.76   2
   1 -20 -22  491.09  119.98   2
   1 -20 -21  242.61   98.57   2
   1 -20 -20   37.22   63.54   2
   1 -20 -20   47.56   51.38   7
   1 -20 -19  -87.55   59.80   7
   1 -20 -19   95.30   79.64   2
   1 -20 -18  126.97   80.62   2
   1 -20 -17   64.78   79.41   2
   1 -20 -16    8.33   62.30   2
   1 -20 -15  -77.89   67.38   2
   1 -20 -14  160.79   96.22   2
   1 -20 -13  645.07  116.64   2
   1 -20 -12   67.85   59.68   2
   1 -20 -11  356.10   92.17   2
   1 -20 -10  248.81   92.15   2
  -1 -20  10  161.80   47.10   6
   1 -20  -9   18.45   63.00   2
  -1 -20   9   -0.77   33.03   6
  -1 -20   8  370.11   63.27   2
  -1 -20   8  360.27   62.97   6
   1 -20  -8  432.89   96.81   2
   1 -20  -8  264.91   76.23   8
   1 -20  -7 1132.03  128.73   8
   1 -20  -7 1016.70  126.84   2
  -1 -20   7 1083.53  133.54   8
  -1 -20   7 1199.19  110.11   2
  -1 -20   7 1141.58  103.92   6
  -1 -20   6   50.05   49.57   8
  -1 -20   6   31.84   44.14   2
   1 -20  -6  114.23   65.26   8
  -1 -20   6   61.10   45.62   6
   1 -20  -6   43.96   55.96   2
   1 -20  -5  331.78   70.21   8
   1 -20  -5  227.55   79.06   2
  -1 -20   5  370.24   66.61   6
  -1 -20   5  387.87   85.00   8
  -1 -20   5  289.43   57.14   2
   1 -20  -4 2586.99  185.66   2
  -1 -20   4 2369.43  180.75   8
   1 -20  -4 2390.98  179.47   8
  -1 -20   4 2417.12  154.77   2
   1 -20  -3  415.63   80.40   8
  -1 -20   3  412.94   87.71   8
  -1 -20   3  493.84   78.17   2
   1 -20  -3  528.61   90.30   2
   1 -20  -2 1746.35  146.73   6
  -1 -20   2 1750.57  157.14   8
   1 -20  -2 1892.25  159.18   8
   1 -20  -2 1747.19  151.29   2
  -1 -20   2 1656.89  136.12   2
   1 -20  -1 3510.46  213.91   8
  -1 -20   1 3240.74  208.66   8
   1 -20  -1 3218.46  192.52   6
  -1 -20   1 3210.14  188.17   2
   1 -20  -1 3388.85  201.54   2
   1 -20   0 1203.89  120.27   2
  -1 -20   0  999.76  122.47   8
   1 -20   0  913.10  116.89   8
  -1 -20   0 1053.72  113.15   2
   1 -20   0 1016.91  109.21   6
   1 -20   1 1018.08  109.23   2
  -1 -20  -1  893.36  115.22   8
   1 -20   1  904.60  101.13   6
   1 -20   1  896.95  115.21   8
  -1 -20  -1  923.33  109.10   2
  -1 -20  -2   26.14   43.04   2
   1 -20   2    1.08   46.08   8
   1 -20   2   24.67   40.63   6
   1 -20   2  -45.97   51.04   2
  -1 -20  -2  -13.29   53.71   8
   1 -20   3  107.33   47.48   6
  -1 -20  -3   26.92   50.73   8
   1 -20   3   33.54   42.15   2
   1 -20   3   44.60   47.24   8
  -1 -20  -3   88.01   61.68   2
  -1 -20  -4  129.76   56.22   8
  -1 -20  -4   97.93   54.79   2
   1 -20   4   94.81   41.55   6
   1 -20   4  102.59   55.54   8
   1 -20   4   40.48   40.35   2
   1 -20   5  455.53   76.45   2
   1 -20   5  467.18   81.30   6
  -1 -20  -5  452.51   91.16   2
  -1 -20  -5  531.03   93.98   8
  -1 -20  -6  995.71  119.79   8
   1 -20   6 1092.03  110.76   6
  -1 -20  -6 1099.14  133.97   2
   1 -20   6 1101.14  111.18   2
   1 -20   7  226.86   60.26   2
   1 -20   7  182.17   58.21   6
  -1 -20  -7  197.01   65.60   2
  -1 -20  -8   93.47   67.42   2
   1 -20   8  -28.23   35.76   2
   1 -20   8   42.94   43.31   6
   1 -20   9   -0.64   38.71   6
  -1 -20  -9   12.38   60.86   2
   1 -20  10  117.27   46.50   6
  -1 -20 -10  104.58   65.88   2
   1 -20  11   49.52   43.31   6
  -1 -20 -11   12.89   60.27   2
  -1 -20 -12  262.22   85.18   2
  -1 -20 -13  817.48  126.26   2
  -1 -20 -14  418.45  106.10   2
  -1 -20 -15  684.55  127.25   2
  -1 -20 -16  936.31  140.71   2
  -1 -20 -17  671.31  134.53   2
  -1 -20 -18  568.56  122.77   2
  -1 -20 -19 1107.36  158.28   2
  -1 -20 -19 1249.37  149.04   7
  -1 -20 -20  278.13   78.78   7
  -1 -20 -20  510.50  118.17   2
  -1 -20 -21  -26.26   51.75   7
  -1 -20 -21   67.65   71.93   2
  -1 -20 -22   40.80   59.18   7
  -1 -20 -22  -29.30   76.73   2
  -1 -20 -23  -21.92   67.93   2
  -1 -20 -24  -17.99   65.48   2
  -1 -20 -25  371.43  110.71   2
  -1 -20 -26  277.52  110.98   2
  -1 -20 -27   80.09   75.24   2
  -1 -20 -28  171.85   85.96   4
  -1 -20 -28  163.55   91.36   2
   1 -21 -28   80.34   68.64   2
   1 -21 -27  280.72  106.24   4
   1 -21 -27  106.09   83.85   2
   1 -21 -26  213.48  100.13   2
   1 -21 -26   94.04   83.39   4
   1 -21 -25   99.42   67.00   2
   1 -21 -25  148.00   83.98   4
   1 -21 -24  474.03  126.02   2
   1 -21 -24  499.60  120.55   4
   1 -21 -23  365.87  108.75   2
   1 -21 -22  698.87  138.94   2
   1 -21 -21  141.62   63.03   2
   1 -21 -20  181.07   83.11   2
   1 -21 -19  207.10   65.30   7
   1 -21 -19  215.01   98.40   2
   1 -21 -18  270.44   96.79   2
   1 -21 -17  476.18  114.32   2
   1 -21 -16  114.25   68.11   2
   1 -21 -15   68.53   67.00   2
   1 -21 -14   22.61   63.67   2
   1 -21 -13  388.17   94.40   2
   1 -21 -12   91.31   83.32   2
   1 -21 -11 2851.39  225.26   2
   1 -21 -10   25.00   65.00   2
  -1 -21   9   32.00   50.29   8
   1 -21  -9  108.73   53.29   2
  -1 -21   8  -53.87   51.48   8
  -1 -21   8   56.61   44.06   6
  -1 -21   8   10.24   31.72   2
   1 -21  -8   33.85   57.98   2
   1 -21  -8   56.19   46.74   8
  -1 -21   7  104.50   51.06   2
  -1 -21   7  299.17   83.15   8
   1 -21  -7  167.45   71.92   2
   1 -21  -7  301.74   81.49   8
  -1 -21   6  250.79   61.25   2
   1 -21  -6  142.10   68.26   2
  -1 -21   6  150.73   74.67   8
   1 -21  -6  208.30   75.51   8
   1 -21  -5 1527.91  147.21   8
   1 -21  -5 1176.64  130.68   2
  -1 -21   5 1557.14  153.95   8
  -1 -21   5 1437.08  123.14   2
  -1 -21   4 1321.16  117.67   2
  -1 -21   4 1343.88  142.79   8
   1 -21  -4 1158.92  127.39   8
   1 -21  -4 1084.42  128.03   2
   1 -21  -3 3355.91  215.21   8
  -1 -21   3 3358.12  194.34   2
   1 -21  -3 3573.76  216.02   2
  -1 -21   3 3481.87  221.84   8
   1 -21  -2  417.93   90.43   8
  -1 -21   2  447.42   95.60   8
   1 -21  -2  315.87   85.21   2
  -1 -21   2  414.81   76.63   2
   1 -21  -1 7355.04  302.27   2
  -1 -21   1 7416.84  287.29   2
   1 -21  -1 7421.58  315.76   8
  -1 -21   1 7751.57  331.03   8
   1 -21  -1 7751.57  303.23   6
   1 -21   0  111.53   63.55   2
  -1 -21   0  183.20   64.18   2
  -1 -21   0  212.44   76.35   8
   1 -21   0  146.15   63.20   8
   1 -21   0  142.73   64.32   6
   1 -21   1  651.59   91.18   6
   1 -21   1  754.76  113.23   8
  -1 -21  -1  832.98  113.42   8
  -1 -21  -1  935.10  110.05   2
   1 -21   1  788.89  104.31   2
   1 -21   2  340.21   74.35   6
  -1 -21  -2  299.66   70.99   2
   1 -21   2  371.05   85.15   8
  -1 -21  -2  284.20   85.08   8
   1 -21   2  351.31   75.07   2
  -1 -21  -3 2384.77  176.83   2
   1 -21   3 2511.29  191.70   8
  -1 -21  -3 2286.20  184.40   8
   1 -21   3 2454.92  163.81   6
   1 -21   3 2524.07  171.67   2
   1 -21   4  309.32   84.96   8
  -1 -21  -4  202.74   64.53   2
  -1 -21  -4  296.73   77.66   8
   1 -21   4  362.33   69.28   2
   1 -21   4  317.32   70.90   6
  -1 -21  -5 1480.76  148.53   2
   1 -21   5 1461.49  148.76   8
   1 -21   5 1795.01  144.02   2
  -1 -21  -5 1776.57  165.49   8
   1 -21   5 1707.47  137.04   6
   1 -21   6  299.09   71.64   2
  -1 -21  -6  307.16   76.25   8
  -1 -21  -6  276.05   80.45   2
   1 -21   6  251.38   60.30   6
  -1 -21  -7  687.20  110.99   2
   1 -21   7  781.02   98.42   2
   1 -21   7  786.91   97.45   6
  -1 -21  -8   45.40   56.34   2
   1 -21   8   78.66   50.36   2
   1 -21   8   44.14   51.62   6
   1 -21   9  514.88   84.09   6
  -1 -21  -9  472.40   99.50   2
   1 -21  10  598.85   89.66   6
  -1 -21 -10  483.50   92.77   2
  -1 -21 -11  -72.71   66.34   2
  -1 -21 -12  264.66   85.12   2
  -1 -21 -13  133.21   91.65   2
  -1 -21 -14  530.30  117.71   2
  -1 -21 -15  105.16   75.57   2
  -1 -21 -16  643.28  128.08   2
  -1 -21 -17  418.51  106.15   2
  -1 -21 -18  -18.68   74.92   2
  -1 -21 -19  -54.21   52.16   7
  -1 -21 -19   60.87   64.48   2
  -1 -21 -20   45.08   46.70   7
  -1 -21 -20  110.55   82.59   2
  -1 -21 -21 1155.31  169.32   2
  -1 -21 -21  869.28  130.85   7
  -1 -21 -22  143.39   96.27   2
  -1 -21 -23 1507.04  200.13   2
  -1 -21 -24   74.18   72.01   2
  -1 -21 -25  134.72   96.02   2
  -1 -21 -26   57.71   76.40   2
  -1 -21 -27   31.45   72.97   4
  -1 -21 -27   21.44   65.25   2
   1 -22 -27   58.86   79.99   4
   1 -22 -27   -4.40   66.83   2
   1 -22 -26  165.67   87.79   2
   1 -22 -26  217.73   93.93   4
   1 -22 -25  174.13   84.68   2
   1 -22 -25   25.22   78.13   4
   1 -22 -24  260.72   96.85   4
   1 -22 -24    2.31   57.13   2
   1 -22 -23  304.85  105.98   2
   1 -22 -23  -58.60   70.68   4
   1 -22 -22  232.15   95.63   2
   1 -22 -21  127.10   80.67   2
   1 -22 -20   28.62   60.46   2
   1 -22 -19  699.52  130.86   2
   1 -22 -18   45.78   76.51   2
   1 -22 -17  187.65   95.58   2
   1 -22 -16  173.94   64.23   2
   1 -22 -15  591.05  117.40   2
   1 -22 -14  248.55   94.87   2
   1 -22 -13  191.73   81.04   2
   1 -22 -12   97.22   65.79   2
   1 -22 -11  335.85  103.86   2
   1 -22 -10   20.35   66.66   2
  -1 -22  10   -2.04   63.18   8
   1 -22  -9  687.67  113.18   2
  -1 -22   9  640.93  109.59   8
  -1 -22   8  755.60   90.67   2
   1 -22  -8  859.33  125.63   2
  -1 -22   8  750.31  116.85   8
  -1 -22   7 1088.88  134.05   8
   1 -22  -7 1174.36  139.10   8
  -1 -22   7 1203.32  117.12   2
   1 -22  -7 1097.58  135.74   2
  -1 -22   6  314.35   89.73   8
   1 -22  -6  266.47   74.84   8
   1 -22  -6  273.70   75.07   2
  -1 -22   6  269.55   63.03   2
  -1 -22   5  966.64  130.04   8
   1 -22  -5 1175.07  137.80   2
  -1 -22   5 1265.38  121.14   2
   1 -22  -5 1203.25  138.25   8
   1 -22  -4  315.18   77.72   2
  -1 -22   4  390.13   97.15   8
  -1 -22   4  272.48   68.95   2
   1 -22  -4  414.55   84.37   8
   1 -22  -3  351.15   84.29   2
  -1 -22   3  397.20   88.98   8
  -1 -22   3  405.83   72.56   2
   1 -22  -3  441.59   95.35   8
  -1 -22   2  985.04  110.07   2
   1 -22  -2 1025.21  126.48   8
  -1 -22   2  817.55  131.96   8
   1 -22  -2  948.12  121.90   2
  -1 -22   1  219.63   67.09   2
   1 -22  -1  159.48   67.90   8
   1 -22  -1  306.33   80.18   2
  -1 -22   1  135.98   69.54   8
   1 -22   0 2830.73  193.08   2
   1 -22   0 2824.90  201.95   8
  -1 -22   0 2888.03  208.47   8
  -1 -22   0 2873.83  192.48   2
   1 -22   0 3005.33  197.61   6
  -1 -22  -1   66.75   53.87   8
  -1 -22  -1  135.69   59.83   2
   1 -22   1  217.44   71.42   6
   1 -22   1  130.82   64.95   2
   1 -22   1  191.93   69.90   8
   1 -22   2 6456.34  281.99   2
   1 -22   2 6649.32  310.22   8
  -1 -22  -2 5996.64  295.38   8
  -1 -22  -2 6250.17  285.27   2
   1 -22   2 6273.92  269.40   6
   1 -22   3 1192.60  122.98   6
  -1 -22  -3 1063.37  122.63   2
  -1 -22  -3 1043.82  135.46   8
   1 -22   3 1153.27  128.13   2
   1 -22   3 1092.33  136.16   8
  -1 -22  -4 1252.61  139.71   8
   1 -22   4 1129.74  133.37   8
   1 -22   4 1264.44  124.01   6
  -1 -22  -4 1251.98  133.67   2
   1 -22   4 1440.58  134.30   2
   1 -22   5  645.95   94.35   6
  -1 -22  -5  563.96   97.39   8
   1 -22   5  432.05   81.23   2
   1 -22   5  499.85  102.02   8
  -1 -22  -5  427.93   92.77   2
  -1 -22  -6  158.12   73.85   2
   1 -22   6  175.33   76.56   8
  -1 -22  -6  119.05   64.36   8
   1 -22   6  144.84   54.88   2
   1 -22   6  271.22   67.30   6
  -1 -22  -7  360.06   87.44   2
   1 -22   7  299.42   80.03   8
   1 -22   7  602.14   91.22   6
   1 -22   7  385.45   74.59   2
   1 -22   8  190.56   52.12   2
  -1 -22  -8   84.58   60.01   2
   1 -22   8  110.17   52.73   6
  -1 -22  -9  116.16   55.27   2
   1 -22   9  159.78   56.65   6
  -1 -22 -10  388.05   99.64   2
   1 -22  10  462.94   82.93   6
  -1 -22 -11  735.13  130.35   2
  -1 -22 -12  209.78   80.92   2
  -1 -22 -13 1117.34  153.05   2
  -1 -22 -14  273.58   88.66   2
  -1 -22 -15   81.56   87.91   2
  -1 -22 -16  772.21  140.81   2
  -1 -22 -17  211.34   89.45   2
  -1 -22 -18  557.54  130.72   2
  -1 -22 -19   63.55   60.99   7
  -1 -22 -19  107.61   80.91   2
  -1 -22 -20  164.66   70.67   7
  -1 -22 -20  307.93  111.47   2
  -1 -22 -21   19.05   53.20   7
  -1 -22 -21   52.22   79.80   2
  -1 -22 -22  145.92   98.53   2
  -1 -22 -23  164.65   74.15   2
  -1 -22 -24  152.51   88.28   2
  -1 -22 -25  181.55   93.38   2
  -1 -22 -26  219.02   99.37   2
   1 -23 -26  300.95  109.03   4
   1 -23 -26  416.78  119.31   2
   1 -23 -25   80.97   82.65   4
   1 -23 -25  -39.24   56.21   2
   1 -23 -24   29.21   63.24   4
   1 -23 -24   25.86   72.13   2
   1 -23 -23   67.70   73.31   4
   1 -23 -23   48.90   66.30   2
   1 -23 -22  -42.96   59.14   2
   1 -23 -21  -39.97   70.59   2
   1 -23 -20  110.66   66.96   2
   1 -23 -19  -19.74   80.33   2
   1 -23 -18  -26.85   63.32   2
   1 -23 -17   64.79   67.63   2
   1 -23 -16   -0.67   60.10   2
   1 -23 -15   52.46   72.76   2
   1 -23 -14  106.84   72.78   2
   1 -23 -13  148.40   85.95   2
   1 -23 -12 2599.28  222.48   2
  -1 -23  12 2568.57  221.62   8
   1 -23 -11  778.89  128.81   2
  -1 -23  11  635.32  124.00   8
   1 -23 -10 3740.57  259.77   2
  -1 -23  10 3301.63  243.78   8
   1 -23  -9  151.43   81.37   2
  -1 -23   9  249.49   92.87   8
   1 -23  -8 3434.78  239.79   2
  -1 -23   8 3674.40  248.41   8
  -1 -23   8 3706.73  206.31   2
   1 -23  -7  163.65   75.29   2
  -1 -23   7  158.42   82.98   8
  -1 -23   7   96.57   58.54   2
   1 -23  -7   28.99   62.09   8
  -1 -23   6  265.54   68.54   2
   1 -23  -6  339.65   88.71   2
  -1 -23   6  223.99   77.43   8
   1 -23  -6  122.88   61.30   8
   1 -23  -5  698.75  118.91   2
   1 -23  -5  677.73  110.30   8
  -1 -23   5  920.87  127.37   8
  -1 -23   5  538.55   85.28   2
   1 -23  -4   71.62   58.69   8
  -1 -23   4  116.75   67.86   8
  -1 -23   4   64.63   47.07   2
   1 -23  -4  118.19   66.50   2
  -1 -23   3  303.80   84.44   8
   1 -23  -3  277.05   78.98   2
  -1 -23   3  273.38   67.85   2
   1 -23  -3  263.28   77.02   8
   1 -23  -2 1042.33  128.36   8
  -1 -23   2 1075.41  133.96   8
   1 -23  -2 1040.14  127.46   2
  -1 -23   2  976.79  115.93   2
   1 -23  -1  476.93   94.95   2
  -1 -23   1  287.18   81.11   8
  -1 -23   1  428.04   85.07   2
   1 -23  -1  523.07  101.44   8
  -1 -23   0  174.03   70.04   8
  -1 -23   0  131.71   66.75   2
   1 -23   0  142.60   65.94   2
   1 -23   0   30.87   56.15   8
   1 -23   1  916.82  116.90   6
  -1 -23  -1  805.11  109.36   2
   1 -23   1  750.11  109.26   2
  -1 -23  -1  785.96  119.12   8
   1 -23   1  815.75  119.98   8
   1 -23   2  514.03  102.99   8
  -1 -23  -2  448.64   88.96   2
   1 -23   2  543.60   98.63   2
  -1 -23  -2  489.64   92.72   8
   1 -23   2  607.44   98.43   6
   1 -23   3   70.47   54.86   6
  -1 -23  -3   74.89   63.74   2
   1 -23   3  135.87   79.70   8
  -1 -23  -3  118.35   71.49   8
   1 -23   3   35.62   44.25   2
  -1 -23  -4  299.49   80.52   2
   1 -23   4  283.75   72.51   2
   1 -23   4  402.24   84.62   6
  -1 -23  -4  289.80   79.20   8
   1 -23   4  233.53   85.44   8
  -1 -23  -5  834.21  117.87   2
  -1 -23  -5  942.21  132.06   8
   1 -23   5 1000.99  116.83   2
   1 -23   5  879.06  121.84   8
   1 -23   5  988.14  113.89   6
  -1 -23  -6  265.21   82.54   8
   1 -23   6  262.22   72.48   2
  -1 -23  -6   94.14   57.50   2
   1 -23   6  229.00   86.63   8
   1 -23   6  288.97   70.68   6
   1 -23   7  450.16   83.34   2
   1 -23   7  629.35  110.06   8
   1 -23   7  718.37   97.67   6
  -1 -23  -7  733.90  122.46   2
   1 -23   8  558.84  104.63   8
  -1 -23  -8  681.20  113.03   2
  -1 -23  -9   78.06   69.33   2
   1 -23   9  136.81   57.89   6
  -1 -23 -10 2485.18  211.47   2
  -1 -23 -11 1417.28  168.86   2
  -1 -23 -12  147.76   65.12   2
  -1 -23 -13  101.28   59.34   2
  -1 -23 -14  139.45   91.96   2
  -1 -23 -15  555.05  129.43   2
  -1 -23 -16 1380.30  181.33   2
  -1 -23 -17  -21.74   70.17   2
  -1 -23 -18  144.27   76.27   2
  -1 -23 -19  287.27   84.54   7
  -1 -23 -19  215.13   90.35   2
  -1 -23 -20  -16.71   51.83   7
  -1 -23 -20  198.81   91.05   2
  -1 -23 -21  932.99  159.67   2
  -1 -23 -22  646.78  150.96   2
  -1 -23 -23  287.44  120.10   2
  -1 -23 -24    9.67   76.40   2
  -1 -23 -25  131.58   78.53   2
  -1 -23 -26  135.95   71.63   4
   1 -24 -25  213.00   94.63   2
   1 -24 -25 -150.05   84.06   4
   1 -24 -24   11.17   66.54   4
   1 -24 -24  -74.99   57.03   2
   1 -24 -23  170.53   81.51   2
   1 -24 -23  312.84   88.87   4
   1 -24 -22  -75.08   72.83   2
   1 -24 -22   42.99   66.14   4
   1 -24 -21    9.36   62.62   2
   1 -24 -20  186.04   89.26   2
   1 -24 -19   48.64   69.37   2
   1 -24 -18  145.12   92.19   2
   1 -24 -17  433.78  115.39   2
   1 -24 -16  195.03   84.86   2
   1 -24 -15  403.31   98.90   2
  -1 -24  15  434.38  109.50   8
   1 -24 -14  647.05  118.61   2
  -1 -24  14  578.22  117.85   8
   1 -24 -13  322.63  104.22   2
  -1 -24  13  161.69   80.36   8
  -1 -24  12   17.85   60.49   8
   1 -24 -12  -32.27   57.95   2
   1 -24 -11  116.39   71.43   2
  -1 -24  11  146.76   66.62   8
  -1 -24  10  195.00   78.86   8
   1 -24 -10  108.21   72.97   2
  -1 -24   9  305.19   88.03   8
   1 -24  -9  313.06   89.44   2
  -1 -24   8  121.02   66.99   8
   1 -24  -8  133.04   65.05   2
  -1 -24   7 3155.15  193.29   2
   1 -24  -7 3289.17  235.96   2
  -1 -24   7 3094.22  233.67   8
   1 -24  -7 2974.60  220.81   8
  -1 -24   6  466.85   83.41   2
   1 -24  -6  400.48   91.70   8
  -1 -24   6  449.35   96.69   8
   1 -24  -6  320.54   93.17   2
  -1 -24   5 1616.34  169.39   8
   1 -24  -5 1543.54  158.74   8
   1 -24  -5 1726.06  168.64   2
  -1 -24   5 1568.76  141.46   2
  -1 -24   4  181.56   58.17   2
   1 -24  -4  153.10   74.82   2
  -1 -24   4  173.70   83.30   8
   1 -24  -4  160.02   74.03   8
  -1 -24   3  227.30   69.50   8
  -1 -24   3  222.31   65.30   2
   1 -24  -3  268.46   85.65   8
   1 -24  -3  305.94   90.50   2
   1 -24  -2   94.03   50.57   8
  -1 -24   2   47.48   54.22   2
   1 -24  -2  141.32   77.82   2
  -1 -24   2  -14.17   52.72   8
   1 -24  -1  392.87   93.90   8
  -1 -24   1  395.77   92.33   8
   1 -24  -1  526.14  101.79   2
  -1 -24   1  445.88   90.88   2
  -1 -24   0   89.99   57.00   2
  -1 -24   0  214.75   82.76   8
   1 -24   0   95.48   51.80   2
   1 -24   0   94.58   67.43   8
   1 -24   1   64.22   59.11   8
   1 -24   1    1.95   45.75   2
  -1 -24  -1   -0.11   50.88   2
  -1 -24  -1   63.20   59.12   8
   1 -24   2  338.22   87.88   8
  -1 -24  -2  276.09   82.39   8
   1 -24   2  443.63   90.12   2
  -1 -24  -2  537.95   95.90   2
  -1 -24  -3  333.55   93.97   8
   1 -24   3  241.85   73.04   2
   1 -24   3  278.37   71.71   6
   1 -24   3  154.89   67.54   8
  -1 -24  -3  225.64   68.32   2
  -1 -24  -4   51.23   58.67   2
   1 -24   4  102.72   53.68   2
  -1 -24  -4    8.21   54.64   8
   1 -24   4  133.59   67.75   8
   1 -24   4    2.91   43.10   6
  -1 -24  -5   13.87   51.22   8
   1 -24   5   88.41   56.24   6
   1 -24   5  118.38   58.45   2
   1 -24   5   72.11   59.67   8
  -1 -24  -5   28.63   65.56   2
   1 -24   6   70.71   62.58   8
   1 -24   6   23.27   44.54   6
  -1 -24  -6  132.24   58.19   2
  -1 -24  -6  -49.66   62.94   8
   1 -24   6  150.12   64.12   2
   1 -24   7 1237.28  130.62   2
   1 -24   7 1364.13  137.54   6
  -1 -24  -7 1077.34  143.97   2
   1 -24   7 1149.43  151.43   8
  -1 -24  -8  445.45  101.51   2
   1 -24   8  228.79   76.16   8
   1 -24   8  418.64   86.73   6
  -1 -24  -9  244.12   88.77   2
   1 -24   9  201.28   72.31   8
   1 -24  10  126.75   74.91   8
  -1 -24 -10   58.42   72.65   2
  -1 -24 -11  586.00  109.67   2
  -1 -24 -12  369.89  107.74   2
  -1 -24 -13  746.70  137.62   2
  -1 -24 -14   41.64   77.71   2
  -1 -24 -15   -3.42   64.51   2
  -1 -24 -16  191.22   96.30   2
  -1 -24 -17  118.67   78.49   2
  -1 -24 -18   58.59   68.69   2
  -1 -24 -19  405.80  120.90   2
  -1 -24 -19   77.59   57.16   7
  -1 -24 -20  -43.92   62.13   7
  -1 -24 -20  145.54   90.24   2
  -1 -24 -21  141.77   76.45   2
  -1 -24 -22  -13.32   61.06   2
  -1 -24 -23  184.14   88.05   2
  -1 -24 -24   92.47   76.08   2
  -1 -24 -25    2.67   60.26   2
  -1 -24 -25   56.72   83.59   4
  -1 -25  24  543.95  157.13   8
   1 -25 -24  292.22  103.44   2
   1 -25 -24  397.06  109.98   4
  -1 -25  23  397.05  135.84   8
   1 -25 -23  350.72  109.64   2
   1 -25 -23  163.04   68.35   4
   1 -25 -22  122.97   71.70   4
  -1 -25  22  -13.81   88.85   8
  -1 -25  21  -19.94   92.99   8
   1 -25 -21  -42.21   60.79   4
   1 -25 -21   74.25   68.70   2
   1 -25 -20  194.14   75.95   4
  -1 -25  20  -11.91   81.98   8
   1 -25 -20  -28.60   70.85   2
  -1 -25  19 -186.18   85.86   8
   1 -25 -19  -32.27   62.55   2
   1 -25 -18  137.22   87.58   2
  -1 -25  18   42.09   64.56   8
  -1 -25  17  136.84   82.19   8
   1 -25 -17   44.08   69.33   2
  -1 -25  16  234.15   81.65   8
   1 -25 -16  192.00   86.97   2
  -1 -25  15   56.39   75.05   8
   1 -25 -15  -13.68   59.37   2
   1 -25 -14  442.56  114.10   2
  -1 -25  14  321.70   96.18   8
   1 -25 -13  482.23  109.24   2
  -1 -25  13  640.81  131.26   8
  -1 -25  12   41.91   59.13   8
   1 -25 -12  115.51   75.63   2
  -1 -25  11  176.87   76.90   8
   1 -25 -11   84.83   71.43   2
  -1 -25  10  638.14  119.86   8
   1 -25 -10  705.81  125.20   2
   1 -25  -9  191.94   86.16   2
  -1 -25   9  266.82   80.98   8
   1 -25  -8   21.57   67.66   2
  -1 -25   8    2.10   60.68   8
   1 -25  -7  625.08  115.24   8
   1 -25  -7  570.38  111.43   2
  -1 -25   7  541.72   87.30   2
  -1 -25   7  519.43  116.32   8
   1 -25  -6   42.58   52.12   8
  -1 -25   6  -40.67   59.37   8
  -1 -25   6  -24.20   45.86   2
   1 -25  -6   75.14   53.45   2
   1 -25  -5   -2.47   48.83   8
  -1 -25   5   83.44   49.87   2
  -1 -25   5  -33.08   68.53   8
   1 -25  -5   14.42   61.41   2
  -1 -25   4  129.85   75.55   8
   1 -25  -4  109.14   56.95   2
  -1 -25   4   51.05   41.89   2
   1 -25  -4   35.79   54.60   8
   1 -25  -3   77.91   69.57   8
  -1 -25   3   76.48   47.27   2
  -1 -25   3  113.98   68.94   8
   1 -25  -3   25.18   56.21   2
   1 -25  -2  395.97   86.95   2
  -1 -25   2  381.85   83.62   2
  -1 -25   2  510.55  108.16   8
   1 -25  -2  543.61  105.59   8
  -1 -25   1  591.61  112.44   8
   1 -25  -1  470.99   99.80   8
  -1 -25   1  553.76   94.64   2
   1 -25  -1  497.23   92.94   2
   1 -25   0  -39.67   51.44   8
   1 -25   0  -11.33   43.91   2
  -1 -25   0 -116.60   62.46   8
  -1 -25   0    7.26   48.42   2
  -1 -25  -1  153.02   63.33   2
   1 -25   1   92.14   62.40   8
  -1 -25  -1  105.18   63.05   8
   1 -25   1  131.67   59.21   2
   1 -25   2 -117.45   70.19   8
  -1 -25  -2   21.49   57.59   8
  -1 -25  -2   56.10   53.97   2
   1 -25   2  -94.20   52.08   2
   1 -25   3    6.08   58.45   8
   1 -25   3  -80.76   51.76   2
  -1 -25  -3   13.30   51.96   8
  -1 -25  -3  -23.64   61.29   2
   1 -25   4  408.13   85.90   2
   1 -25   4  323.87   82.34   8
  -1 -25  -4  339.59   84.26   2
  -1 -25  -4  382.84   99.42   8
   1 -25   5   27.44   48.75   2
  -1 -25  -5   36.13   50.10   8
  -1 -25  -5    7.66   51.52   2
   1 -25   5   15.64   57.63   8
   1 -25   6  -58.32   55.69   8
   1 -25   6   54.34   50.38   6
  -1 -25  -6   39.13   50.23   2
   1 -25   6    3.62   45.47   2
   1 -25   7 1116.29  129.42   6
   1 -25   7  646.96  120.66   8
  -1 -25  -7  845.33  125.22   2
   1 -25   7  835.61  111.05   2
  -1 -25  -8  133.37   72.70   2
   1 -25   8    5.94   56.61   8
   1 -25   8  -15.59   43.48   6
   1 -25   9   64.09   66.07   8
  -1 -25  -9  111.63   63.85   2
  -1 -25 -10   43.01   53.50   2
   1 -25  10  -75.71   64.02   8
  -1 -25 -11   73.64   77.13   2
   1 -25  11  -25.29   59.87   8
   1 -25  12   85.05   65.15   8
  -1 -25 -12  148.26   86.18   2
  -1 -25 -13  313.18   96.90   2
  -1 -25 -14   75.79   76.11   2
  -1 -25 -15   -0.35   64.10   2
  -1 -25 -16   -8.29   78.22   2
  -1 -25 -17 1241.56  168.15   2
  -1 -25 -18  176.59   98.99   2
  -1 -25 -19  328.95   94.73   7
  -1 -25 -19  441.92  120.87   2
  -1 -25 -20  143.45   91.28   2
  -1 -25 -21 -152.52   90.20   2
  -1 -25 -22  153.50   93.76   2
  -1 -25 -23    0.41   76.02   2
  -1 -25 -24   -3.29   65.32   2
  -1 -25 -24  166.05   76.73   4
   1 -26 -23   33.67   59.01   2
  -1 -26  23   20.15   83.13   8
   1 -26 -23  108.01   80.21   4
   1 -26 -22  137.49   89.56   2
  -1 -26  22   61.87   97.29   8
   1 -26 -22   83.16   72.92   4
   1 -26 -21  562.01  119.13   4
  -1 -26  21  616.25  150.55   8
   1 -26 -21  681.50  142.92   2
   1 -26 -20  109.08   65.43   4
   1 -26 -20  128.75   85.50   2
  -1 -26  20  191.03  105.43   8
   1 -26 -19  358.01  107.15   2
   1 -26 -19  339.50   78.62   4
  -1 -26  19  478.01  134.28   8
   1 -26 -18  137.37   88.30   2
  -1 -26  18   54.07   82.89   8
   1 -26 -17  525.55  123.99   2
  -1 -26  17  334.30  105.67   8
   1 -26 -16  -45.78   57.73   2
  -1 -26  16  207.27   91.65   8
   1 -26 -15   37.61   79.64   2
  -1 -26  15  -21.90   67.07   8
   1 -26 -14  255.62   97.47   2
  -1 -26  14  164.01   81.69   8
   1 -26 -13   59.55   70.81   2
  -1 -26  13  111.66   78.41   8
   1 -26 -12   44.91   65.32   2
  -1 -26  12   99.04   79.20   8
  -1 -26  11  120.39   70.49   8
   1 -26 -11   41.70   59.65   2
   1 -26 -10   42.85   53.28   2
  -1 -26  10   76.58   81.33   8
   1 -26  -9   46.07   57.24   2
  -1 -26   9   17.44   60.28   8
  -1 -26   8   89.25   86.83   8
   1 -26  -8  -22.37   57.03   2
  -1 -26   7  455.44  104.99   8
   1 -26  -7  214.96   75.02   8
   1 -26  -7  401.58  105.05   2
  -1 -26   6  493.32  110.40   8
   1 -26  -6  290.88   84.19   8
   1 -26  -6  254.98   78.59   2
  -1 -26   6  308.91   74.93   2
   1 -26  -5  144.50   72.82   2
  -1 -26   5  124.37   65.17   8
  -1 -26   5  218.33   71.94   2
   1 -26  -5  144.97   74.76   8
   1 -26  -4  654.03  114.66   8
  -1 -26   4  956.10  121.73   2
   1 -26  -4  927.69  137.73   2
  -1 -26   4  602.88  119.80   8
   1 -26  -3 2863.96  225.40   8
   1 -26  -3 2587.75  208.74   2
  -1 -26   3 2813.68  199.42   2
  -1 -26   3 2981.86  230.60   8
   1 -26  -2  611.40  117.04   8
  -1 -26   2  492.59  112.87   8
  -1 -26   2  484.84   92.43   2
   1 -26  -2  698.65  118.03   2
  -1 -26   1 1040.85  125.14   2
   1 -26  -1 1426.20  154.58   2
  -1 -26   1 1641.85  173.40   8
   1 -26  -1 1151.99  146.09   8
  -1 -26   0  -13.94   51.53   2
  -1 -26   0  106.82   68.26   8
   1 -26   0  107.86   69.46   2
   1 -26   0   50.57   63.23   8
  -1 -26  -1 2535.35  196.68   2
   1 -26   1 2416.84  193.32   2
   1 -26   1 2140.60  197.66   8
  -1 -26  -1 2233.85  203.73   8
  -1 -26  -2  159.98   72.82   8
   1 -26   2   44.95   62.00   8
   1 -26   2   -9.82   45.54   2
  -1 -26  -2   32.32   50.51   2
   1 -26   3   26.25   49.05   2
  -1 -26  -3  -14.38   62.34   8
  -1 -26  -3  -17.37   57.86   2
   1 -26   3   -6.07   52.31   8
  -1 -26  -4  182.36   72.95   2
   1 -26   4  163.74   65.59   2
  -1 -26  -4  242.35   79.04   8
   1 -26   4   89.30   62.03   8
  -1 -26  -5  121.35   54.64   8
   1 -26   5  137.37   71.30   8
   1 -26   5  265.12   67.55   2
  -1 -26  -5  102.39   65.97   2
  -1 -26  -6   63.56   62.12   2
   1 -26   6  163.20   87.84   8
   1 -26   6   93.81   54.34   2
   1 -26   7  211.56   65.09   2
   1 -26   7  223.42   81.50   8
  -1 -26  -7  328.83   84.71   2
  -1 -26  -8   91.41   64.05   2
   1 -26   8  -56.98   54.53   8
  -1 -26  -9   33.37   57.42   2
   1 -26   9   11.78   63.33   8
   1 -26  10   94.84   81.09   8
  -1 -26 -10   -6.02   62.73   2
  -1 -26 -11  -64.77   63.14   2
   1 -26  11 -182.27   84.08   8
   1 -26  12   -1.04   56.51   8
  -1 -26 -12  -93.99   74.32   2
  -1 -26 -13  152.77   79.44   2
   1 -26  13   33.25   63.01   8
   1 -26  14  -67.66   69.09   8
  -1 -26 -14  -30.14   62.96   2
   1 -26  15    7.68   61.12   8
  -1 -26 -15   13.91   59.63   2
  -1 -26 -16   58.02   87.26   2
  -1 -26 -17   54.52   64.21   2
  -1 -26 -18  172.16   85.78   2
  -1 -26 -19 -111.58   83.65   2
  -1 -26 -19  -53.76   66.49   7
  -1 -26 -20   81.14   77.23   2
  -1 -26 -21  304.69  108.32   2
  -1 -26 -22  -45.09   75.26   2
  -1 -26 -23  152.61   73.86   4
  -1 -26 -23  210.98   94.55   2
  -1 -27  22  813.27  171.19   8
   1 -27 -22  736.77  154.94   2
   1 -27 -21  107.83   85.36   2
  -1 -27  21    2.50   78.66   8
   1 -27 -20  544.46  133.39   2
  -1 -27  20  655.13  148.29   8
   1 -27 -19  100.81   83.92   2
  -1 -27  19  -92.38   81.59   8
  -1 -27  18  224.03   99.80   8
   1 -27 -18  116.00   91.24   2
   1 -27 -17  -31.20   68.23   2
  -1 -27  17   92.73   89.74   8
  -1 -27  16 1000.32  160.76   8
   1 -27 -16  916.49  144.78   2
   1 -27 -15   61.10   70.74   2
  -1 -27  15  -49.51   63.13   8
  -1 -27  14  659.96  130.19   8
   1 -27 -14  627.29  130.06   2
  -1 -27  13   68.71   74.36   8
   1 -27 -13  114.88   76.22   2
   1 -27 -12  629.17  122.16   2
  -1 -27  12  838.25  150.31   8
  -1 -27  11   81.50   65.89   8
   1 -27 -11   60.37   71.58   2
   1 -27 -10  816.25  137.59   2
  -1 -27  10  906.37  141.62   8
  -1 -27   9   49.32   56.47   8
   1 -27  -9   66.63   65.83   2
  -1 -27   8  -35.66   66.21   8
   1 -27  -8   72.34   64.10   2
  -1 -27   7   40.28   75.56   8
   1 -27  -7  115.00   63.60   2
  -1 -27   6  715.12  131.41   8
   1 -27  -6  578.19  117.28   8
   1 -27  -6  484.14  102.32   2
  -1 -27   5   66.43   47.28   2
   1 -27  -5  230.17   85.74   2
   1 -27  -5   16.54   48.75   8
  -1 -27   5  275.68   91.38   8
   1 -27  -4  639.92  114.83   8
  -1 -27   4  751.97  111.49   2
  -1 -27   4  903.47  143.73   8
   1 -27  -4  926.68  130.43   2
  -1 -27   3  183.80   70.07   2
   1 -27  -3   97.34   74.17   2
   1 -27  -3  163.93   72.62   8
  -1 -27   3   58.59   62.49   8
  -1 -27   2  951.99  141.75   8
  -1 -27   2  931.67  124.31   2
   1 -27  -2  946.18  136.20   2
   1 -27  -2  781.01  128.69   8
  -1 -27   1   38.52   67.27   8
  -1 -27   1   45.73   57.14   2
   1 -27  -1   43.44   66.58   2
   1 -27  -1   81.37   80.04   8
   1 -27   0  205.19   76.49   2
   1 -27   0  340.00   85.89   8
  -1 -27   0  328.51   88.14   8
  -1 -27   0  381.39   86.70   2
   1 -27   1   75.37   56.99   8
  -1 -27  -1   83.99   61.90   2
   1 -27   1   42.91   53.80   2
  -1 -27  -1   81.54   54.64   8
   1 -27   2 1186.31  137.53   2
  -1 -27  -2 1314.79  151.01   2
   1 -27   2 1220.00  155.03   8
  -1 -27  -2 1286.99  161.81   8
  -1 -27  -3  408.59  104.07   8
   1 -27   3  626.88  122.34   8
  -1 -27  -3  536.82  101.44   2
   1 -27   3  624.50  107.90   2
   1 -27   4 1445.21  169.94   8
  -1 -27  -4 1629.06  170.11   2
  -1 -27  -4 1645.94  185.29   8
   1 -27   4 1861.90  169.80   2
  -1 -27  -5   39.45   57.26   8
   1 -27   5  128.41   63.86   2
  -1 -27  -5   39.90   55.17   2
   1 -27   5   98.00   78.87   8
   1 -27   6   30.18   51.13   8
   1 -27   6  218.34   72.24   2
  -1 -27  -6  125.08   81.74   2
   1 -27   7  180.90   77.77   8
  -1 -27  -7  178.02   76.17   2
   1 -27   8  139.90   73.52   8
  -1 -27  -8   21.02   61.39   2
  -1 -27  -9   70.00   71.57   2
   1 -27   9  213.33   96.52   8
   1 -27  10  161.87   85.39   8
  -1 -27 -10   92.46   71.70   2
  -1 -27 -11  148.48   79.36   2
   1 -27  11   98.46   65.31   8
  -1 -27 -12   63.00   80.88   2
   1 -27  12   68.45   60.61   8
   1 -27  13  276.13   95.50   8
  -1 -27 -13  249.35   97.94   2
   1 -27  14 -100.19   75.85   8
  -1 -27 -14   -1.08   56.37   2
   1 -27  15   39.81   68.47   8
  -1 -27 -15   45.66   66.19   2
  -1 -27 -16  326.26  105.72   2
   1 -27  16  193.74   85.53   8
   1 -27  17  103.93   87.30   8
  -1 -27 -17 -126.18   80.34   2
  -1 -27 -18  -12.55   66.94   2
   1 -27  18  164.06   95.17   8
   1 -27  19  -52.69   79.83   8
  -1 -27 -19   28.27   83.18   2
   1 -27  20  -46.61   74.14   8
  -1 -27 -20   20.99   62.45   2
  -1 -27 -21  141.86   81.14   2
   1 -27  21   47.89   81.01   8
   1 -27  22   52.63   74.87   8
  -1 -28  21  370.22  133.47   8
   1 -28 -21  449.02  119.21   2
  -1 -28  20   60.47   86.65   8
   1 -28 -20  269.51  106.04   2
   1 -28 -19 1569.41  201.14   2
  -1 -28  19 1443.96  208.60   8
  -1 -28  18   63.91   84.80   8
   1 -28 -18  111.75   78.84   2
  -1 -28  17  688.68  137.00   8
   1 -28 -17  880.24  147.74   2
   1 -28 -16   20.27   80.37   2
  -1 -28  16    5.96   70.22   8
  -1 -28  15  148.40   76.45   8
   1 -28 -15  137.11   89.79   2
   1 -28 -14  266.78   88.84   2
  -1 -28  14  239.53  101.27   8
   1 -28 -13  125.58   57.08   2
  -1 -28  13  195.14   85.21   8
  -1 -28  12  151.28   72.11   8
   1 -28 -12  313.28   97.00   2
  -1 -28  11  271.93  100.75   8
   1 -28 -11  277.42   96.23   2
   1 -28 -10   54.53   74.90   2
  -1 -28  10   86.91   63.55   8
   1 -28  -9  -21.60   76.28   2
  -1 -28   9   89.42   67.49   8
   1 -28  -8  -17.93   70.50   2
  -1 -28   8   19.30   53.46   8
  -1 -28   7   65.98   69.59   8
   1 -28  -7   90.98   70.32   2
   1 -28  -6   66.28   59.60   8
   1 -28  -6  -32.69   53.22   2
  -1 -28   6  160.30   79.44   8
   1 -28  -5    3.91   52.92   8
  -1 -28   5   69.09   72.41   8
   1 -28  -5  179.24   73.01   2
   1 -28  -4  -21.62   64.58   8
   1 -28  -4  101.67   73.14   2
  -1 -28   4   28.65   40.09   2
   1 -28  -3  128.02   73.55   2
  -1 -28   3  212.85   62.61   2
  -1 -28   3  243.60   89.90   8
   1 -28  -3  235.86   87.33   8
   1 -28  -2   81.57   71.96   8
  -1 -28   2   93.70   66.67   8
   1 -28  -2   48.74   61.73   2
  -1 -28   2  139.83   63.84   2
  -1 -28   1  414.94  103.71   8
   1 -28  -1  508.04  103.21   2
  -1 -28   1  552.11  103.63   2
   1 -28  -1  361.66   97.19   8
  -1 -28   0   41.64   56.67   8
  -1 -28   0   47.56   57.87   2
   1 -28   0   65.68   58.54   2
   1 -28   0   35.81   60.68   8
  -1 -28  -1   57.04   59.11   2
  -1 -28  -1   45.50   67.94   8
   1 -28   1   73.08   70.64   8
   1 -28   1  -10.63   61.00   2
   1 -28   2  -12.43   58.65   8
  -1 -28  -2  120.91   65.49   2
   1 -28   2  -23.55   44.88   2
  -1 -28  -2   -6.38   61.09   8
   1 -28   3   73.01   59.18   2
   1 -28   3  277.76   94.85   8
  -1 -28  -3  105.61   55.93   2
  -1 -28  -3  183.48   78.12   8
   1 -28   4 1128.46  141.28   2
  -1 -28  -4  822.66  129.46   2
  -1 -28  -4  744.92  127.46   8
   1 -28   4  819.08  132.39   8
  -1 -28  -5  431.68  104.42   2
   1 -28   5  507.24   97.65   2
   1 -28   5  277.75   94.57   8
   1 -28   6  265.18   91.34   8
  -1 -28  -6  155.72   71.97   2
  -1 -28  -7  755.15  128.56   2
   1 -28   7  907.54  137.05   8
  -1 -28  -8   32.69   63.43   2
   1 -28   8   33.92   60.59   8
  -1 -28  -9  370.31  110.00   2
   1 -28   9  469.66  111.24   8
   1 -28  10  445.51  115.75   8
  -1 -28 -10  634.55  125.08   2
  -1 -28 -11  203.27   91.00   2
   1 -28  11  198.01   78.28   8
  -1 -28 -12  241.35   81.65   2
   1 -28  12  374.90  107.45   8
  -1 -28 -13  116.56   77.74   2
   1 -28  13  245.39   90.83   8
  -1 -28 -14  713.35  141.90   2
   1 -28  14  469.71  117.15   8
  -1 -28 -15   45.75   78.86   2
   1 -28  15  -12.62   68.13   8
  -1 -28 -16  197.56   94.45   2
   1 -28  16  369.81  117.03   8
  -1 -28 -17   95.62   81.58   2
   1 -28  17 -134.98   95.38   8
  -1 -28 -18   81.99   67.88   2
   1 -28  18   89.93   96.52   8
   1 -28  19   94.45   74.64   8
  -1 -28 -19  277.22   99.65   2
  -1 -28 -20   -1.42   71.20   2
   1 -28  20  -24.88   89.41   8
  -1 -29  19  135.15   91.64   8
   1 -29 -19  108.53   91.24   2
  -1 -29  18  158.81   98.42   8
   1 -29 -18  -16.48   75.72   2
   1 -29 -17  146.03   92.31   2
  -1 -29  17  160.39   76.28   8
   1 -29 -16  169.17   77.29   2
  -1 -29  16   34.10   73.21   8
   1 -29 -15  277.72   96.06   2
  -1 -29  15  460.36  122.27   8
   1 -29 -14  161.15   85.97   2
  -1 -29  14  -75.80   79.53   8
  -1 -29  13   95.88   78.88   8
   1 -29 -13  -47.24   69.70   2
  -1 -29  12  227.46   92.20   8
   1 -29 -12  246.62   86.87   2
   1 -29 -11  -17.41   57.59   2
  -1 -29  11   79.98   77.86   8
   1 -29 -10  148.82   83.12   2
  -1 -29  10   64.28   70.31   8
   1 -29  -9  120.79   65.29   2
  -1 -29   9  172.31   82.40   8
   1 -29  -8  167.57   82.85   2
  -1 -29   8  287.73   96.98   8
   1 -29  -7  135.66   79.03   2
  -1 -29   7  -11.46   57.61   8
  -1 -29   6  237.41   92.45   8
   1 -29  -6   93.86   60.05   2
   1 -29  -5   81.83   60.41   8
  -1 -29   5   39.63   70.84   8
   1 -29  -5  103.04   68.29   2
  -1 -29   4  278.61  101.66   8
   1 -29  -4  471.11  105.60   8
   1 -29  -4  514.54  113.63   2
  -1 -29   3   69.31   69.95   8
  -1 -29   3    6.74   48.93   2
   1 -29  -3  138.91   74.08   2
   1 -29  -3  -82.03   71.43   8
  -1 -29   2  -73.96   52.74   2
  -1 -29   2   31.50   58.50   8
   1 -29  -2  146.89   76.88   8
   1 -29  -2   31.64   60.84   2
  -1 -29   1   23.09   54.90   8
   1 -29  -1   88.19   51.54   2
  -1 -29   1   54.57   55.43   2
   1 -29  -1   24.37   55.00   8
  -1 -29   0   98.17   53.45   2
   1 -29   0  151.18   75.15   2
  -1 -29   0  174.33   84.22   8
   1 -29   0  208.59   78.83   8
  -1 -29  -1  296.22   88.56   2
  -1 -29  -1  319.09  106.82   8
   1 -29   1  199.99   74.19   2
   1 -29   1  309.91  101.95   8
   1 -29   2  702.41  125.44   8
  -1 -29  -2  713.17  120.49   2
  -1 -29  -2  685.51  128.14   8
   1 -29   2  842.82  120.93   2
   1 -29   3  526.35  101.36   2
   1 -29   3  372.67  103.09   8
  -1 -29  -3  465.69  107.70   8
  -1 -29  -3  473.66  103.87   2
  -1 -29  -4  160.47   75.82   2
   1 -29   4  218.63   82.07   2
   1 -29   4   48.06   56.61   8
  -1 -29  -4    6.48   69.47   8
  -1 -29  -5  149.28   78.17   2
   1 -29   5  165.33   85.64   8
  -1 -29  -6  -10.18   48.94   2
   1 -29   6   64.08   69.98   8
   1 -29   7  487.82  111.45   8
  -1 -29  -7  357.48   97.53   2
   1 -29   8  214.38   86.41   8
  -1 -29  -8  150.81   88.10   2
  -1 -29  -9 1043.93  156.40   2
   1 -29   9 1102.74  162.80   8
   1 -29  10  228.37   92.10   8
  -1 -29 -10   97.92   71.43   2
  -1 -29 -11  489.58  116.70   2
   1 -29  11  424.22  103.18   8
   1 -29  12   87.83   84.24   8
  -1 -29 -12  153.81   67.69   2
   1 -29  13  -11.91   69.76   8
  -1 -29 -13   32.65   70.66   2
   1 -29  14   84.58   79.17   8
  -1 -29 -14   82.38   76.55   2
  -1 -29 -15   27.97   60.28   2
   1 -29  15  -98.72   67.93   8
  -1 -29 -16  159.18   77.91   2
   1 -29  16  234.34   91.97   8
  -1 -29 -17  105.45   85.96   2
   1 -29  17  160.68   89.45   8
  -1 -29 -18   55.74   61.89   2
   1 -29  18  -17.59   86.37   8
  -1 -29 -19   71.14   71.85   2
   1 -29  19   81.76   80.38   8
   1 -30 -18   20.65   72.54   2
  -1 -30  18    7.16   72.22   8
  -1 -30  17  435.28  132.52   8
   1 -30 -17  413.83  113.02   2
   1 -30 -16   -0.20   76.68   2
  -1 -30  16  133.52   83.24   8
  -1 -30  15  456.50  133.25   8
   1 -30 -15  609.02  133.57   2
   1 -30 -14  142.04   97.50   2
  -1 -30  14  101.78   71.94   8
   1 -30 -13   91.09   79.29   2
  -1 -30  13  210.53   97.07   8
   1 -30 -12  474.11  112.98   2
  -1 -30  12  490.30  121.55   8
  -1 -30  11  107.19   73.57   8
   1 -30 -11  141.79   81.21   2
  -1 -30  10  654.12  132.74   8
   1 -30 -10  579.08  127.18   2
  -1 -30   9  110.92   79.57   8
   1 -30  -9   79.92   73.04   2
  -1 -30   8   88.20   63.10   8
   1 -30  -8  102.67   62.68   2
  -1 -30   7   52.66   63.43   8
   1 -30  -7  114.70   80.33   2
   1 -30  -6   79.31   75.74   2
  -1 -30   6   51.62   54.06   8
   1 -30  -5  933.54  137.82   2
  -1 -30   5 1013.69  157.14   8
   1 -30  -5  784.78  140.23   8
   1 -30  -4   68.00   59.06   8
  -1 -30   4   53.72   68.14   8
   1 -30  -4  105.41   72.81   2
   1 -30  -3  263.71   88.95   8
  -1 -30   3  467.65  109.98   8
   1 -30  -3  338.23   84.91   2
   1 -30  -2  110.67   72.82   2
  -1 -30   2  110.71   82.19   8
   1 -30  -2   82.70   64.33   8
  -1 -30   2   59.19   45.09   2
   1 -30  -1  186.60   87.11   8
   1 -30  -1  223.73   76.75   2
  -1 -30   1  251.67   80.16   2
  -1 -30   1  290.91   90.68   8
   1 -30   0  159.99   86.66   8
  -1 -30   0   32.60   58.71   2
  -1 -30   0   23.03   61.91   8
   1 -30   0  153.08   74.67   2
   1 -30   1   86.76   64.38   8
   1 -30   1  348.42   90.85   2
  -1 -30  -1  231.45   73.55   2
  -1 -30  -1  326.55  100.48   8
  -1 -30  -2  258.01   90.45   8
  -1 -30  -2  224.49   73.49   2
   1 -30   2  225.52   84.69   2
   1 -30   2  293.89   92.76   8
   1 -30   3    1.90   64.27   8
  -1 -30  -3  -39.27   56.66   2
   1 -30   3   47.01   59.32   2
  -1 -30  -3   86.89   70.91   8
  -1 -30  -4  775.48  124.24   2
   1 -30   4  928.01  145.10   8
   1 -30   5  280.31   90.03   8
  -1 -30  -5    2.06   53.43   2
  -1 -30  -6  224.08   81.39   2
   1 -30   6  136.84   72.78   8
  -1 -30  -7    3.80   69.65   2
   1 -30   7 -110.04   73.87   8
   1 -30   8  226.51  101.44   8
  -1 -30  -8   29.58   74.02   2
   1 -30   9  350.07  116.19   8
  -1 -30  -9  153.63   85.18   2
  -1 -30 -10  103.15   80.55   2
   1 -30  10  -18.59   63.44   8
   1 -30  11  -14.73   67.97   8
  -1 -30 -11  -16.60   65.05   2
   1 -30  12  167.98   91.54   8
  -1 -30 -12  201.68   85.19   2
  -1 -30 -13   97.81   83.90   2
   1 -30  13  116.42   64.76   8
  -1 -30 -14  493.02  122.37   2
   1 -30  14  553.11  124.06   8
   1 -30  15  321.79  114.84   8
  -1 -30 -15  232.97   92.06   2
   1 -30  16  402.37  118.63   8
  -1 -30 -16  474.84  121.23   2
  -1 -30 -17  119.82   88.87   2
   1 -30  17  177.70   99.31   8
  -1 -31  16   61.08   63.43   8
   1 -31 -16   89.62   87.09   2
   1 -31 -15   42.31   60.26   2
  -1 -31  15  -47.40   65.22   8
   1 -31 -14  204.23   98.60   2
  -1 -31  14  140.36   94.35   8
  -1 -31  13   71.58   82.42   8
   1 -31 -13   -4.95   58.09   2
  -1 -31  12  615.47  128.84   8
   1 -31 -12  547.93  126.02   2
  -1 -31  11  184.92  101.26   8
   1 -31 -11  161.02   80.15   2
  -1 -31  10  617.42  131.79   8
   1 -31 -10  778.49  142.38   2
   1 -31  -9    9.09   67.96   2
  -1 -31   9  -18.31   60.53   8
   1 -31  -8  788.66  142.90   2
  -1 -31   8  780.40  148.64   8
   1 -31  -7  466.71  110.83   2
  -1 -31   7  397.40  108.73   8
  -1 -31   6  -70.09   66.63   8
   1 -31  -6   83.70   64.65   2
  -1 -31   5  695.46  133.42   8
   1 -31  -5  578.43  122.36   2
   1 -31  -4   15.04   71.52   8
  -1 -31   4   28.30   64.26   8
   1 -31  -4  199.27   79.42   2
   1 -31  -3  498.08  106.89   2
  -1 -31   3  547.02  119.74   8
   1 -31  -3  503.06  119.71   8
   1 -31  -2  936.40  135.58   2
  -1 -31   2  966.15  149.69   8
   1 -31  -2  800.26  140.74   8
  -1 -31   1  425.20   93.52   2
   1 -31  -1  528.91  117.80   2
  -1 -31   1  433.68  128.46   8
   1 -31  -1  443.84  114.24   8
  -1 -31   0  231.58   74.83   2
   1 -31   0  267.82   89.63   8
   1 -31   0  295.20   90.07   2
  -1 -31   0  210.01   88.39   8
   1 -31   1   79.18   63.16   2
  -1 -31  -1   16.93   53.78   8
   1 -31   1   56.86   75.40   8
  -1 -31  -1  164.14   67.91   2
  -1 -31  -2  142.04   73.41   2
  -1 -31  -2  169.48   89.42   8
   1 -31   2   68.59   54.19   2
   1 -31   2   79.41   53.94   8
   1 -31   3    9.04   64.16   8
  -1 -31  -3  -33.26   49.67   2
   1 -31   4  175.76   85.13   8
  -1 -31  -4   95.18   70.00   2
   1 -31   5  289.62   90.43   8
  -1 -31  -5  161.54   68.81   2
  -1 -31  -6  130.68   76.32   2
   1 -31   6  120.22   76.71   8
   1 -31   7  297.66   92.30   8
  -1 -31  -7  365.36  101.66   2
   1 -31   8  244.33   89.80   8
  -1 -31  -8  294.69   96.70   2
   1 -31   9   76.81   67.94   8
  -1 -31  -9  220.22   90.88   2
   1 -31  10  647.38  127.42   8
  -1 -31 -10  721.03  131.30   2
   1 -31  11  124.40   92.54   8
  -1 -31 -11  -60.56   59.47   2
  -1 -31 -12  273.05   97.62   2
   1 -31  12  246.94  100.53   8
  -1 -31 -13  -77.36   66.44   2
   1 -31  13   26.98   72.51   8
   1 -31  14   63.06   86.05   8
  -1 -31 -14  -16.88   65.15   2
   1 -31  15  142.70   91.19   8
  -1 -31 -15  126.15   65.26   2
  -1 -31 -16  -30.08   74.91   2
   1 -31  16  125.12   79.52   8
  -1 -32  14   80.98   80.44   8
   1 -32 -14  114.13   72.78   2
   1 -32 -13   73.02   68.38   2
  -1 -32  13  312.39  104.07   8
   1 -32 -12   94.71   78.95   2
  -1 -32  12  179.23  102.99   8
   1 -32 -11   77.98   73.54   2
  -1 -32  11   34.16   74.13   8
   1 -32 -10   28.86   55.08   2
  -1 -32  10   27.21   70.88   8
  -1 -32   9   46.36   64.65   8
   1 -32  -9   35.92   60.65   2
   1 -32  -8  654.40  129.66   2
  -1 -32   8  614.23  131.61   8
  -1 -32   7   41.90   74.18   8
   1 -32  -7   71.76   66.96   2
   1 -32  -6  463.10  111.28   2
  -1 -32   6  410.32  109.19   8
  -1 -32   5  361.39  105.06   8
   1 -32  -5  304.59   88.66   2
  -1 -32   4  -18.01   59.11   8
   1 -32  -4   43.39   67.52   8
   1 -32  -4  142.81   80.56   2
   1 -32  -3  135.62   82.56   8
   1 -32  -3  206.65   77.77   2
  -1 -32   3   -9.81   57.56   8
   1 -32  -2   89.25   77.74   8
   1 -32  -2  147.54   65.94   2
  -1 -32   2  127.04   83.47   8
   1 -32  -1  -14.06   47.98   2
  -1 -32   1  102.92   85.09   8
   1 -32  -1   29.47   54.96   8
   1 -32   0  146.53   65.81   2
   1 -32   0  330.52  100.65   8
  -1 -32   0  262.93   94.96   8
  -1 -32  -1   89.70   73.43   8
   1 -32   1   13.39   73.08   2
   1 -32   1   64.40   62.01   8
  -1 -32  -1   33.59   54.67   2
  -1 -32  -2  985.60  140.65   2
  -1 -32  -2  946.72  153.14   8
   1 -32   2  997.69  155.54   8
  -1 -32  -3  -33.48   55.04   2
   1 -32   3   70.31   72.19   8
   1 -32   4  339.79  102.76   8
  -1 -32  -4  375.61  101.90   2
  -1 -32  -5  183.20   72.88   2
   1 -32   5  176.58   84.80   8
   1 -32   6  101.35   77.65   8
  -1 -32  -6   31.10   64.56   2
  -1 -32  -7   39.50   50.56   2
   1 -32   7  246.05   90.73   8
   1 -32   8   79.24   65.70   8
  -1 -32  -8   18.22   55.15   2
  -1 -32  -9 -127.38   74.43   2
   1 -32   9   81.33   69.41   8
   1 -32  10   29.02   57.93   8
  -1 -32 -10   45.30   57.96   2
   1 -32  11  219.85   96.11   8
  -1 -32 -11  -19.85   58.39   2
  -1 -32 -12  203.48   87.05   2
   1 -32  12  181.54  102.95   8
  -1 -32 -13  -35.21   64.47   2
   1 -32  13  128.87   90.64   8
  -1 -32 -14   93.31   66.07   2
   1 -32  14  107.31   83.85   8
   1 -33 -12  -22.62   55.12   2
  -1 -33  12  194.29   91.33   8
  -1 -33  11  184.79   95.16   8
   1 -33 -11   77.61   68.59   2
  -1 -33  10   46.33   63.05   8
   1 -33 -10  -47.73   67.89   2
  -1 -33   9   75.14   60.90   8
   1 -33  -9   42.40   58.14   2
   1 -33  -8  103.54   70.03   2
  -1 -33   8  210.29   99.93   8
  -1 -33   7   55.50   83.35   8
   1 -33  -7   49.19   54.67   2
  -1 -33   6   11.89   61.11   8
   1 -33  -6  -78.98   67.93   2
   1 -33  -5  361.89   98.12   2
  -1 -33   5  438.44  111.77   8
  -1 -33   4   37.74   70.82   8
   1 -33  -4    3.38   57.22   2
  -1 -33   3  601.44  132.46   8
   1 -33  -3  421.25  107.11   2
   1 -33  -3  555.99  116.56   8
   1 -33  -2   -0.18   51.31   8
  -1 -33   2    0.57   59.76   8
   1 -33  -2   -0.16   50.10   2
  -1 -33   1  264.69   88.94   8
   1 -33  -1  315.31   84.44   2
   1 -33  -1  238.09   91.90   8
   1 -33   0  178.18   68.52   8
   1 -33   0  210.93   81.30   2
  -1 -33   0  187.24   90.66   8
   1 -33   1   92.88   88.81   8
  -1 -33  -1    6.94   74.02   8
   1 -33   2   79.53   59.06   8
  -1 -33  -2   11.20   48.38   2
  -1 -33  -2  -31.99   63.79   8
   1 -33   3   73.03   67.71   8
  -1 -33  -3  -70.18   64.12   2
  -1 -33  -4   -4.28   56.85   2
   1 -33   4  289.58  104.84   8
  -1 -33  -5  266.74   86.63   2
   1 -33   5  249.62   88.91   8
   1 -33   6   -2.49   62.25   8
  -1 -33  -6  -10.50   50.15   2
   1 -33   7  102.80   80.84   8
  -1 -33  -7  126.44   63.81   2
   1 -33   8  117.86   85.07   8
  -1 -33  -8   66.26   57.76   2
   1 -33   9   64.06   79.59   8
  -1 -33  -9  -67.93   58.05   2
  -1 -33 -10   61.62   66.19   2
   1 -33  10  -47.67   58.92   8
  -1 -33 -11   63.43   72.71   2
   1 -33  11 -123.37   88.03   8
  -1 -33 -12   45.87   60.59   2
   1 -34 -10  370.85   94.84   2
  -1 -34   9  151.10   86.18   8
   1 -34  -9   31.19   51.60   2
  -1 -34   8  211.84   89.39   8
   1 -34  -8  391.36  111.06   2
   1 -34  -7  -31.96   56.30   2
  -1 -34   7   32.42   64.29   8
   1 -34  -6  130.13   69.53   2
  -1 -34   6  290.10   91.69   8
  -1 -34   5   67.61   69.23   8
   1 -34  -5  -27.07   61.15   2
  -1 -34   4  -55.63   64.27   8
   1 -34  -4   68.18   57.26   2
   1 -34  -3   90.11   64.34   2
  -1 -34   3   66.13   65.07   8
   1 -34  -2  140.67   75.06   2
  -1 -34   2  230.07   95.89   8
   1 -34  -2   66.58   56.12   8
   1 -34  -1  277.69  104.21   8
  -1 -34   1  123.61   86.63   8
   1 -34   0 1303.11  176.87   8
  -1 -34   0 1361.60  180.34   8
   1 -34   1  160.48   80.03   8
  -1 -34  -1  176.32   94.17   8
   1 -34   2  819.59  144.59   8
   1 -34   3   74.64   73.77   8
  -1 -34  -3  -64.61   75.12   2
  -1 -34  -4   86.96   61.01   2
   1 -34   4  144.88   96.43   8
  -1 -34  -5  101.78   67.90   2
   1 -34   5  106.45   89.66   8
   1 -34   6  128.17   91.65   8
  -1 -34  -6  -43.40   55.25   2
  -1 -34  -7  164.81   68.60   2
   1 -34   7  208.70   87.72   8
   1 -34   8   87.98   77.84   8
  -1 -34  -8   30.30   58.82   2
  -1 -34  -9   11.08   60.38   2
   1 -35  -6   49.08   61.15   2
   1 -35  -5  143.19   70.40   2
   1 -35  -4  119.69   62.17   2
  -1 -35   4  190.35   89.00   8
  -1 -35   3   74.07   63.70   8
   1 -35  -3   67.37   63.75   2
   1 -35  -2  326.97  107.17   8
  -1 -35   2  251.30   89.37   8
   1 -35  -1   26.45   55.28   8
  -1 -35   1   64.94   61.87   8
  -1 -35   0  113.40   86.61   8
   1 -35   0  127.77   81.72   8
   1 -35   1   46.92   53.32   8
   1 -35   2  150.34   82.85   8
   1 -35   3  105.16   81.18   8
  -1 -35  -6   26.64   51.24   2
   2   0 -35  105.68   77.24   1
   2   0 -35 -194.17   83.40   4
   2   0 -34   30.06   62.24   4
   2   0 -33  -32.43   64.40   4
   2   0 -32  166.19   79.03   4
   2   0 -31  -60.36   66.70   4
   2   0 -30  -13.11   59.25   4
   2   0 -29  130.76   80.91   4
   2   0 -28  831.49  133.37   4
   2   0 -27   -2.71   58.30   4
   2   0 -26   70.46   69.87   4
   2   0 -26  188.51   58.23   5
   2   0 -25  -53.12   44.76   2
   2   0 -25   32.84   63.72   4
   2   0 -25   49.88   43.55   5
   2   0 -24  104.95   72.53   4
   2   0 -24  139.33   55.76   5
   2   0 -24   78.63   45.75   2
   2   0 -24   60.07   41.01   7
   2   0 -23   52.51   48.02   7
   2   0 -23   56.14   62.71   4
   2   0 -23   34.89   42.73   5
   2   0 -23   25.00   37.41   2
   2   0 -22 4893.54  258.97   4
   2   0 -22 4529.02  229.06   5
   2   0 -22 4305.48  222.83   7
   2   0 -21  142.06   71.36   4
   2   0 -21   77.31   46.89   5
   2   0 -21   60.22   50.07   7
   2   0 -20  494.85   82.55   4
   2   0 -20  696.55   91.40   7
   2   0 -20  549.05   83.36   5
   2   0 -19  -42.55   59.23   4
   2   0 -19   58.82   40.30   7
   2   0 -19   96.47   50.10   5
   2   0 -18 4902.64  230.51   4
   2   0 -18 5274.29  218.85   5
   2   0 -18 4934.93  210.42   7
   2   0 -17   74.66   40.32   7
   2   0 -17   34.97   39.86   5
   2   0 -16 -103.78   51.16   7
   2   0 -16  -74.63   36.69   5
   2   0 -15    7.22   33.06   5
   2   0 -15   55.62   36.37   7
   2   0 -14  250.78   48.70   5
   2   0 -14  354.85   52.30   7
   2   0 -13   37.32   27.04   5
   2   0 -13   32.04   21.70   7
   2   0 -12 4202.06  148.04   7
   2   0 -12 4040.94  154.21   5
   2   0 -11  345.93   45.54   7
   2   0 -11  260.99   41.70   5
   2   0 -10   28.60   19.05   7
   2   0 -10   18.07   24.69   5
   2   0  -9 1732.28   95.82   5
   2   0  -9 1509.16   76.76   7
   2   0  -823183.73  258.09   7
   2   0  -821552.50  291.74   5
   2   0  -7   23.95   16.08   7
   2   0  -7   73.94   29.11   5
   2   0  -6 7374.18  114.97   7
   2   0  -5    6.94    9.72   2
   2   0  -5    6.14    8.72   7
   2   0  -430451.51  190.97   2
   2   0  -429732.21  157.79   7
   2   0  -429117.46  177.96   6
   2   0  -3    1.08    7.13   6
   2   0  -3   11.95    7.05   2
   2   0  -2   25.02    9.72   6
  -2   0  -1   62.23   14.14   7
  -2   0  -2 6597.92  114.13   7
  -2   0  -3    9.96   13.76   7
  -2   0  -4  652.50   52.47   7
  -2   0  -5  -15.20   21.62   7
  -2   0  -6 1109.60   72.70   7
  -2   0  -7    0.51   19.70   7
  -2   0  -8 3945.67  146.82   7
  -2   0  -9  -29.58   32.09   7
  -2   0 -10 2839.50  140.84   7
  -2   0 -11  -26.24   34.21   7
  -2   0 -12  351.78   61.50   7
  -2   0 -13   40.05   30.08   7
  -2   0 -14  196.17   50.20   7
  -2   0 -15   -8.17   41.85   7
  -2   0 -16 4359.81  218.44   7
  -2   0 -17   76.07   49.18   7
  -2   0 -18 6308.40  215.47   5
  -2   0 -18 6788.46  286.01   7
  -2   0 -19  204.05   53.60   5
  -2   0 -19  249.38   80.82   7
  -2   0 -2010707.23  379.80   7
  -2   0 -20 9920.92  283.63   5
  -2   0 -21  158.22   67.64   7
  -2   0 -21  159.07   50.41   5
  -2   0 -22 1248.34  147.29   7
  -2   0 -22 1232.33  107.79   5
  -2   0 -23   16.20   51.16   7
  -2   0 -24 -150.63   82.58   7
  -2   0 -25   -5.37   57.86   7
  -2   0 -26 1266.60  157.98   7
  -2   0 -26 1455.29  162.43   4
  -2   0 -27   32.86   59.67   7
  -2   0 -27   87.81   60.14   4
  -2   0 -28  821.10  131.25   7
  -2   0 -28  996.69  137.12   4
  -2   0 -29   51.55   56.97   4
  -2   0 -29   83.82   71.52   7
  -2   0 -30  703.92  126.47   4
  -2   0 -31   61.47   58.72   4
  -2   0 -32   67.58   68.28   4
  -2   0 -33  146.43   80.40   4
  -2   0 -34  -41.18   61.96   4
   2   1 -35  -56.40   63.56   4
   2  -1 -35 -322.74  102.64   1
   2   1 -34  143.06   84.02   4
   2  -1 -34   16.88   66.31   4
   2  -1 -34   48.40   61.32   1
   2   1 -33  569.82  131.50   4
   2  -1 -33  662.82  130.55   4
   2  -1 -32   -5.76   64.06   4
   2   1 -32   35.26   60.56   4
   2  -1 -31  181.10   84.35   4
   2   1 -31  130.24   90.26   4
   2  -1 -30  -28.26   75.62   4
   2   1 -30   11.74   60.81   4
   2   1 -29  289.99   87.80   4
   2  -1 -29  105.83   74.79   4
   2   1 -28  453.23  109.40   4
   2  -1 -28  350.88   93.19   4
   2  -1 -27  -74.80   79.10   4
   2   1 -27   99.96   66.97   4
   2  -1 -26  -16.12   47.06   2
   2   1 -26   37.29   46.20   5
   2   1 -26   17.72   64.32   4
   2  -1 -26   11.49   59.09   4
   2  -1 -25   31.69   46.32   2
   2  -1 -25  112.44   80.91   4
   2  -1 -25  103.31   51.98   5
   2   1 -25   39.29   45.02   5
   2   1 -25   35.37   56.54   4
   2  -1 -24  217.57   77.21   4
   2   1 -24  159.87   64.54   5
   2  -1 -24  316.78   72.64   7
   2  -1 -24  263.68   67.90   5
   2   1 -24  190.75   53.26   2
   2  -1 -24  309.87   72.89   2
   2   1 -24  345.68   91.96   4
   2  -1 -23   91.93   52.44   4
   2  -1 -23  140.41   61.66   5
   2  -1 -23   22.50   39.83   2
   2  -1 -23   50.27   45.27   7
   2   1 -23   21.81   42.37   5
   2   1 -23  -19.63   52.50   4
   2   1 -22   19.87   38.40   7
   2  -1 -22    7.78   39.22   2
   2  -1 -22   38.21   56.97   4
   2   1 -22   99.83   66.43   4
   2   1 -22  -35.99   40.72   5
   2  -1 -22   73.58   39.37   7
   2  -1 -22   -0.66   41.12   5
   2  -1 -21   84.67   48.68   4
   2  -1 -21    5.76   33.29   7
   2   1 -21   78.78   47.37   7
   2   1 -21   84.16   53.57   5
   2  -1 -21   11.00   42.60   5
   2   1 -21   -1.88   54.84   4
   2   1 -20  186.20   59.56   4
   2   1 -20  146.43   52.94   7
   2  -1 -20  200.74   55.35   7
   2  -1 -20  218.50   61.13   5
   2  -1 -20   95.88   47.70   4
   2   1 -20  124.72   53.61   5
   2   1 -19 2186.59  160.50   4
   2  -1 -19 2223.90  148.15   5
   2   1 -19 2153.40  145.22   7
   2   1 -19 2053.97  144.43   5
   2  -1 -19 2236.04  150.23   7
   2  -1 -19 2057.74  153.16   4
   2   1 -18  471.02   79.93   4
   2  -1 -18  504.49   78.18   5
   2  -1 -18  575.19   77.26   7
   2   1 -18  452.28   71.29   5
   2   1 -18  463.30   68.26   7
   2   1 -17 2087.71  150.06   4
   2   1 -17 2224.07  139.19   7
   2  -1 -17 2099.15  137.77   7
   2  -1 -17 2303.73  143.57   5
   2   1 -17 2011.49  137.45   5
   2   1 -16 1853.86  126.13   5
   2   1 -16 1706.66  129.57   4
   2   1 -16 1898.82  124.70   7
   2  -1 -16 1957.41  129.48   5
   2  -1 -16 2038.11  126.95   7
   2  -1 -15 2785.25  141.52   7
   2   1 -15 2448.33  140.62   5
   2   1 -15 2855.38  155.12   4
   2   1 -15 2918.26  145.85   7
   2  -1 -15 2778.84  145.29   5
   2   1 -14   26.00   35.49   4
   2  -1 -14   54.16   30.22   7
   2  -1 -14   17.27   29.47   5
   2   1 -14  129.63   39.54   7
   2  -1 -13   34.50   27.41   7
   2   1 -13   80.87   34.89   7
   2  -1 -13   69.65   33.94   5
   2  -1 -12  497.71   56.55   7
   2  -1 -12  593.98   63.52   5
   2   1 -12  659.58   63.21   7
   2   1 -11 3105.54  122.09   7
   2  -1 -11 3256.50  134.28   5
   2  -1 -11 3347.48  126.72   7
   2  -1 -1036003.70  416.52   5
   2  -1 -1037568.54  388.47   7
   2   1 -1036899.88  395.64   7
   2   1 -1035786.41  437.63   4
   2  -1  -9  469.69   44.30   7
   2   1  -9  515.66   46.21   7
   2   1  -9  490.01   54.87   4
   2  -1  -9  506.12   50.66   5
   2  -1  -8   47.99   23.02   5
   2  -1  -8   22.71   15.75   7
   2   1  -8   39.19   27.32   4
   2   1  -8   21.25   15.55   7
   2   1  -7 3578.27   96.68   7
   2  -1  -7 3655.99  114.17   5
   2  -1  -7 3631.80   91.49   7
   2  -1  -616201.85  224.16   5
   2   1  -616895.90  187.34   7
   2  -1  -616484.90  167.80   7
   2  -1  -616379.91  203.54   2
   2  -1  -5 1915.57   60.57   6
   2  -1  -5 2005.76   48.83   7
   2  -1  -5 1964.01   65.75   2
   2  -1  -428692.27  216.62   2
   2  -1  -428215.81  208.32   6
   2   1  -427631.11  147.16   2
   2  -1  -3  700.59   32.22   6
   2  -1  -2 5650.85   90.70   6
  -2  -1   2 5769.67   73.30   8
  -2   1  -1  139.40   19.19   7
  -2   1  -235314.05  264.81   7
  -2   1  -324872.31  247.08   7
  -2  -1  -325546.50  251.75   7
  -2  -1  -428413.98  292.97   7
  -2   1  -428709.26  293.29   7
  -2   1  -5 5826.08  147.08   7
  -2  -1  -5 5699.69  146.13   7
  -2  -1  -6 2556.47  105.02   7
  -2   1  -6 2409.61  102.94   7
  -2   1  -7 1028.05   74.45   7
  -2  -1  -7  939.04   70.03   7
  -2  -1  -8 4021.44  149.15   7
  -2   1  -8 4141.08  151.42   7
  -2   1  -9 4850.16  173.03   7
  -2  -1  -9 4819.32  172.29   7
  -2  -1 -10   91.29   38.77   7
  -2   1 -10  143.98   44.58   7
  -2  -1 -11 8489.37  251.63   7
  -2   1 -11 8896.69  257.89   7
  -2  -1 -12 1609.66  116.63   7
  -2   1 -12 1410.79  112.62   7
  -2  -1 -13 4433.27  196.30   7
  -2   1 -13 4125.83  194.25   7
  -2  -1 -14 5359.20  224.97   7
  -2   1 -14 5982.60  236.46   7
  -2   1 -15  291.10   65.98   7
  -2  -1 -15  257.84   63.19   7
  -2  -1 -16  812.92   73.95   5
  -2  -1 -16  806.93   99.12   7
  -2   1 -16  953.81  105.68   7
  -2   1 -17 2261.26  162.99   7
  -2  -1 -17 1959.47  114.64   5
  -2  -1 -17 2085.01  157.39   7
  -2  -1 -18 2049.82  160.11   7
  -2  -1 -18 2054.62  120.89   5
  -2   1 -18 2048.81  161.36   7
  -2  -1 -19  278.80   49.83   5
  -2   1 -19  224.56   74.42   7
  -2  -1 -19  181.08   62.01   7
  -2   1 -20  193.05   47.29   5
  -2   1 -20  277.08   75.17   7
  -2  -1 -20  271.34   57.15   5
  -2  -1 -20  365.63   89.87   7
  -2  -1 -21 1002.82   94.69   5
  -2  -1 -21 1170.61  135.47   7
  -2   1 -21 1067.06  101.08   5
  -2   1 -21  974.92  128.86   7
  -2  -1 -22   67.74   65.41   7
  -2   1 -22   75.95   47.84   5
  -2   1 -22   20.83   50.97   7
  -2  -1 -23 1756.87  176.05   7
  -2   1 -23 1565.44  129.08   5
  -2   1 -23 1646.91  171.00   7
  -2   1 -24  468.51   99.44   7
  -2  -1 -24  415.19   94.85   7
  -2   1 -25 1203.17  148.73   7
  -2  -1 -25 1139.18  148.81   7
  -2  -1 -26  167.44   74.09   7
  -2   1 -26  -56.79   62.35   7
  -2   1 -26  206.04   88.20   4
  -2  -1 -27  448.41  101.91   4
  -2   1 -27  415.03   94.58   4
  -2   1 -27  285.68   90.73   7
  -2  -1 -27  307.96   82.51   7
  -2   1 -28   40.83   54.97   7
  -2  -1 -28   43.28   62.94   7
  -2   1 -28  221.38   84.79   4
  -2  -1 -28  112.78   67.22   4
  -2  -1 -29  333.22  100.32   4
  -2   1 -29  295.64   99.37   4
  -2  -1 -30  376.70  100.67   4
  -2   1 -30  250.41   93.09   4
  -2  -1 -31  -17.27   59.34   4
  -2   1 -31  -57.39   57.30   4
  -2  -1 -32  156.07   81.57   4
  -2   1 -32 -148.67   77.74   4
  -2   1 -33 -146.07   77.44   4
  -2  -1 -33  -24.96   59.38   4
  -2  -1 -34  -97.23   68.82   4
  -2   1 -34   16.87   60.15   4
   2   2 -35 -116.70   75.69   4
   2  -2 -34   78.94   59.26   4
   2  -2 -34   34.69   74.86   1
   2   2 -34  116.88   86.15   4
   2   2 -33  115.74   80.28   4
   2  -2 -33   43.53   76.62   1
   2  -2 -33  -22.00   55.85   4
   2  -2 -32  -88.23   75.82   4
   2   2 -32   56.45   67.86   4
   2   2 -31  462.27  115.13   4
   2  -2 -31  450.53  107.92   4
   2  -2 -30  242.08   83.88   4
   2   2 -30  523.53  123.72   4
   2   2 -29   72.67   67.69   4
   2  -2 -29  196.79   91.04   4
   2  -2 -28   85.52   73.08   4
   2   2 -28  -81.65   75.64   4
   2   2 -27  122.70   63.98   5
   2   2 -27  117.19   70.41   4
   2  -2 -27  -27.15   65.59   4
   2  -2 -26   92.38   72.12   4
   2   2 -26   -3.95   46.57   5
   2   2 -26   42.91   68.10   4
   2  -2 -26   -6.11   60.56   2
   2  -2 -25  382.06   82.55   2
   2   2 -25  523.50   94.39   5
   2   2 -25  389.86   83.06   4
   2  -2 -25  612.26  112.42   4
   2  -2 -25  392.73   81.00   5
   2  -2 -24  209.24   68.92   7
   2   2 -24  261.73   81.33   5
   2  -2 -24  251.83   67.64   2
   2  -2 -24  308.53   67.27   5
   2   2 -24  364.30   85.54   4
   2  -2 -24  246.41   76.39   4
   2   2 -23   25.41   54.31   5
   2  -2 -23  109.49   50.92   5
   2  -2 -23  162.76   69.09   4
   2   2 -23   -4.28   54.80   4
   2  -2 -23   19.41   39.51   7
   2  -2 -23   87.27   55.43   2
   2  -2 -22  187.01   60.43   5
   2   2 -22  191.05   70.36   4
   2  -2 -22   90.01   47.31   2
   2  -2 -22  153.96   57.16   4
   2   2 -22  159.67   55.71   5
   2  -2 -22   99.50   49.85   7
   2   2 -21   -5.33   37.52   5
   2   2 -21  -11.75   61.60   4
   2  -2 -21   14.09   43.31   5
   2  -2 -21   16.52   54.19   4
   2  -2 -21   44.80   40.82   2
   2  -2 -21  -37.80   37.95   7
   2  -2 -20  388.13   66.38   7
   2  -2 -20  377.57   71.71   2
   2   2 -20  441.47   75.32   5
   2   2 -20  413.94   86.66   4
   2  -2 -20  526.56   81.47   5
   2   2 -20  453.65   82.80   7
   2   2 -19  286.53   60.27   5
   2   2 -19  373.38   76.83   4
   2  -2 -19  294.15   58.19   7
   2  -2 -19  276.51   63.10   5
   2   2 -19  226.28   60.43   7
   2  -2 -18  277.45   60.31   5
   2   2 -18  150.57   51.86   5
   2   2 -18  222.71   58.82   7
   2  -2 -18  244.33   52.53   7
   2   2 -18  300.78   69.96   4
   2   2 -17    3.97   29.80   7
   2   2 -17   58.32   44.66   4
   2  -2 -17   12.21   31.26   7
   2  -2 -17   42.23   32.25   5
   2  -2 -16 1370.30  110.17   5
   2   2 -16 1415.60  109.40   7
   2   2 -16 1443.90  120.30   4
   2  -2 -16 1561.58  112.47   7
   2  -2 -15  933.28   88.31   5
   2   2 -15  953.65   94.61   4
   2  -2 -15  947.58   85.31   7
   2   2 -15  999.64   91.89   7
   2  -2 -14  516.15   66.64   5
   2   2 -14  543.47   65.18   7
   2  -2 -14  524.72   64.71   7
   2   2 -14  537.76   68.01   4
   2  -2 -13 9957.85  251.94   5
   2   2 -13 9999.93  266.34   4
   2  -2 -1310645.63  247.57   7
   2   2 -1310631.87  254.63   7
   2  -2 -12 1293.81   92.10   5
   2  -2 -12 1249.41   83.26   7
   2   2 -12 1119.88   91.33   4
   2   2 -12 1302.35   88.30   7
   2  -2 -11  702.12   66.61   5
   2  -2 -11  732.25   60.77   7
   2   2 -11  717.95   69.70   4
   2   2 -11  776.24   67.90   7
   2  -2 -10 2195.95  105.95   5
   2   2 -10 2047.39  106.66   4
   2   2 -10 2088.22   96.99   7
   2  -2 -10 2166.01   94.85   7
   2  -2  -9 6282.60  169.45   5
   2   2  -9 6283.98  172.62   4
   2  -2  -9 6376.20  148.87   7
   2   2  -9 6299.92  159.96   7
   2  -2  -8  108.25   31.61   5
   2   2  -8  125.43   34.90   4
   2  -2  -8   69.15   21.73   7
   2   2  -8   75.25   26.89   7
   2  -2  -714762.43  186.31   7
   2  -2  -715664.88  233.39   2
   2  -2  -715370.89  236.09   5
   2   2  -714763.97  236.25   4
   2  -2  -6 3881.96  114.09   5
   2  -2  -6 3644.17   81.97   7
   2  -2  -6 4038.00  111.93   2
   2   2  -6 3948.57  114.70   4
   2  -2  -5  310.07   32.79   5
   2  -2  -5  248.02   28.06   6
   2  -2  -5  232.44   28.27   2
   2  -2  -4 1872.46   64.16   6
   2  -2  -384287.97  240.57   8
   2  -2  -386859.50  390.79   6
  -2  -2   2  489.33   26.83   8
   2  -2  -2  460.13   30.33   6
   2  -2  -1 8092.94  119.64   6
  -2  -2   1 8222.88  109.22   8
   2  -2   0  727.83   37.27   6
  -2   2   0  693.75   31.69   7
  -2   2  -1 2229.35   62.50   7
   2  -2   1 2087.48   62.17   6
  -2   2  -2 4694.09   99.25   7
  -2   2  -374881.70  440.09   7
  -2   2  -4   44.42   21.09   7
  -2  -2  -512414.71  217.39   7
  -2   2  -512801.25  219.69   7
  -2  -2  -638132.14  410.68   7
  -2   2  -638900.53  412.08   7
  -2   2  -7   94.28   33.65   7
  -2  -2  -7   69.91   32.47   7
  -2  -2  -816370.70  302.94   7
  -2   2  -816124.34  300.10   7
  -2   2  -910653.31  259.53   7
  -2  -2  -910917.33  260.46   7
  -2  -2 -1027440.90  434.52   7
  -2   2 -1027043.67  430.29   7
  -2   2 -1110695.71  281.81   7
  -2  -2 -1110535.29  280.88   7
  -2  -2 -12  153.12   50.72   7
  -2   2 -12  168.16   53.89   7
  -2  -2 -12  114.49   28.96   5
  -2   2 -13  335.83   62.52   7
  -2  -2 -13  306.05   58.35   7
  -2  -2 -13  311.24   41.95   5
  -2  -2 -14   59.65   49.20   7
  -2  -2 -14   63.63   26.74   5
  -2   2 -14   98.30   50.41   7
  -2  -2 -15  -37.20   39.61   7
  -2  -2 -15   -5.20   19.36   5
  -2   2 -15   66.52   45.89   7
  -2  -2 -16  607.46   88.55   7
  -2   2 -16  739.67   95.41   7
  -2  -2 -16  759.42   69.34   5
  -2   2 -17    2.18   40.25   7
  -2  -2 -17    5.77   25.75   5
  -2  -2 -17   19.40   41.79   7
  -2  -2 -18 4762.81  243.98   7
  -2   2 -18 4930.32  250.13   7
  -2  -2 -18 4481.12  171.78   5
  -2   2 -19   64.15   52.52   7
  -2  -2 -19   61.95   56.91   7
  -2  -2 -19  146.86   44.49   5
  -2  -2 -20  615.46   71.40   5
  -2  -2 -20  703.89  107.71   7
  -2   2 -20  737.09  108.63   7
  -2  -2 -21 1160.60  134.79   7
  -2   2 -21 1289.05  142.87   7
  -2  -2 -22 1650.89  162.27   7
  -2   2 -22 1535.80  162.39   7
  -2   2 -22 1778.83  135.07   5
  -2   2 -23   -8.18   35.77   5
  -2  -2 -23   77.82   54.74   7
  -2   2 -23   32.49   57.81   7
  -2   2 -24  322.05   91.97   7
  -2  -2 -24  196.40   76.28   7
  -2   2 -25  -12.49   59.84   7
  -2  -2 -25   75.57   68.54   7
  -2   2 -25   -1.32   64.77   4
  -2   2 -26  249.03   81.13   4
  -2  -2 -26  382.42   95.29   7
  -2   2 -26  358.87   94.36   7
  -2  -2 -27  822.20  135.27   7
  -2   2 -27  717.57  124.25   4
  -2  -2 -28  996.95  132.19   4
  -2  -2 -28 1007.80  141.99   7
  -2  -2 -29   76.68   70.88   4
  -2   2 -29  119.74   72.57   4
  -2  -2 -29  130.73   79.32   2
  -2   2 -30 1158.72  163.74   4
  -2  -2 -30  739.06  123.27   4
  -2   2 -31   46.93   67.85   4
  -2  -2 -31  125.70   66.64   4
  -2  -2 -32  194.07   79.74   4
  -2   2 -32  532.24  118.01   4
  -2  -2 -33   10.70   51.87   4
  -2   2 -33 -170.93   81.07   4
  -2  -2 -34  112.26   72.10   4
   2   3 -34   42.72   63.06   4
   2  -3 -34  102.37   73.67   1
   2  -3 -34  249.69   89.29   4
   2  -3 -33  163.17   78.62   4
   2   3 -33  166.29   81.86   4
   2  -3 -33   24.38   67.30   1
   2   3 -32   21.96   65.39   4
   2  -3 -32   43.09   74.92   1
   2  -3 -32   90.79   79.34   4
   2   3 -31  531.79  127.02   4
   2  -3 -31  497.92  108.99   4
   2   3 -30  120.82   76.31   4
   2  -3 -30  135.88   71.51   4
   2   3 -29   91.43   64.67   4
   2  -3 -29  203.23   82.03   4
   2   3 -28  185.48   76.68   5
   2  -3 -28   67.25   61.99   4
   2   3 -28   97.60   71.55   4
   2   3 -27 1460.57  174.61   4
   2  -3 -27 1215.48  150.53   4
   2  -3 -27 1307.21  143.86   2
   2   3 -27 1393.31  155.23   5
   2   3 -26  910.69  138.09   4
   2  -3 -26  862.84  123.86   2
   2   3 -26 1009.34  133.14   5
   2  -3 -26  871.72  124.64   4
   2  -3 -25   55.11   46.63   2
   2   3 -25  187.55   68.56   5
   2   3 -25  152.89   71.34   4
   2  -3 -25  158.26   62.88   4
   2  -3 -24   67.58   39.87   5
   2   3 -24  335.84   80.33   5
   2   3 -24  279.03   85.70   4
   2  -3 -24  121.98   57.50   2
   2  -3 -24  162.15   66.86   4
   2  -3 -24  131.00   56.56   7
   2  -3 -23  157.75   58.55   2
   2  -3 -23  349.33   86.57   4
   2   3 -23  210.68   62.83   5
   2  -3 -23  306.94   68.52   5
   2   3 -23  106.72   65.85   4
   2  -3 -23  129.57   45.04   7
   2  -3 -22  110.41   43.57   7
   2   3 -22  109.41   50.66   5
   2   3 -22  301.24   76.28   4
   2  -3 -22   81.99   58.43   4
   2  -3 -22  157.47   55.34   2
   2  -3 -22   83.21   47.72   5
   2  -3 -21 1112.44  113.12   7
   2   3 -21 1338.89  133.66   4
   2   3 -21 1343.54  130.19   5
   2  -3 -21 1325.66  118.02   5
   2  -3 -21 1418.12  131.21   2
   2   3 -20  914.16  112.95   4
   2   3 -20  783.98   99.63   5
   2  -3 -20  989.97  105.34   5
   2  -3 -20  916.44  106.62   2
   2  -3 -20  900.28   99.19   7
   2  -3 -19  124.53   54.09   5
   2   3 -19  266.64   75.93   4
   2  -3 -19   56.59   40.77   7
   2  -3 -19  136.05   51.69   2
   2  -3 -18 5149.02  226.79   2
   2  -3 -18 5079.91  214.89   7
   2   3 -18 5183.59  234.54   4
   2  -3 -18 4689.21  207.73   5
   2  -3 -17  206.50   52.14   7
   2  -3 -17  224.90   55.47   5
   2   3 -17  204.40   68.95   4
   2  -3 -16 3772.92  173.97   7
   2   3 -16 3767.00  185.90   4
   2   3 -16 3752.73  175.36   7
   2  -3 -16 3815.81  177.31   5
   2   3 -15 2803.62  154.24   4
   2   3 -15 3033.43  152.45   7
   2  -3 -15 3057.64  148.36   7
   2  -3 -15 2947.74  152.27   5
   2  -3 -14 2893.22  139.52   7
   2   3 -14 2960.73  152.13   4
   2   3 -14 2917.48  145.96   7
   2  -3 -14 2765.54  142.56   5
   2   3 -13   55.00   35.31   7
   2   3 -13    8.24   29.56   4
   2  -3 -13   64.95   34.82   5
   2  -3 -13   30.96   29.22   7
   2   3 -12  158.21   41.48   4
   2  -3 -12  240.88   44.54   5
   2  -3 -12  172.61   38.52   7
   2   3 -11 7545.11  211.53   4
   2  -3 -11 8049.12  212.39   5
   2  -3 -11 7783.37  191.52   7
   2  -3 -10  677.31   64.13   5
   2   3 -10  578.44   65.04   4
   2  -3 -10  601.54   54.72   7
   2  -3  -9 6787.17  181.04   5
   2   3  -9 6717.54  178.83   4
   2  -3  -9 6787.71  183.84   2
   2  -3  -9 6532.94  154.17   7
   2   3  -8 5498.43  154.60   4
   2  -3  -8 5581.07  157.00   5
   2  -3  -8 5091.28  126.61   7
   2  -3  -8 5510.00  157.81   2
   2  -3  -7 9287.86  153.83   7
   2   3  -7 9692.47  193.11   4
   2  -3  -7 9694.55  196.76   2
   2  -3  -7 9547.99  190.71   5
   2  -3  -6 4816.83  131.62   5
   2  -3  -6 4937.56  134.25   2
   2  -3  -6 4792.35  127.21   6
   2   3  -6 4905.50  130.90   4
   2   3  -5  493.46   40.35   4
   2  -3  -5  480.02   42.69   5
   2  -3  -5  506.81   41.37   6
   2  -3  -5  443.09   38.47   1
   2  -3  -447540.95  344.53   6
   2  -3  -445572.77  316.51   1
   2   3  -444370.83  311.05   4
   2   3  -3 1378.33   41.51   3
   2  -3  -3 1334.68   41.51   8
   2  -3  -3 1426.92   59.73   6
   2  -3  -2 9075.19  136.43   6
  -2  -3   2 9392.57  129.64   8
   2   3  -2 9563.03   90.23   3
  -2  -3   1  475.25   30.64   8
   2  -3  -1  495.84   24.40   4
   2  -3  -1  541.85   34.79   6
   2   3   0 5101.40   64.76   1
  -2  -3   0 4825.07   94.71   8
   2  -3   0 4893.80   98.04   6
   2  -3   114547.58  170.30   6
   2  -3   224858.84  232.35   6
  -2   3  -226853.66  257.22   7
   2  -3   339285.38  309.03   6
  -2   3  -342036.61  350.79   7
  -2   3  -4 6958.50  155.82   7
  -2   3  -5 1168.81   71.42   7
  -2   3  -6 8256.91  193.91   7
  -2  -3  -6 8251.10  192.85   7
  -2  -3  -6 8029.80   90.88   5
  -2   3  -7 1119.11   80.93   7
  -2  -3  -7 1189.26   43.62   5
  -2  -3  -7 1228.99   83.00   7
  -2  -3  -8 4165.40   90.16   5
  -2  -3  -8 4064.86  156.38   7
  -2   3  -8 4211.20  159.73   7
  -2  -3  -920358.43  362.13   7
  -2  -3  -919915.19  216.08   5
  -2   3  -919956.98  356.43   7
  -2  -3 -10 1516.68  105.90   7
  -2  -3 -10 1476.60   65.65   5
  -2   3 -10 1404.81  104.63   7
  -2  -3 -1113277.42  207.93   5
  -2   3 -1114420.71  329.80   7
  -2  -3 -1114460.78  333.80   7
  -2   3 -12 1505.70  121.46   7
  -2  -3 -12 1727.14  124.12   7
  -2  -3 -12 1546.12   77.47   5
  -2  -3 -13  657.59   81.15   7
  -2  -3 -13  606.52   54.92   5
  -2   3 -13  784.44   91.43   7
  -2   3 -14 2333.20  151.01   7
  -2  -3 -14 2242.21  150.04   7
  -2  -3 -14 2054.20   99.07   5
  -2  -3 -15  774.10   95.57   7
  -2   3 -15  792.86   98.48   7
  -2  -3 -15  667.17   61.18   5
  -2   3 -16 2056.81  158.42   7
  -2  -3 -16 2155.68  156.06   7
  -2  -3 -16 2049.57  108.70   5
  -2  -3 -17 1843.28  105.71   5
  -2  -3 -17 1743.20  144.26   7
  -2   3 -17 1767.72  153.20   7
  -2   3 -18  316.17   75.45   7
  -2  -3 -18  357.75   77.45   7
  -2  -3 -18  291.39   52.49   5
  -2  -3 -19  272.64   50.88   5
  -2  -3 -19  288.18   70.07   7
  -2   3 -19  286.60   74.75   7
  -2   3 -20   -1.84   50.60   7
  -2  -3 -20  -25.54   55.34   7
  -2   3 -21 1397.30  146.31   7
  -2  -3 -21 1333.68  143.70   7
  -2   3 -22  216.88   75.15   7
  -2  -3 -22  330.63   96.45   7
  -2   3 -23  316.86   87.63   7
  -2  -3 -23  291.71   82.61   7
  -2   3 -23  359.76   74.04   5
  -2   3 -24 1776.88  147.24   5
  -2   3 -24 1770.73  177.99   7
  -2   3 -24 1943.08  177.93   4
  -2  -3 -24 1725.05  173.14   7
  -2   3 -25 1694.56  186.27   7
  -2  -3 -25 1546.91  172.68   7
  -2   3 -25 1812.56  180.38   4
  -2   3 -26  170.78   79.30   4
  -2  -3 -26  259.71   87.55   7
  -2  -3 -27  563.55  112.19   7
  -2   3 -27  724.12  129.60   4
  -2  -3 -28  459.79  101.42   4
  -2  -3 -28  436.51  106.56   7
  -2   3 -28  679.94  118.13   4
  -2  -3 -28  410.18  107.72   2
  -2  -3 -29  585.84  123.97   2
  -2   3 -29  704.18  126.42   4
  -2  -3 -29  598.17  120.78   4
  -2   3 -30  409.78  116.64   4
  -2  -3 -30  404.86  104.41   4
  -2  -3 -31   -5.50   58.69   4
  -2   3 -31   31.07   64.48   4
  -2   3 -32  115.04   84.36   4
  -2  -3 -32    6.95   65.76   4
  -2  -3 -33  139.55   76.33   4
   2  -4 -34  147.58   78.63   4
   2  -4 -33  219.60   81.14   1
   2  -4 -33  308.60   96.82   4
   2   4 -33  281.78  104.20   4
   2  -4 -32  229.74   79.74   1
   2   4 -32  256.20   91.96   4
   2  -4 -32  297.86   96.40   4
   2  -4 -31   92.12   71.29   4
   2   4 -31  282.70   98.35   4
   2  -4 -31  310.95   90.13   1
   2   4 -30  470.77  121.29   4
   2  -4 -30  628.61  129.37   4
   2  -4 -29  240.64   84.40   4
   2   4 -29  226.20   79.28   4
   2   4 -28   43.19   58.04   5
   2  -4 -28  100.52   68.35   4
   2   4 -28    1.42   67.97   4
   2   4 -27  240.03   76.41   4
   2  -4 -27  437.84  102.24   4
   2   4 -27  424.66   93.85   5
   2  -4 -27  296.95   80.56   2
   2   4 -26  118.60   82.03   4
   2   4 -26  140.93   61.87   5
   2  -4 -26   -3.50   59.94   4
   2  -4 -26   26.06   50.19   2
   2   4 -25 1453.01  153.39   5
   2   4 -25 1440.53  164.56   4
   2  -4 -25 1398.54  151.57   4
   2  -4 -25 1429.19  154.20   2
   2   4 -24 1734.28  172.69   4
   2  -4 -24 1930.92  175.94   4
   2  -4 -24 1881.92  165.46   2
   2   4 -24 2072.58  174.42   5
   2  -4 -24 1763.90  148.44   7
   2   4 -23   32.84   66.12   4
   2   4 -23  -35.05   47.76   5
   2  -4 -23   12.96   53.41   4
   2  -4 -23   13.87   42.73   2
   2  -4 -23    7.34   39.50   5
   2  -4 -23   80.80   55.18   7
   2   4 -22  189.28   55.96   4
   2   4 -22  176.30   55.95   5
   2  -4 -22  180.93   54.45   7
   2  -4 -22  314.16   81.56   2
   2  -4 -22  153.55   49.61   5
   2   4 -21  -26.27   52.67   5
   2  -4 -21   59.03   41.79   7
   2  -4 -21   61.90   42.10   2
   2   4 -21   31.65   47.52   4
   2  -4 -21   -4.02   38.52   5
   2  -4 -20   65.33   48.80   5
   2  -4 -20   70.98   43.88   2
   2   4 -20  110.82   59.91   4
   2  -4 -20   26.41   34.22   7
   2   4 -19 2862.01  180.36   4
   2  -4 -19 3117.69  187.24   2
   2  -4 -19 2916.77  171.78   7
   2  -4 -19 2874.50  168.74   5
   2   4 -18   20.01   45.07   4
   2  -4 -18  100.93   48.39   5
   2  -4 -18  -26.59   31.47   7
   2  -4 -18   85.07   51.87   2
   2  -4 -17  540.56   73.99   5
   2   4 -17  700.57   93.84   4
   2  -4 -17  574.18   77.09   7
   2  -4 -17  539.19   82.21   2
   2   4 -16  259.28   54.37   4
   2  -4 -16  362.20   63.08   5
   2  -4 -16  322.69   57.38   7
   2  -4 -16  268.15   61.19   2
   2   4 -15  506.04   79.76   4
   2  -4 -15  470.73   65.44   7
   2  -4 -15  626.17   76.30   5
   2  -4 -15  589.51   83.13   2
   2  -4 -14 2862.20  155.98   2
   2   4 -14 2789.23  147.74   4
   2  -4 -14 2875.22  139.07   7
   2  -4 -14 2901.81  145.69   5
   2  -4 -13  181.91   41.93   7
   2  -4 -13  144.16   47.57   2
   2   4 -13  129.49   35.15   4
   2  -4 -13  164.02   40.46   5
   2  -4 -12  100.74   36.71   2
   2  -4 -12  119.81   36.49   5
   2   4 -12   78.02   35.95   4
   2  -4 -12   82.40   29.58   7
   2  -4 -11 9022.95  225.60   5
   2   4 -11 8556.80  223.81   4
   2  -4 -11 8522.88  204.71   7
   2  -4 -11 9143.84  243.02   2
   2  -4 -10  403.18   50.13   5
   2   4 -10  404.28   53.16   4
   2  -4 -10  406.89   44.77   7
   2  -4 -10  411.17   56.28   2
   2   4  -9   86.68   33.26   4
   2  -4  -9   34.85   25.86   2
   2  -4  -9   40.33   24.35   5
   2  -4  -9   49.10   23.57   7
   2   4  -8 9324.52  200.17   4
   2  -4  -8 9513.31  218.79   2
   2  -4  -8 8916.43  199.71   5
   2  -4  -720739.27  284.71   5
   2  -4  -721414.48  308.59   2
   2   4  -721474.03  285.82   4
   2  -4  -616783.11  249.97   6
   2   4  -616823.48  232.37   4
   2  -4  -616943.13  258.30   2
   2  -4  -616286.55  236.80   5
   2  -4  -615668.30  216.78   1
   2  -4  -516823.40  238.17   6
   2  -4  -515571.15  209.72   1
   2  -4  -516532.28  227.33   5
   2   4  -516160.14  210.39   4
   2  -4  -4   43.07   20.05   5
   2  -4  -4   51.95   21.34   6
   2  -4  -4   42.91   12.91   8
   2  -4  -4   49.08   18.93   1
   2  -4  -322297.11  247.70   6
   2  -4  -322019.55  201.36   8
  -2  -4   321194.25  129.20   2
  -2  -4   2 3174.25   59.85   2
  -2  -4   2 2966.74   84.15   8
   2  -4  -2 2877.17   87.11   6
   2  -4  -1  906.69   33.12   4
   2  -4  -1  912.78   48.32   6
  -2  -4   1  998.84   50.10   8
   2  -4   0 4682.68   58.37   4
   2  -4   0 4835.89  107.71   6
  -2  -4   0 4933.76  107.98   8
   2  -4   1 2230.41   76.17   6
  -2  -4  -1 2179.30   76.19   8
   2  -4   2 7533.48  136.84   6
  -2   4  -3 7070.28  157.26   7
   2  -4   3 6530.59  134.14   6
   2  -4   463541.26  437.28   6
  -2   4  -468818.16  513.43   7
   2  -4   5 5916.91  146.14   6
  -2   4  -5 6280.01  173.11   7
  -2   4  -640730.54  446.24   7
  -2   4  -7 3537.89  144.73   7
  -2  -4  -7 2768.56   63.55   5
  -2  -4  -823170.06  371.51   7
  -2  -4  -822214.18  195.23   5
  -2   4  -823497.37  376.54   7
  -2  -4  -910007.92  257.10   7
  -2   4  -910460.06  264.49   7
  -2  -4  -910013.53  147.76   5
  -2  -4 -10 2153.74  128.28   7
  -2  -4 -10 1945.61   72.59   5
  -2   4 -10 2092.91  126.68   7
  -2  -4 -11 4244.48  116.07   5
  -2  -4 -11 4439.00  189.24   7
  -2   4 -11 4043.18  183.09   7
  -2  -4 -12 2929.91  158.55   7
  -2   4 -12 3070.31  162.06   7
  -2  -4 -12 2973.77  103.98   5
  -2  -4 -13  199.66   57.06   7
  -2  -4 -13  238.67   34.98   5
  -2   4 -13  143.41   56.33   7
  -2  -4 -1411811.99  338.26   7
  -2   4 -1412033.10  340.97   7
  -2  -4 -1411554.76  228.39   5
  -2   4 -15  181.28   67.15   7
  -2  -4 -15  248.37   38.61   5
  -2  -4 -15  194.49   60.13   7
  -2  -4 -16 2961.50  125.38   5
  -2   4 -16 3217.69  191.22   7
  -2  -4 -16 2913.79  183.40   7
  -2  -4 -17 1740.84  144.37   7
  -2   4 -17 1783.88  151.03   7
  -2  -4 -17 1506.50   94.49   5
  -2  -4 -18 1009.22  118.93   7
  -2  -4 -18  980.67   77.94   5
  -2   4 -18 1076.90  124.01   7
  -2  -4 -19   45.57   52.80   7
  -2   4 -19  118.64   54.11   7
  -2   4 -20  333.91   82.16   7
  -2  -4 -20  381.13   87.29   7
  -2  -4 -21   76.62   55.90   7
  -2   4 -21   56.53   46.74   7
  -2   4 -22  103.82   66.82   7
  -2   4 -22   50.97   61.46   4
  -2  -4 -22  -21.51   53.59   7
  -2   4 -23  282.91   79.13   4
  -2  -4 -23  221.72   73.60   7
  -2   4 -23  180.46   73.67   7
  -2   4 -24  239.55   68.32   5
  -2  -4 -24  127.17   72.94   7
  -2   4 -24  163.22   73.20   4
  -2   4 -25  470.46  104.35   4
  -2  -4 -25  463.92   95.61   7
  -2   4 -26  575.01  114.62   4
  -2  -4 -26  177.25   68.35   7
  -2  -4 -27  170.00   85.63   2
  -2  -4 -27   -8.04   61.52   7
  -2   4 -27  141.99   86.49   4
  -2  -4 -28    4.80   58.52   7
  -2  -4 -28   49.87   69.97   2
  -2   4 -28  -14.90   65.65   4
  -2  -4 -29  224.68  102.40   2
  -2  -4 -29   85.82   66.49   4
  -2   4 -30  245.29   92.30   4
  -2  -4 -30  410.90  106.01   2
  -2  -4 -30  400.48  105.60   4
  -2   4 -31  170.81   87.61   4
  -2  -4 -31   86.83   62.03   4
  -2  -4 -32 1219.19  165.83   4
  -2  -4 -33  481.32  111.59   4
   2  -5 -34   31.28   56.11   4
   2  -5 -33  -40.65   59.68   4
   2   5 -32   99.82   74.68   4
   2  -5 -32  114.05   75.37   4
   2  -5 -32   73.93   70.32   1
   2  -5 -31  313.65  102.34   4
   2  -5 -31  221.63   76.89   1
   2   5 -31   93.58   81.65   4
   2   5 -30   -5.61   60.64   4
   2  -5 -30  105.54   77.52   1
   2  -5 -30  143.02   82.18   4
   2   5 -29   59.48   46.45   5
   2   5 -29   85.87   79.57   4
   2  -5 -29   -2.76   52.81   1
   2  -5 -29   11.73   57.05   4
   2   5 -28  114.15   78.72   4
   2  -5 -28  161.92   72.09   2
   2   5 -28  372.13   94.06   5
   2  -5 -28  273.31   93.03   4
   2  -5 -27  281.28   87.21   4
   2   5 -27  252.72   84.03   5
   2  -5 -27  247.08   76.35   2
   2   5 -27  247.66   92.17   4
   2  -5 -26  235.68   90.46   4
   2   5 -26  188.50   83.18   4
   2   5 -26  241.51   74.68   5
   2  -5 -26  177.04   68.25   2
   2   5 -25  273.51   80.40   4
   2  -5 -25  226.76   77.09   2
   2   5 -25  419.52  103.27   5
   2  -5 -25  267.39   89.56   4
   2   5 -24  446.81   94.01   4
   2  -5 -24  571.65  104.17   4
   2  -5 -24  474.67   95.95   2
   2   5 -24  426.05   87.64   5
   2   5 -23   52.24   59.67   5
   2  -5 -23    6.49   52.34   2
   2  -5 -23  130.34   55.07   5
   2   5 -23   25.70   54.86   4
   2  -5 -23    8.53   39.03   7
   2  -5 -23   34.72   58.30   4
   2  -5 -22 2837.69  184.77   7
   2   5 -22 3015.92  204.05   5
   2   5 -22 3265.29  210.37   4
   2  -5 -22 2680.05  171.65   5
   2  -5 -22 3135.73  209.49   2
   2  -5 -21   47.06   44.67   5
   2  -5 -21   -7.26   45.23   2
   2   5 -21  102.12   64.92   4
   2  -5 -21   22.49   35.46   7
   2   5 -20  655.39   97.82   4
   2  -5 -20  659.71   94.70   2
   2  -5 -20  763.14   95.37   7
   2  -5 -20  847.23   97.96   5
   2  -5 -19  -29.93   36.77   7
   2  -5 -19  150.75   57.36   5
   2   5 -19   20.36   49.21   4
   2  -5 -19   52.00   55.81   2
   2  -5 -18  258.07   64.59   2
   2   5 -18  237.61   64.76   4
   2  -5 -18  342.18   65.06   5
   2  -5 -18  158.37   48.47   7
   2  -5 -17 1141.63  103.10   7
   2  -5 -17 1245.57  124.34   2
   2   5 -17 1118.37  108.50   4
   2  -5 -17 1220.52  108.99   5
   2  -5 -16 4294.94  186.21   7
   2  -5 -16 4319.40  206.59   2
   2  -5 -16 4177.39  184.94   5
   2   5 -16 4181.53  195.40   4
   2  -5 -15  606.72   83.89   2
   2   5 -15  443.85   69.63   4
   2  -5 -15  430.41   63.16   7
   2  -5 -15  403.98   58.17   5
   2   5 -14 4231.24  180.84   4
   2  -5 -14 4355.14  173.40   7
   2  -5 -14 4465.24  183.00   5
   2  -5 -14 4526.95  198.82   2
   2  -5 -13  182.08   42.38   7
   2  -5 -13  215.16   55.13   2
   2  -5 -13  162.46   48.70   5
   2   5 -13  136.26   47.84   4
   2  -5 -12 4226.90  181.92   2
   2  -5 -12 4239.33  163.93   5
   2  -5 -12 4046.67  153.33   7
   2   5 -12 4123.48  163.15   4
   2  -5 -11 2389.21  133.19   2
   2  -5 -11 2357.94  110.82   7
   2   5 -11 2408.30  121.16   4
   2  -5 -11 2378.83  119.25   5
   2  -5 -10 2196.27  122.57   2
   2   5 -10 2187.78  109.24   4
   2  -5 -10 2293.04  111.30   5
  -2  -5  10 2003.24   63.66   6
   2  -5 -10 2014.69   97.65   7
   2   5  -9  468.66   52.62   4
   2  -5  -9  412.72   48.25   5
   2  -5  -9  378.34   52.34   2
  -2  -5   9  320.54   24.48   6
   2   5  -8 9155.56  199.38   4
   2  -5  -8 9465.56  228.63   2
   2  -5  -8 8423.64  181.97   1
   2  -5  -8 8631.01  198.18   5
   2  -5  -7  781.52   65.68   6
  -2  -5   7  569.31   25.01   6
   2  -5  -7  804.66   56.04   1
   2   5  -7  892.60   59.46   4
   2  -5  -7  824.43   68.58   2
   2  -5  -7  818.52   62.54   5
   2   5  -6  291.81   34.86   4
   2  -5  -6  276.42   43.65   6
   2  -5  -6  338.86   39.18   5
   2  -5  -6  295.15   36.36   1
  -2  -5   6  181.07   13.88   6
   2  -5  -5  543.21   50.33   3
   2  -5  -5  588.47   51.47   5
   2  -5  -5  567.13   53.85   6
  -2  -5   5  438.91   21.39   6
   2  -5  -5  548.95   40.20   8
   2  -5  -5  585.72   44.74   1
   2  -5  -4 5186.62  130.72   3
  -2  -5   4 5036.02   74.74   6
  -2  -5   4 5210.87   76.98   2
   2  -5  -4 5200.13  138.19   6
   2  -5  -4 5438.94  114.24   8
   2  -5  -3 4887.26  109.76   8
   2  -5  -3 4677.83  115.45   3
   2  -5  -3 4851.53  128.40   6
  -2  -5   3 4733.74   78.07   2
   2  -5  -2 8211.76  158.61   6
  -2  -5   2 8898.45  119.86   2
   2  -5  -2 8027.53  141.62   3
  -2  -5   2 8911.32  163.11   8
   2  -5  -138117.30  332.49   6
  -2  -5   139590.71  343.31   8
  -2  -5   141437.03  285.32   2
   2  -5   0  671.07   48.96   6
  -2  -5   0  648.59   46.89   8
   2  -5   0  610.02   23.95   4
   2  -5   1 4204.93  109.47   6
  -2  -5  -1 4122.38  112.87   8
   2  -5   292952.13  515.47   6
  -2  -5  -292562.73  547.43   8
   2  -5   320707.02  259.47   2
   2  -5   320284.66  247.63   6
   2  -5   435755.28  339.51   6
  -2   5  -5 3594.32  139.46   7
   2  -5   5 3073.25  111.39   6
   2  -5   630117.05  344.73   6
  -2   5  -631762.56  411.26   7
   2  -5   720983.62  298.91   6
  -2   5  -720599.08  351.12   7
  -2  -5  -8  169.98   20.20   5
  -2   5  -8  116.00   45.73   7
  -2  -5  -9 3127.37   80.26   5
  -2  -5  -9 3154.01  147.37   7
  -2   5  -9 3227.23  152.46   7
  -2  -5 -10  706.98   77.27   7
  -2   5 -10  758.45   81.45   7
  -2  -5 -10  826.87   46.56   5
  -2   5 -11 5415.78  210.46   7
  -2  -5 -11 5292.97  207.74   7
  -2  -5 -11 5198.10  121.20   5
  -2  -5 -12 4542.56  200.43   7
  -2  -5 -12 4206.29  116.84   5
  -2   5 -12 4719.03  203.90   7
  -2  -5 -13 1197.15  112.41   7
  -2   5 -13 1303.84  115.34   7
  -2  -5 -13 1131.19   66.68   5
  -2  -5 -14  163.13   33.49   5
  -2  -5 -14  206.14   62.76   7
  -2   5 -14  185.57   70.66   7
  -2  -5 -15  344.01   43.07   5
  -2   5 -15  535.61   81.93   7
  -2  -5 -15  288.35   71.46   7
  -2  -5 -16   88.98   46.50   7
  -2   5 -16   29.44   46.25   7
  -2  -5 -16    9.29   21.17   5
  -2   5 -17   31.25   46.52   7
  -2  -5 -17   14.78   23.80   5
  -2  -5 -17   30.72   48.83   7
  -2  -5 -18   49.03   52.61   7
  -2   5 -18   42.99   50.78   7
  -2  -5 -19  368.47   84.15   7
  -2   5 -19  467.23   90.39   7
  -2  -5 -20 1303.21  140.04   7
  -2   5 -20 1196.71  137.18   7
  -2   5 -21  424.09   84.75   4
  -2   5 -21  459.35  101.31   7
  -2  -5 -21  202.99   70.75   7
  -2   5 -22  -14.20   62.29   4
  -2  -5 -22   68.48   57.77   7
  -2  -5 -23  858.53  124.69   7
  -2   5 -23  807.52  118.80   4
  -2   5 -24  498.96  100.61   4
  -2  -5 -24  377.24   93.93   7
  -2   5 -25  442.87  102.79   4
  -2   5 -25  383.79   80.02   5
  -2  -5 -25  409.29   95.42   7
  -2  -5 -26  715.58  129.66   7
  -2   5 -26  967.60  139.90   4
  -2  -5 -27  419.05  100.30   7
  -2  -5 -27  440.20  118.77   2
  -2   5 -27  379.61  100.12   4
  -2  -5 -28   48.17   67.33   2
  -2   5 -28  -40.87   53.38   4
  -2   5 -29  273.67   91.69   4
  -2  -5 -29  253.87   99.68   2
  -2  -5 -29  149.50   73.17   4
  -2  -5 -30   76.45   62.45   2
  -2   5 -30  164.61   81.88   4
  -2  -5 -30  222.31   83.33   4
  -2  -5 -31   24.49   52.68   4
  -2  -5 -32   24.12   68.49   4
  -2  -5 -33  160.92   91.92   4
   2  -6 -34   38.42   65.89   4
   2  -6 -33   43.23   53.18   4
   2  -6 -32  -31.49   67.75   4
   2  -6 -31   77.62   64.70   4
   2   6 -31  -12.23   60.68   4
   2  -6 -30  179.64   92.56   4
   2   6 -30  -51.10   62.80   4
   2  -6 -30  142.83   67.96   1
   2   6 -29  461.79  102.45   5
   2  -6 -29  346.82   92.94   4
   2  -6 -29  461.03   95.85   2
   2   6 -29  507.09  114.43   4
   2  -6 -29  534.83  105.78   1
   2  -6 -28  137.95   75.83   2
   2   6 -28  -46.36   60.51   4
   2  -6 -28   51.71   57.53   1
   2   6 -28  162.58   83.50   5
   2  -6 -28  218.28   77.03   4
   2  -6 -27 1132.42  143.29   2
   2   6 -27 1193.96  152.70   4
   2  -6 -27  871.71  128.11   4
   2   6 -27  971.13  135.94   5
   2  -6 -27 1277.60  144.90   1
   2   6 -26  105.21   76.55   5
   2  -6 -26    4.82   48.06   2
   2  -6 -26   61.56   73.60   4
   2   6 -26   94.04   72.43   4
   2  -6 -25 1665.79  169.64   2
   2  -6 -25 1701.12  171.05   4
   2   6 -25 2214.36  191.68   4
   2   6 -25 1985.82  181.96   5
   2   6 -24  536.19  105.50   5
   2  -6 -24  494.03   90.86   2
   2  -6 -24  559.26  108.52   4
   2   6 -24  391.01   91.44   4
   2  -6 -23  289.08   78.79   2
   2  -6 -23  272.31   68.14   7
   2   6 -23  303.25   76.35   4
   2  -6 -22   24.90   40.30   5
   2   6 -22  -32.52   48.87   4
   2  -6 -22  -57.82   44.27   7
   2  -6 -22  -10.56   52.59   2
   2   6 -21  299.89   71.72   4
   2  -6 -21  295.95   63.47   5
   2  -6 -21  265.70   65.97   7
   2  -6 -21  275.18   71.13   2
   2   6 -20  152.03   67.34   4
   2  -6 -20  133.94   67.30   2
   2  -6 -20  123.91   58.85   5
   2  -6 -20  162.82   58.65   7
   2  -6 -19 8646.31  296.00   7
   2   6 -19 8456.87  304.19   4
   2  -6 -19 8771.12  324.37   2
   2  -6 -19 8027.20  275.74   5
   2  -6 -18   15.26   45.02   5
   2  -6 -18   63.45   58.61   2
   2  -6 -18   80.60   51.40   7
   2   6 -18   23.67   49.39   4
  -2  -6  18   63.06   31.77   6
   2  -6 -1712002.83  359.77   2
   2  -6 -1712137.32  327.87   7
  -2  -6  1710633.69  223.97   6
   2  -6 -1711489.47  314.31   5
   2   6 -1711981.61  337.21   4
   2  -6 -16 2030.49  130.70   7
   2  -6 -16 2303.03  156.29   2
   2   6 -16 2148.00  141.64   4
  -2  -6  16 1950.87   93.26   6
   2  -6 -16 2162.91  135.85   5
   2  -6 -15  465.52   79.86   2
   2   6 -15  402.76   69.73   4
   2  -6 -15  484.12   67.18   5
   2  -6 -15  390.13   58.67   7
  -2  -6  15  344.12   40.18   6
   2  -6 -14 6628.68  215.67   7
   2   6 -14 6697.82  226.30   4
  -2  -6  14 6352.26  146.91   6
   2  -6 -14 7228.93  256.62   2
   2  -6 -14 6888.08  224.13   5
   2   6 -13 1084.17   92.05   4
   2  -6 -13 1070.79   87.13   7
   2  -6 -13 1001.58   87.13   5
  -2  -6  13 1038.89   56.28   6
   2  -6 -13 1146.42  105.04   2
   2   6 -12  564.36   68.10   4
   2  -6 -12  593.76   65.61   7
  -2  -6  12  562.26   38.82   6
   2  -6 -12  589.73   64.55   5
   2  -6 -12  611.63   78.26   2
  -2  -6  11  325.62   27.92   6
   2  -6 -11  308.08   48.76   5
   2   6 -11  430.10   55.44   4
   2  -6 -11  308.78   43.64   7
   2  -6 -11  323.47   58.86   2
   2  -6 -10   94.38   27.17   5
   2  -6 -10  142.78   30.82   1
   2  -6 -10   60.06   39.97   2
  -2  -6  10  100.30   15.95   6
   2   6 -10   87.95   29.66   4
   2  -6  -9 1614.83   93.03   5
   2  -6  -9 1610.20   85.03   1
  -2  -6   9 1310.83   45.34   6
   2  -6  -9 1759.85  108.69   2
   2   6  -9 1718.28   92.49   4
   2  -6  -8  158.78   28.20   1
   2   6  -8  165.35   30.91   4
  -2  -6   8  113.73   14.26   6
   2  -6  -8  154.71   33.47   5
   2  -6  -8  129.71   35.61   2
   2   6  -7   96.05   25.11   4
   2  -6  -7  153.51   29.90   1
   2  -6  -7  116.94   36.59   6
   2  -6  -7  141.10   34.43   5
  -2  -6   7  110.56   13.93   6
   2  -6  -6 4385.31  120.56   1
  -2  -6   6 4157.99   72.44   6
   2  -6  -6 4783.58  152.28   6
  -2  -6   5 3417.61   74.02   2
   2  -6  -5 3224.95  121.53   6
  -2  -6   5 3085.60   66.03   6
   2  -6  -5 3230.25  101.14   8
  -2  -6   4 3399.51   74.41   2
   2  -6  -4 3392.24  109.19   3
   2  -6  -4 3493.61  104.27   8
   2  -6  -4 3486.16  122.48   6
  -2  -6   4 3489.91   75.05   6
   2  -6  -3 5659.07  132.70   8
   2  -6  -3 5360.48  144.74   6
  -2  -6   3 5549.87  102.23   6
   2  -6  -3 5433.49  129.02   3
  -2  -6   3 5574.24  100.94   2
  -2  -6   2 2875.67   78.29   2
   2  -6  -2 2712.84  100.56   6
  -2  -6   2 2910.69  103.47   8
   2  -6  -2 2743.42   84.64   3
   2  -6  -1  892.03   57.78   6
  -2  -6   1  848.82   57.66   8
  -2  -6   1  848.50   47.91   2
   2  -6   010747.89  191.48   6
  -2  -6   011604.67  182.60   2
  -2  -6   011094.83  202.61   8
   2  -6   011116.25  102.34   4
  -2  -6  -112360.60  214.05   8
   2  -6   112097.76  202.19   6
   2  -6   223045.94  278.83   2
   2  -6   223613.22  282.63   6
  -2  -6  -223275.91  301.46   8
   2  -6   3   90.19   26.66   2
   2  -6   3   74.89   25.15   6
   2  -6   4 7345.96  160.21   6
   2  -6   534114.47  357.26   6
   2  -6   618506.93  275.16   6
   2  -6   7 3527.32  126.36   6
   2  -6   8   69.69   22.82   6
  -2   6  -912785.06  309.90   7
   2  -6   912942.03  259.72   6
  -2  -6 -10  654.91   75.17   7
   2  -6  10  731.72   67.79   6
  -2   6 -10  603.22   82.25   7
  -2  -6 -11  872.91   86.41   7
  -2  -6 -11  940.65   52.45   5
  -2   6 -11  846.97   90.93   7
  -2   6 -12  268.11   67.00   7
  -2  -6 -12  292.07   35.11   5
  -2  -6 -12  259.85   58.90   7
  -2  -6 -13   30.17   16.99   5
  -2  -6 -13   25.70   41.80   7
  -2   6 -13    9.05   36.07   7
  -2  -6 -14 2100.34   90.41   5
  -2   6 -14 2242.09  156.27   7
  -2  -6 -14 2321.85  158.34   7
  -2  -6 -15  610.15   50.99   5
  -2  -6 -15  676.41   97.26   7
  -2   6 -15  676.40   96.32   7
  -2   6 -16 1110.04  123.21   7
  -2  -6 -16  920.14   65.39   5
  -2  -6 -16 1009.93  114.65   7
  -2   6 -17  112.92   58.66   7
  -2  -6 -17  227.50   65.76   7
  -2   6 -18  308.99   78.07   7
  -2  -6 -18  171.89   62.13   7
  -2   6 -19   46.66   53.58   4
  -2  -6 -19  -14.04   44.34   7
  -2   6 -20  364.40   75.31   4
  -2  -6 -20  285.32   71.69   7
  -2  -6 -21  182.84   59.31   7
  -2   6 -21  363.32   79.24   4
  -2   6 -22  123.01   72.98   4
  -2  -6 -22  140.30   71.11   7
  -2  -6 -23  255.42   81.23   7
  -2   6 -23  180.42   65.92   4
  -2  -6 -24  167.00   79.00   7
  -2   6 -24  317.08   82.91   4
  -2  -6 -25  356.43   92.48   7
  -2   6 -25  355.82   96.20   4
  -2  -6 -26  366.74  100.95   7
  -2   6 -26  175.63   62.88   5
  -2   6 -26  372.46   90.85   4
  -2  -6 -26  201.79   90.53   2
  -2   6 -27  380.26   98.73   4
  -2  -6 -27  298.22   84.23   7
  -2  -6 -27  280.41   91.66   2
  -2  -6 -28   58.78   66.60   2
  -2   6 -28  301.60   93.69   4
  -2  -6 -29   85.05   59.26   4
  -2  -6 -29   62.11   68.84   2
  -2  -6 -30  482.49  119.73   2
  -2  -6 -30  447.46  102.90   4
  -2  -6 -31  196.22   77.99   2
  -2  -6 -31  265.19   81.85   4
  -2  -6 -32  235.22   82.09   4
  -2  -6 -33  308.44   94.07   4
   2  -7 -34   43.40   73.04   4
   2  -7 -33  -58.09   69.94   4
   2  -7 -32  365.85  100.22   4
   2  -7 -31  429.14  107.52   4
   2  -7 -30  287.28  102.59   4
   2   7 -30  283.69   86.18   4
   2  -7 -29  204.20   83.80   4
   2  -7 -29   20.64   56.01   2
   2   7 -29  145.58   77.71   4
   2  -7 -29  113.12   66.82   1
   2   7 -29  152.05   79.34   5
   2  -7 -28  -89.39   65.36   2
   2  -7 -28  -58.25   55.69   1
   2   7 -28   49.66   65.80   5
   2  -7 -28   89.07   71.35   4
   2   7 -28    1.35   54.49   4
   2  -7 -27  196.67   78.55   2
   2  -7 -27   45.40   61.58   4
   2   7 -27  122.27   66.13   5
   2   7 -27  -32.48   56.97   4
   2  -7 -27  166.29   71.26   1
   2  -7 -26  109.85   71.89   2
   2  -7 -26   70.23   51.21   1
   2  -7 -26  122.12   85.11   4
   2   7 -26   -4.38   52.34   4
   2   7 -26   76.85   71.55   5
   2  -7 -25  559.25  111.87   4
   2  -7 -25  506.67   97.83   2
   2   7 -25  593.26  104.82   4
   2   7 -25  572.47  113.28   5
   2  -7 -25  622.03  103.07   1
   2  -7 -24  869.04  111.25   1
   2  -7 -24  955.15  127.41   2
   2   7 -24  949.64  127.84   4
   2  -7 -24 1040.99  132.12   4
   2   7 -23  270.78   73.86   4
   2  -7 -23  319.85   87.22   2
   2  -7 -23  291.44   70.86   7
   2  -7 -22 1217.77  140.56   2
   2  -7 -22 1422.71  137.11   7
   2   7 -22 1527.87  148.11   4
   2  -7 -21  475.25   86.29   7
   2  -7 -21  545.34  101.26   2
   2   7 -21  467.52   90.19   4
   2  -7 -21  411.92   73.38   5
   2   7 -20 9834.56  337.87   4
   2  -7 -20 9588.05  353.32   2
   2  -7 -20 8749.45  288.94   5
   2  -7 -20 9121.97  314.05   7
   2  -7 -19  906.34  120.16   2
   2  -7 -19  708.92   89.55   5
   2   7 -19  650.20   93.79   4
   2  -7 -19  717.60   94.83   7
   2   7 -18  174.91   63.73   4
   2  -7 -18  310.25   73.02   2
   2  -7 -18  281.03   66.39   7
   2  -7 -18  189.91   49.80   5
   2  -7 -17 1148.77  106.15   5
   2  -7 -17 1232.05  109.99   7
   2  -7 -17 1169.88  121.86   2
  -2  -7  17  968.75   66.58   6
   2   7 -17 1233.03  112.76   4
  -2  -7  16   64.71   23.46   6
   2  -7 -16   86.03   56.47   2
   2  -7 -16   29.64   32.82   5
   2  -7 -16    4.85   38.46   7
   2   7 -16  119.74   50.63   4
   2  -7 -15 2442.53  163.10   2
   2  -7 -15 2187.77  134.31   7
   2  -7 -15 2196.98  132.21   5
  -2  -7  15 1929.97   82.68   6
   2   7 -15 2357.74  142.40   4
  -2  -7  14 1137.95   60.83   6
   2  -7 -14 1481.45  104.81   5
   2  -7 -14 1425.90  106.11   7
   2  -7 -14 1462.04  122.96   2
   2   7 -14 1397.70  106.73   4
   2   7 -13 1253.79   96.00   4
  -2  -7  13 1103.47   55.21   6
   2  -7 -13 1112.00   85.79   1
   2  -7 -13 1284.49   93.79   5
   2  -7 -13 1228.48  112.23   2
   2  -7 -13 1159.83   90.59   7
   2  -7 -12 3122.89  136.11   1
   2  -7 -12 3388.01  150.59   5
   2  -7 -12 3607.33  178.69   2
   2  -7 -12 3273.54  144.59   7
   2   7 -12 3407.98  148.66   4
  -2  -7  12 2780.61   81.18   6
   2  -7 -11 1220.94  103.02   2
   2  -7 -11 1243.30   89.60   5
   2   7 -11 1175.82   84.31   4
   2  -7 -11 1051.00   76.62   1
  -2  -7  11  939.26   44.47   6
  -2  -7  10 4146.18   87.88   6
   2  -7 -10 5351.31  174.75   5
   2   7 -10 5105.65  163.66   4
   2  -7 -10 4905.47  154.32   1
   2  -7 -10 5435.67  204.47   2
   2  -7  -9 4855.30  162.00   5
   2  -7  -9 4585.19  143.06   1
   2  -7  -9 5155.71  190.06   2
  -2  -7   9 3818.31   80.26   6
   2   7  -9 4624.84  146.16   4
   2  -7  -8 4301.22  170.62   2
   2  -7  -8 4236.13  134.16   1
   2   7  -8 4209.83  134.91   4
  -2  -7   8 3438.37   75.43   6
   2  -7  -7  635.99   62.45   6
  -2  -7   7  603.53   32.12   6
   2  -7  -7  610.32   50.38   1
   2  -7  -6 4862.20  163.35   6
   2  -7  -6 4937.19  138.92   8
  -2  -7   6 4783.70   90.27   6
  -2  -7   5 3530.36   82.15   6
   2  -7  -5 3622.84  138.57   6
   2  -7  -5 3695.49  117.48   8
  -2  -7   5 3733.50   87.09   2
   2  -7  -4 3469.06  112.89   8
  -2  -7   4 3534.96   86.88   6
  -2  -7   4 3514.19   86.72   2
   2  -7  -4 3585.07  130.13   6
   2  -7  -4 3552.72  114.65   3
   2  -7  -3  587.90   45.63   3
   2  -7  -3  549.36   52.94   6
  -2  -7   3  578.67   38.53   6
   2  -7  -3  604.24   49.68   8
  -2  -7   3  657.54   41.54   2
  -2  -7   2 6100.09  127.85   2
   2  -7  -2 5916.78  130.10   3
  -2  -7   2 6099.07  162.68   8
   2  -7  -2 6032.57  159.76   6
  -2  -7   115693.28  258.41   8
  -2  -7   115308.92  215.31   2
   2  -7  -114667.14  192.63   3
   2  -7  -114787.03  244.42   6
  -2  -7   0  340.42   35.68   2
   2  -7   0  344.22   40.97   6
  -2  -7   0  389.96   45.82   8
  -2  -7  -1  210.52   42.52   8
  -2  -7  -1  226.18   43.90   2
   2  -7   1  270.11   42.62   2
   2  -7   1  208.41   43.89   6
  -2  -7  -2 4436.23  142.94   8
   2  -7   2 4635.37  135.21   6
   2  -7   2 4435.24  130.72   2
   2  -7   318536.18  270.17   6
   2  -7   317740.90  270.67   2
  -2  -7  -317905.89  291.31   8
   2  -7   422584.42  311.30   2
   2  -7   421887.41  297.79   6
   2  -7   534941.35  376.41   6
  -2  -7  -531555.82  168.41   1
  -2   7  -534750.49  203.37   4
   2  -7   611424.15  223.33   6
  -2   7  -611212.71  144.66   4
   2  -7   713809.45  250.78   6
   2  -7   8 1006.57   76.70   6
   2  -7   9 1718.77   95.75   6
   2  -7  10 2904.95  129.19   6
  -2  -7 -11 1117.14   99.53   7
   2  -7  11 1240.45   90.14   6
   2  -7  12 3065.56  147.41   6
  -2  -7 -12 2995.71  167.85   7
   2  -7  13  301.96   53.18   6
  -2  -7 -13  218.13   58.01   7
   2  -7  14  370.06   63.30   6
  -2  -7 -14  207.87   58.72   7
  -2  -7 -15  -15.71   40.42   7
  -2  -7 -15   21.49   16.82   5
   2  -7  15    8.10   36.57   6
  -2   7 -16  222.36   54.08   4
  -2  -7 -16  116.65   48.66   7
   2  -7  16   99.00   39.18   6
  -2  -7 -17   19.98   46.73   7
  -2   7 -17   65.71   47.59   4
   2  -7  17    3.70   45.24   6
   2  -7  18   73.84   36.62   6
  -2  -7 -18  118.69   58.65   7
  -2   7 -18  145.21   50.93   4
  -2  -7 -19  282.28   75.12   7
  -2   7 -19  298.69   65.82   4
   2  -7  19  405.09   74.12   6
  -2   7 -20   50.72   50.84   4
  -2  -7 -20   39.09   48.80   7
   2  -7  20  -97.96   50.05   6
  -2  -7 -21  802.80  118.45   7
  -2   7 -21  830.50  104.14   4
   2  -7  21  697.34   93.39   6
  -2  -7 -22  270.78   85.01   7
  -2   7 -22  272.43   77.11   4
  -2  -7 -23 1259.01  149.76   7
  -2   7 -23 1390.72  139.58   4
  -2  -7 -24  672.75  122.55   7
  -2  -7 -24  792.80  132.60   2
  -2   7 -24  955.84  124.57   4
  -2   7 -25   -1.53   50.47   4
  -2  -7 -25   24.52   52.36   7
  -2  -7 -25  -90.57   75.55   2
  -2   7 -26   28.49   53.06   4
  -2  -7 -26   47.49   64.12   7
  -2  -7 -26  -26.79   72.66   2
  -2  -7 -27   47.60   58.13   7
  -2  -7 -27  -24.98   77.66   2
  -2   7 -27   51.41   61.24   4
  -2  -7 -28   45.59   71.43   2
  -2  -7 -29  411.79  112.40   2
  -2  -7 -30   34.73   66.85   4
  -2  -7 -30   46.22   63.35   2
  -2  -7 -31  103.77   62.29   4
  -2  -7 -31  -69.85   80.02   2
  -2  -7 -32  -61.30   64.86   4
  -2  -7 -33  -14.74   68.10   4
   2  -8 -33   12.36   63.46   4
   2  -8 -32  199.72   92.03   4
   2  -8 -31  412.33  110.88   4
   2  -8 -30  217.98   87.91   4
   2   8 -30   53.94   63.00   5
   2   8 -29  -53.07   63.63   5
   2  -8 -29   19.12   63.12   2
   2  -8 -29   49.05   64.32   4
   2  -8 -28  196.12   75.72   2
   2  -8 -28  252.61   79.91   1
   2   8 -28  351.54   87.59   4
   2  -8 -28  225.88   92.90   4
   2   8 -27  754.94  134.70   5
   2   8 -27  528.54  105.12   4
   2  -8 -27  534.77   97.76   1
   2  -8 -27  653.42  119.67   4
   2  -8 -27  509.89  109.42   2
   2  -8 -26  448.46   97.91   4
   2  -8 -26  678.89  103.26   1
   2   8 -26  547.72  101.36   4
   2  -8 -26  592.11  115.57   2
   2   8 -26  758.82  128.82   5
   2  -8 -25  126.97   66.99   2
   2   8 -25  140.10   62.90   4
   2  -8 -25  106.29   72.59   4
   2  -8 -25  340.58   86.77   1
   2   8 -24  389.05   85.24   4
   2  -8 -24  295.63   93.70   2
   2  -8 -24  367.79   83.07   1
   2  -8 -23  832.62  126.61   2
   2   8 -23  935.12  117.64   4
   2  -8 -23  747.01  102.03   1
   2  -8 -22  242.09   66.52   7
   2  -8 -22  219.77   74.81   2
   2   8 -22  212.17   65.87   4
   2  -8 -22  264.33   65.84   1
   2  -8 -21 1743.30  144.91   7
   2  -8 -21 2059.37  174.03   2
   2   8 -21 2009.19  158.46   4
   2  -8 -21 1830.92  145.75   1
   2   8 -20 2467.62  170.69   4
   2  -8 -20 2263.30  150.60   5
   2  -8 -20 2594.96  165.22   1
   2  -8 -20 2211.95  159.40   7
   2  -8 -20 2391.67  187.28   2
   2   8 -19  370.67   74.48   4
   2  -8 -19  281.34   73.00   2
   2  -8 -19  387.44   69.79   1
   2  -8 -19  263.63   56.98   5
   2  -8 -19  297.62   66.33   7
   2  -8 -18 2309.02  173.05   2
   2  -8 -18 2353.51  144.20   5
   2  -8 -18 2625.24  162.49   7
   2  -8 -18 2556.62  154.31   1
   2   8 -18 2593.08  163.51   4
   2   8 -1712027.28  331.69   4
   2  -8 -1712137.90  377.04   2
   2  -8 -1711640.02  329.71   7
   2  -8 -1711762.63  314.22   5
   2  -8 -1711395.18  309.36   1
   2  -8 -16   82.52   37.52   7
   2   8 -16  136.84   46.89   4
   2  -8 -16   61.02   34.74   5
   2  -8 -16  172.49   44.87   1
  -2  -8  16  119.56   23.33   6
   2  -8 -16  156.83   64.85   2
   2  -8 -15 5907.87  222.09   7
   2  -8 -15 6452.62  223.93   5
  -2  -8  15 4841.17  123.04   6
   2  -8 -15 6524.67  267.03   2
   2   8 -15 6150.13  222.73   4
   2  -8 -15 5704.37  207.66   1
   2  -8 -14 1477.17  110.40   7
   2  -8 -14 1387.48  126.55   2
  -2  -8  14 1183.65   59.53   6
   2  -8 -14 1586.17  111.72   5
   2   8 -14 1474.18  109.18   4
   2  -8 -14 1356.28  100.87   1
   2  -8 -1313854.24  295.69   1
   2  -8 -1315214.79  328.06   5
   2   8 -1315019.57  318.59   4
   2  -8 -1315977.41  392.82   2
   2  -8 -1314934.57  322.57   7
   2  -8 -12  122.97   38.76   1
   2  -8 -12  117.52   41.91   5
   2   8 -12  107.07   40.54   4
  -2  -8  12   56.02   14.47   6
   2  -8 -12   93.98   45.84   2
   2  -8 -11  599.16   61.13   1
   2  -8 -11  619.27   65.27   5
  -2  -8  11  496.39   33.96   6
   2   8 -11  524.60   60.38   4
   2  -8 -11  575.99   71.48   2
   2  -8 -10   18.61   34.65   2
   2   8 -10   15.86   26.57   4
  -2  -8  10   27.16   11.31   6
   2  -8 -10   65.25   33.52   1
   2  -8  -9  719.73   59.25   1
  -2  -8   9  535.37   33.42   6
   2  -8  -9  698.68   79.69   2
   2   8  -9  605.34   56.25   4
  -2  -8   8 5227.42  101.12   6
   2  -8  -8 5868.26  153.70   1
  -2  -8   7 6827.31  118.11   6
   2  -8  -7 7590.80  222.25   6
   2  -8  -6 3358.81  123.72   8
  -2  -8   6 3391.81   86.18   6
  -2  -8   6 3582.33   96.56   2
   2  -8  -6 3377.59  142.22   6
  -2  -8   5 6823.79  131.53   2
   2  -8  -5 7018.37  174.94   8
   2  -8  -5 6652.70  193.21   6
  -2  -8   5 6760.20  127.98   6
  -2  -8   4  976.34   51.58   2
   2  -8  -4 1021.92   75.77   6
   2  -8  -4  993.90   64.57   3
   2  -8  -4 1077.11   70.36   8
  -2  -8   4 1029.24   53.92   6
   2  -8  -319234.13  257.12   3
  -2  -8   319657.14  239.69   6
   2  -8  -320350.96  294.63   8
   2  -8  -319283.45  308.33   6
  -2  -8   319635.23  237.18   2
   2  -8  -2 6005.73  169.90   6
  -2  -8   2 6079.91  140.91   2
   2  -8  -2 5689.33  133.55   3
  -2  -8   2 6218.76  176.57   8
  -2  -8   2 6201.50  141.30   6
  -2  -8   1 2405.41  109.81   8
   2  -8  -1 2177.94   79.06   3
  -2  -8   1 2341.33   91.20   2
   2  -8  -1 2234.36  101.81   6
   2  -8   0 3449.19  123.82   2
  -2  -8   0 3603.90  119.94   2
  -2  -8   0 3525.94  133.58   8
   2  -8   0 3483.78  125.31   6
  -2  -8  -111845.07  245.25   8
   2  -8   111074.54  219.05   2
  -2  -8  -112134.34  230.74   2
   2  -8   111624.47  223.37   6
   2  -8   2 1020.54   67.18   2
  -2  -8  -2 1172.30   79.43   8
  -2  -8  -2 1137.10   77.25   2
   2  -8   2 1031.45   67.23   6
   2  -8   314613.00  255.02   2
   2  -8   315093.24  258.36   6
  -2  -8  -315796.01  293.09   2
  -2  -8  -315079.28  285.47   8
   2  -8   4 2494.57  107.11   6
   2  -8   4 2535.70  112.00   2
   2  -8   5 2509.71  108.22   6
  -2   8  -6 9809.02  119.51   4
   2  -8   6 9904.27  214.13   6
  -2  -8  -6 9111.33  103.29   1
   2  -8   7  733.59   65.37   6
  -2   8  -7  674.24   43.06   4
   2  -8   8 9977.18  225.99   6
  -2   8  -8 9921.29  162.92   4
  -2   8  -9 9652.00  179.69   4
   2  -8   910037.46  231.29   6
  -2   8 -10 4336.44  130.84   4
   2  -8  10 4059.32  155.17   6
  -2   8 -11 2537.23  109.68   4
   2  -8  11 2609.78  130.29   6
   2  -8  12  199.49   44.34   6
  -2   8 -12  130.10   32.46   4
  -2  -8 -12  191.14   56.90   7
  -2  -8 -13  111.95   47.51   7
   2  -8  13  180.41   48.40   6
  -2   8 -13  126.59   37.76   4
   2  -8  14  290.57   57.65   6
  -2   8 -14  203.65   39.44   4
  -2  -8 -14  283.20   65.12   7
  -2   8 -15 2950.96  147.40   4
   2  -8  15 2926.00  156.23   6
  -2  -8 -15 3350.03  196.86   7
  -2   8 -16  239.67   52.53   4
   2  -8  16  131.81   38.73   6
  -2  -8 -16  287.84   72.93   7
  -2   8 -17 1493.47  116.06   4
  -2  -8 -17 1548.93  144.52   7
   2  -8  17 1410.09  113.45   6
   2  -8  18 1908.51  134.65   6
  -2  -8 -18 1779.97  156.78   7
  -2   8 -18 1943.92  136.50   4
   2  -8  19  -60.05   44.03   6
  -2  -8 -19   58.19   55.00   7
  -2   8 -19   19.85   36.04   4
  -2   8 -20  921.30  103.19   4
  -2  -8 -20  786.77  112.62   7
   2  -8  20  798.15   91.39   6
  -2   8 -21  516.49   86.59   4
  -2  -8 -21  363.39   88.81   7
  -2  -8 -22  810.20  122.42   7
  -2   8 -22  794.84  103.42   4
  -2  -8 -23  198.35   81.98   2
  -2   8 -23  229.93   56.90   4
  -2  -8 -23  210.43   74.43   7
  -2  -8 -24  205.60   77.74   7
  -2  -8 -24  169.93   86.50   2
  -2   8 -24  288.17   66.65   4
  -2   8 -25  466.18   89.57   4
  -2  -8 -25  457.40  103.90   2
  -2  -8 -25  335.94   84.92   7
  -2  -8 -26  323.79   98.83   2
  -2  -8 -26  120.34   62.91   7
  -2  -8 -27  -29.72   66.25   2
  -2  -8 -27  -71.54   72.49   7
  -2  -8 -28  438.12  115.11   2
  -2  -8 -29  -78.23   77.19   2
  -2  -8 -30  -42.92   71.80   2
  -2  -8 -30  -16.93   69.48   4
  -2  -8 -31  -40.07   66.14   2
  -2  -8 -31  136.27   77.61   4
  -2  -8 -32   59.37   66.35   4
  -2  -8 -33  290.87   94.20   4
   2  -9 -33   76.85   68.65   4
   2  -9 -32  446.46  114.98   4
   2  -9 -31   64.76   74.86   4
   2  -9 -30   98.07   70.34   4
   2  -9 -30   85.68   54.33   2
   2   9 -29  212.09   86.87   5
   2  -9 -29   71.12   65.03   2
   2  -9 -29   76.84   81.34   4
   2  -9 -28 1401.09  169.75   2
   2   9 -28 1501.44  181.05   5
   2  -9 -28 1489.20  171.96   4
   2   9 -27  102.62   75.78   5
   2  -9 -27  109.13   77.47   4
   2   9 -27    9.70   52.47   4
   2  -9 -27   50.06   64.95   2
   2  -9 -26  119.63   81.68   2
   2  -9 -26  198.93   63.55   1
   2   9 -26  128.96   83.66   5
   2   9 -26  221.84   76.40   4
   2  -9 -26  153.55   78.65   4
   2   9 -25   21.65   52.94   4
   2  -9 -25   58.81   53.11   1
   2  -9 -25   29.05   61.63   4
   2  -9 -25  184.35   77.60   2
   2  -9 -24  679.18  120.06   2
   2  -9 -24  946.27  116.46   1
   2   9 -24  784.59  112.91   4
   2  -9 -23 1687.98  144.84   1
   2  -9 -23 1633.28  169.18   2
   2   9 -23 1683.47  151.93   4
   2  -9 -22  178.19   61.88   1
   2  -9 -22   15.79   36.61   7
   2   9 -22   72.87   45.71   4
   2  -9 -22   14.65   58.66   2
   2   9 -21 1868.13  151.15   4
   2  -9 -21 1872.85  146.42   1
   2  -9 -21 1687.25  166.09   2
   2  -9 -21 1556.37  138.70   7
   2  -9 -20 1560.21  129.27   1
   2  -9 -20 1446.53  147.45   2
   2  -9 -20 1531.18  120.99   5
   2  -9 -20 1530.04  134.74   7
   2   9 -20 1647.47  137.01   4
   2  -9 -19  395.77   65.70   1
   2  -9 -19  533.47   96.89   2
   2  -9 -19  396.20   62.39   5
   2   9 -19  446.06   77.30   4
   2  -9 -19  469.09   75.94   7
   2  -9 -18  412.53   66.57   5
   2  -9 -18  391.10   66.51   1
   2  -9 -18  382.23   70.92   7
   2  -9 -18  339.91   82.25   2
   2   9 -18  424.88   71.45   4
   2   9 -17  401.98   70.41   4
   2  -9 -17  444.15   68.92   5
   2  -9 -17  377.95   67.29   1
   2  -9 -17  473.04   86.50   2
   2  -9 -17  354.46   66.99   7
   2  -9 -16  356.90   61.94   7
   2  -9 -16  391.07   76.05   2
   2   9 -16  351.15   60.50   4
   2  -9 -16  378.68   60.70   1
   2  -9 -16  409.35   64.18   5
   2  -9 -15 1198.45  102.07   5
   2  -9 -15 1206.08  126.92   2
   2  -9 -15 1032.30   98.09   7
  -2  -9  15  858.06   51.28   6
   2  -9 -15 1207.69   98.06   1
   2   9 -15 1223.50  100.75   4
   2  -9 -14 3243.56  189.85   2
   2   9 -14 3188.48  152.23   4
   2  -9 -14 2955.44  143.30   1
   2  -9 -14 3236.61  161.16   7
  -2  -9  14 2339.47   80.08   6
   2  -9 -13   39.83   34.02   1
   2   9 -13  103.63   43.03   4
  -2  -9  13   30.89   14.69   6
   2  -9 -13  163.37   61.83   2
   2   9 -12 6436.30  195.95   4
   2  -9 -12 7127.31  264.42   2
   2  -9 -12 6097.09  189.44   1
   2  -9 -11  253.78   45.52   1
   2  -9 -11  140.92   51.27   2
   2   9 -11  233.75   47.33   4
  -2  -9  11   94.01   18.03   6
   2  -9 -1021481.36  323.47   1
   2  -9 -1023379.38  445.93   2
  -2  -9  1018984.92  205.00   6
   2  -9  -9 1911.09  126.12   2
   2  -9  -9 1857.02   93.09   1
  -2  -9   9 1661.42   62.11   6
  -2  -9   8  447.81   33.87   6
   2  -9  -7 1694.92   95.37   8
   2  -9  -7 1811.94  117.48   6
  -2  -9   7 1739.22   66.86   6
  -2  -9   614655.14  196.86   6
  -2  -9   614850.35  211.19   2
   2  -9  -614694.09  307.87   6
   2  -9  -614667.50  273.06   8
  -2  -9   523307.33  266.34   2
   2  -9  -524296.63  347.77   8
   2  -9  -523670.54  383.80   6
  -2  -9   523425.10  261.37   6
   2  -9  -4 6359.79  193.37   6
  -2  -9   4 6513.99  144.17   6
   2  -9  -4 6593.95  182.19   8
   2  -9  -4 6104.61  160.28   3
  -2  -9   4 6260.48  141.84   2
  -2  -9   3 2182.11   87.07   2
   2  -9  -3 2219.80  106.15   8
  -2  -9   3 2089.82   85.96   6
   2  -9  -3 2133.54  109.22   6
   2  -9  -3 2027.09   87.39   3
   2  -9  -2 2267.35  110.73   6
   2  -9  -2 2273.89  106.31   8
   2  -9  -2 2252.07   86.28   3
  -2  -9   2 2210.15   92.36   6
  -2  -9   2 2242.14   93.65   2
  -2  -9   2 2269.53  114.31   8
  -2  -9   1 1131.76   68.77   2
   2  -9  -1 1060.04   57.46   3
   2  -9  -1 1068.50   77.80   6
  -2  -9   1 1111.48   82.28   8
  -2  -9   0   66.77   33.54   8
   2  -9   0   34.49   30.04   6
  -2  -9   0   29.07   24.92   2
   2  -9   0   57.65   28.86   2
  -2  -9  -1   50.98   26.86   2
   2  -9   1   84.63   32.34   6
   2  -9   1   61.19   23.18   2
   2  -9   1   42.53    7.48   4
  -2  -9  -1   35.34   22.90   8
   2  -9   2 2382.09  107.88   2
  -2  -9  -2 2680.16  121.11   2
  -2  -9  -2 2701.49  125.68   8
   2  -9   2 2547.92  111.40   6
   2  -9   3 8043.87  200.77   2
  -2  -9  -3 8158.12  220.80   8
  -2  -9  -3 8477.60  224.49   2
   2  -9   3 8250.40  199.84   6
  -2  -9  -4   41.34   26.86   2
   2  -9   4   44.95   26.81   6
  -2  -9  -4   60.35   29.74   8
   2  -9   4   48.02   25.34   2
   2  -9   5 4160.61  152.03   2
   2  -9   5 3984.29  142.09   6
   2  -9   615419.42  276.14   6
  -2   9  -7  574.80   31.65   4
  -2  -9  -7  561.98   28.52   1
   2  -9   7  616.99   59.35   6
  -2  -9  -813705.67  167.32   1
  -2   9  -814393.24  185.35   4
   2  -9   815437.52  285.70   6
   2  -9   9 2120.95  109.19   6
  -2   9  -9 1882.70   77.33   4
   2  -9  10 1667.59   99.86   6
  -2   9 -10 1725.50   81.25   4
  -2   9 -11  211.27   32.43   4
   2  -9  11  241.31   46.47   6
   2  -9  12  913.53   81.24   6
  -2   9 -12  847.42   67.54   4
  -2  -9 -13  -14.64   40.11   7
   2  -9  13   13.71   31.20   6
  -2   9 -13   39.74   28.12   4
  -2   9 -14  302.39   48.84   4
   2  -9  14  317.31   54.83   6
  -2  -9 -14  313.45   69.41   7
  -2   9 -15  871.92   83.31   4
  -2  -9 -15  883.80  109.20   7
   2  -9  15  790.51   84.76   6
  -2   9 -16  827.84   82.35   4
   2  -9  16  794.69   86.08   6
  -2  -9 -16  730.99  100.38   7
  -2   9 -17  698.31   78.14   4
  -2  -9 -17  532.37   93.24   7
   2  -9  17  577.22   77.99   6
   2  -9  18 2074.39  140.53   6
  -2   9 -18 2429.90  150.08   4
  -2  -9 -18 2344.26  180.30   7
  -2  -9 -19   68.12   51.13   7
   2  -9  19   38.36   38.39   6
  -2   9 -19   59.99   35.35   4
  -2   9 -20   59.38   46.71   4
  -2  -9 -20   36.63   47.87   7
  -2   9 -21  950.80  107.89   4
  -2  -9 -21  782.83  122.56   7
  -2  -9 -21  840.65  128.01   2
  -2  -9 -22  189.37   75.93   7
  -2   9 -22  156.64   55.53   4
  -2  -9 -22  126.58   67.34   2
  -2   9 -23   40.06   41.00   4
  -2  -9 -23  -73.25   70.96   2
  -2  -9 -23  -73.23   60.54   7
  -2  -9 -24  111.94   62.37   7
  -2  -9 -24   44.77   61.92   2
  -2  -9 -25  208.18   78.31   2
  -2  -9 -25  203.01   70.41   7
  -2  -9 -26  118.63   65.08   7
  -2  -9 -26  -11.53   74.04   2
  -2  -9 -27   49.34   71.57   2
  -2  -9 -28  -33.72   65.57   2
  -2  -9 -29  -86.78   96.67   2
  -2  -9 -30 -101.79   85.54   2
  -2  -9 -30   66.18   62.38   4
  -2  -9 -31  100.15   70.10   4
  -2  -9 -31   39.93   69.24   2
  -2  -9 -32  -68.89   67.00   4
  -2  -9 -32  -70.57   69.48   2
   2 -10 -33  284.87  104.63   4
   2 -10 -32  280.87   95.12   4
   2  10 -31  234.49   93.93   5
   2 -10 -31  560.07  125.14   4
   2 -10 -30  350.48   90.90   2
   2 -10 -30  462.74  114.29   4
   2  10 -30  577.09  125.22   5
   2 -10 -29  163.27   87.81   4
   2 -10 -29   99.23   79.57   2
   2  10 -29   35.54   56.92   5
   2  10 -28  223.47   80.53   5
   2 -10 -28  103.16   73.10   2
   2 -10 -28  208.08   88.23   4
   2 -10 -27   40.81   69.84   2
   2 -10 -27   27.90   60.11   4
   2  10 -27  119.15   77.53   5
   2 -10 -26 1346.70  164.90   4
   2 -10 -26 1241.68  162.47   2
   2 -10 -25  287.66   91.30   2
   2  10 -25  341.82   84.88   4
   2 -10 -25  354.74   91.20   4
   2 -10 -25  282.45   76.10   1
   2 -10 -24  402.94   77.46   1
   2  10 -24  310.70   80.74   4
   2 -10 -24  295.29   86.25   2
   2 -10 -23   93.06   72.63   2
   2  10 -23   86.61   55.24   4
   2 -10 -23   99.36   61.63   1
   2 -10 -22  249.88   80.71   2
   2 -10 -22  241.05   66.84   1
   2  10 -22  245.36   68.73   4
   2 -10 -22  183.36   49.39   7
   2  10 -21  -10.30   41.82   4
   2 -10 -21   49.26   46.61   2
   2 -10 -21  -83.43   48.79   7
   2 -10 -21    7.28   38.30   1
   2 -10 -20   26.52   52.93   2
   2  10 -20   81.62   48.47   4
   2 -10 -20  -23.96   49.42   7
   2 -10 -20   12.31   40.54   1
   2  10 -19   61.73   43.85   4
   2 -10 -19   91.28   36.86   1
   2 -10 -19   -2.76   38.99   7
   2 -10 -19   41.76   61.01   2
   2 -10 -18   21.33   46.76   2
   2 -10 -18  -12.67   35.59   7
   2 -10 -18   73.81   47.58   1
   2  10 -18   13.12   37.62   4
   2  10 -17  147.71   46.30   4
   2 -10 -17   71.09   35.96   1
   2 -10 -17  219.85   53.78   7
   2 -10 -17  128.89   58.39   2
   2 -10 -16  919.86   99.22   7
   2  10 -16 1091.79   97.46   4
   2 -10 -16 1014.96   94.80   1
   2 -10 -16  996.84  117.19   2
   2 -10 -15 7590.01  236.22   1
   2  10 -15 7942.60  244.24   4
   2 -10 -15 7694.39  261.36   7
   2 -10 -15 8475.75  316.83   2
   2 -10 -14  228.42   49.78   1
  -2 -10  14  118.81   21.25   6
   2  10 -14  137.12   46.99   4
   2 -10 -14  196.83   68.34   2
  -2 -10  13 1660.07   64.73   6
   2  10 -13 2352.08  122.49   4
   2 -10 -13 2320.75  123.39   1
   2 -10 -13 2533.79  170.13   2
   2 -10 -1223099.79  481.18   2
   2 -10 -1220717.94  347.08   1
   2 -10 -11 1408.94   88.62   1
  -2 -10  11 1225.79   56.44   6
   2 -10 -11 1683.18  134.25   2
  -2 -10  10 6333.02  127.37   6
   2 -10 -10 7323.61  260.50   2
   2 -10  -9 2004.60  137.28   2
  -2 -10   9 1807.52   69.80   6
  -2 -10   8 5451.51  123.23   6
   2 -10  -8 5738.56  216.67   2
   2 -10  -7 3118.35  135.32   8
   2 -10  -7 3226.06  157.80   6
  -2 -10   7 3305.02  108.16   2
  -2 -10   7 3157.72   96.89   6
   2 -10  -616879.79  311.94   8
  -2 -10   617060.14  232.59   6
  -2 -10   616909.23  243.33   2
   2 -10  -617323.57  350.30   6
  -2 -10   513040.39  216.51   2
  -2 -10   513622.14  215.95   6
   2 -10  -513706.89  303.31   6
   2 -10  -513775.28  281.83   8
   2 -10  -4 2481.91  128.21   6
   2 -10  -4 2297.61  100.56   3
   2 -10  -4 2527.80  121.71   8
  -2 -10   4 2395.40   95.12   6
  -2 -10   4 2361.75   93.76   2
  -2 -10   3 5882.13  153.64   2
  -2 -10   3 5911.34  153.63   6
   2 -10  -3 5655.85  149.58   3
   2 -10  -3 5664.11  187.58   6
   2 -10  -3 6005.80  184.14   8
   2 -10  -2 1921.30   83.14   3
  -2 -10   2 1940.31   93.52   6
   2 -10  -2 2031.98  107.22   8
  -2 -10   2 2095.51   96.52   2
  -2 -10   2 2062.50  114.82   8
   2 -10  -2 1986.45  108.80   6
   2 -10  -1 5235.27  129.65   3
  -2 -10   1 5491.17  160.12   2
   2 -10  -1 5207.84  174.23   2
   2 -10  -1 5425.73  176.24   6
  -2 -10   1 5575.79  186.87   8
   2 -10   0  309.64   48.21   6
   2 -10   0  312.51   44.12   2
  -2 -10   0  370.82   49.52   2
  -2 -10   0  247.07   44.90   8
   2 -10   0  299.68   31.42   3
  -2 -10  -1 2030.60  115.92   8
  -2 -10  -1 2082.62  107.85   2
   2 -10   1 1941.13  105.82   2
   2 -10   1 2004.59  106.03   6
   2 -10   2 5110.61  164.57   6
  -2 -10  -2 5233.41  175.49   2
   2 -10   2 5016.48  164.09   2
  -2 -10  -2 5254.88  185.15   8
   2 -10   3 6221.97  182.84   2
   2 -10   3 6550.95  185.78   6
  -2 -10  -3 6997.27  211.83   2
  -2 -10  -3 6877.50  214.60   8
   2 -10   4 1706.39   97.88   2
  -2 -10  -4 1825.75  115.04   2
  -2 -10  -4 1681.46  109.37   8
   2 -10   4 1789.13   99.23   6
   2 -10   5 3893.64  149.54   2
  -2 -10  -5 4031.57  176.21   2
   2 -10   5 4034.25  148.17   6
  -2 -10  -6  177.30   64.15   2
   2 -10   6  187.35   51.13   6
  -2 -10  -7 1111.56   99.43   2
   2 -10   7 1122.25   80.05   6
  -2  10  -8  159.27   19.34   4
   2 -10   8   98.15   28.57   6
   2 -10   9   92.68   32.24   6
  -2 -10  -9   93.95   18.16   1
  -2  10  -9   87.73   18.96   4
  -2 -10 -10  888.53   52.02   1
  -2  10 -10  914.25   54.91   4
   2 -10  10  900.64   80.03   6
  -2  10 -11   51.41   23.14   4
  -2 -10 -11   27.83   15.97   1
   2 -10  11   82.13   31.06   6
  -2  10 -12  880.78   63.77   4
   2 -10  12 1050.27   87.00   6
  -2  10 -13 3099.96  127.37   4
   2 -10  13 2965.00  146.03   6
   2 -10  14  495.93   63.52   6
  -2  10 -14  554.79   59.63   4
  -2 -10 -14  578.02   92.49   7
  -2 -10 -15 1531.60  139.14   7
   2 -10  15 1436.68  110.27   6
  -2  10 -15 1365.39   97.33   4
  -2 -10 -16  -43.16   45.00   7
  -2  10 -16   50.15   32.47   4
   2 -10  16   61.34   33.52   6
  -2 -10 -17  747.73  109.66   7
   2 -10  17  584.41   74.52   6
  -2  10 -17  660.33   75.87   4
  -2 -10 -18  262.10   70.93   7
  -2  10 -18  332.59   60.97   4
   2 -10  18  234.40   56.13   6
  -2 -10 -19 3593.34  242.39   2
  -2  10 -19 3797.49  187.35   4
  -2 -10 -19 3790.02  235.61   7
  -2  10 -20  550.02   76.26   4
  -2 -10 -20  562.53  111.58   2
  -2 -10 -20  580.68  100.98   7
  -2 -10 -21   36.33   56.65   2
  -2 -10 -21   54.52   56.29   7
  -2  10 -21   26.89   37.32   4
  -2 -10 -22  151.12   69.00   7
  -2 -10 -22  230.13   84.55   2
  -2 -10 -23   73.18   53.64   7
  -2 -10 -23  -71.44   83.87   2
  -2 -10 -24   -9.15   58.77   2
  -2 -10 -24   36.41   54.72   7
  -2 -10 -25   46.04   60.54   7
  -2 -10 -25   71.35   83.83   2
  -2 -10 -26  453.46  112.96   2
  -2 -10 -26  510.33  109.73   7
  -2 -10 -27  245.43   98.56   2
  -2 -10 -28  193.06   92.73   2
  -2 -10 -29   13.64   66.60   2
  -2 -10 -30  129.27   77.06   2
  -2 -10 -30   74.58   64.18   4
  -2 -10 -31  149.02   74.26   4
  -2 -10 -31  167.52   89.29   2
  -2 -10 -32  -11.29   58.11   4
  -2 -10 -32   57.18   80.87   2
   2 -11 -32  164.45   84.30   4
   2 -11 -31  -33.66   59.02   2
   2  11 -31    2.97   58.54   5
   2 -11 -30   44.12   60.42   4
   2  11 -30  187.45   90.01   5
   2 -11 -30   93.94   70.37   2
   2  11 -29  397.50  113.56   5
   2 -11 -29  257.98   99.40   4
   2 -11 -29  249.80   83.04   2
   2  11 -28  171.26   90.09   5
   2 -11 -28   92.73   62.11   2
   2 -11 -28  253.00   99.04   4
   2 -11 -27  375.72  103.26   2
   2 -11 -27  301.20   92.39   4
   2 -11 -26  573.83  112.38   4
   2 -11 -26  388.18  103.36   2
   2 -11 -25  310.09   94.22   4
   2 -11 -25  250.40   86.10   2
   2 -11 -24   71.37   63.90   2
   2  11 -23   44.56   46.58   4
   2 -11 -23   42.95   53.01   1
   2 -11 -23    4.46   56.07   2
   2  11 -22  922.22  104.25   4
   2 -11 -22  916.11  132.94   2
   2 -11 -22  648.40   92.79   7
   2 -11 -22  895.15  106.11   1
   2 -11 -21   85.77   47.92   1
   2  11 -21   52.57   39.64   4
   2 -11 -21   25.45   52.05   2
   2 -11 -21   91.60   53.01   7
   2 -11 -20  -61.09   49.95   2
   2 -11 -20   69.81   45.60   1
   2 -11 -20   52.42   37.56   7
   2  11 -20   84.90   49.57   4
   2 -11 -19  662.49  113.37   2
   2  11 -19  670.97   88.27   4
   2 -11 -19  651.15   89.88   7
   2 -11 -19  608.64   83.84   1
   2 -11 -18 1381.61  115.43   1
   2 -11 -18 1381.62  149.59   2
   2  11 -18 1314.97  110.98   4
   2 -11 -18 1492.98  130.74   7
   2  11 -17  720.30   81.03   4
   2 -11 -17  669.90  108.75   2
   2 -11 -17  630.34   77.55   1
   2 -11 -17  582.83   82.67   7
   2 -11 -16   70.28   39.29   1
   2  11 -16  134.87   45.04   4
   2 -11 -16   53.39   37.18   7
   2 -11 -16   47.33   61.29   2
   2 -11 -15  319.43   58.01   1
   2 -11 -15  277.60   77.45   2
   2 -11 -15  211.43   50.69   7
   2  11 -15  254.74   51.29   4
   2 -11 -14 1624.63  145.25   2
   2 -11 -14 1355.94   96.67   1
  -2 -11  13 1034.79   53.65   6
   2 -11 -13 1446.32  138.17   2
   2 -11 -13 1333.95   93.15   1
   2 -11 -1210593.33  338.56   2
  -2 -11  12 7855.26  146.67   6
  -2 -11  11 1619.28   68.50   6
   2 -11 -11 1837.25  142.68   2
  -2 -11  10 1150.93   60.09   6
   2 -11 -10 1391.01  121.36   2
  -2 -11   937929.36  340.55   6
   2 -11  -941037.04  611.24   2
  -2 -11   810177.76  182.51   6
   2 -11  -810666.34  305.51   2
   2 -11  -7 5136.72  206.95   6
   2 -11  -7 5347.32  188.04   8
  -2 -11   7 5065.73  133.81   6
  -2 -11   7 5330.18  146.16   2
   2 -11  -7 5384.47  212.09   2
   2 -11  -6  217.28   52.47   2
   2 -11  -6  137.51   38.98   8
  -2 -11   6  152.62   28.02   2
  -2 -11   6  133.75   27.31   6
   2 -11  -6  106.49   42.25   6
   2 -11  -5 1988.44  115.77   8
  -2 -11   5 1954.64   90.39   6
   2 -11  -5 1947.39  123.92   6
  -2 -11   5 1800.29   87.99   2
  -2 -11   4 6104.40  160.68   6
   2 -11  -4 6115.80  208.72   6
   2 -11  -4 6184.07  198.67   8
  -2 -11   4 6044.85  161.19   2
   2 -11  -311523.30  280.96   2
  -2 -11   311909.24  289.54   8
  -2 -11   311417.73  228.82   6
   2 -11  -311419.42  276.64   6
  -2 -11   311292.88  227.00   2
   2 -11  -311075.35  212.20   3
   2 -11  -311513.75  267.81   8
   2 -11  -2 3137.95  144.27   6
   2 -11  -2 3188.56  109.86   3
  -2 -11   2 3358.48  155.48   8
   2 -11  -2 3304.12  145.47   8
  -2 -11   2 3422.98  129.59   6
  -2 -11   2 3367.48  128.38   2
   2 -11  -2 3284.19  150.17   2
  -2 -11   1  896.93   72.34   2
   2 -11  -1  904.92   80.14   2
   2 -11  -1  788.21   53.69   3
   2 -11  -1  917.40   79.76   6
  -2 -11   1  851.29   82.33   8
   2 -11   0  785.06   73.15   2
   2 -11   0  737.01   48.60   3
  -2 -11   0  781.37   77.56   8
   2 -11   0  690.54   68.45   6
  -2 -11   0  765.12   67.84   2
  -2 -11  -113462.44  284.85   2
  -2 -11  -113582.75  310.65   8
   2 -11   113139.27  278.54   6
   2 -11   112761.17  279.80   2
   2 -11   2  366.35   54.97   6
   2 -11   2  341.08   50.33   2
  -2 -11  -2  462.19   60.61   2
  -2 -11  -2  418.92   57.52   8
  -2 -11  -3 6392.91  218.86   8
   2 -11   3 6583.11  196.36   2
   2 -11   3 6217.38  190.70   6
  -2 -11  -3 6348.65  211.37   2
   2 -11   4  473.13   62.40   2
   2 -11   4  559.16   65.94   6
  -2 -11  -4  509.55   71.45   8
  -2 -11  -4  499.97   73.75   2
   2 -11   5 5029.23  177.24   2
   2 -11   5 4956.43  169.95   6
  -2 -11  -5 5038.38  201.63   2
   2 -11   6 7406.86  208.05   6
   2 -11   6 7341.68  215.83   2
  -2 -11  -6 7789.62  259.63   2
   2 -11   7 1419.09   93.90   6
  -2 -11  -7 1353.23  114.03   2
   2 -11   8 1031.10   83.77   6
  -2 -11  -8  984.19  104.35   2
   2 -11   9 1850.08  108.06   6
  -2 -11  -9 1653.86  134.53   2
  -2 -11 -10 2026.61  153.36   2
  -2  11 -10 1777.72   67.87   4
  -2 -11 -10 1668.31   63.12   1
   2 -11  10 1990.91  113.99   6
   2 -11  11  257.42   48.21   6
  -2 -11 -11  183.62   28.60   1
  -2  11 -11  185.89   27.95   4
  -2 -11 -11  276.01   69.34   2
  -2 -11 -12  727.19  103.54   2
   2 -11  12  600.05   65.47   6
  -2  11 -12  565.61   47.97   4
  -2 -11 -12  544.52   47.92   1
  -2 -11 -13 2096.64   95.61   1
   2 -11  13 2123.96  123.26   6
  -2 -11 -13 2253.30  173.23   2
  -2  11 -13 2115.87  100.48   4
   2 -11  14  -53.11   33.73   6
  -2  11 -14   43.56   27.99   4
  -2 -11 -14   -4.26   60.74   2
  -2 -11 -14   42.17   26.66   1
  -2  11 -15 2628.13  125.45   4
   2 -11  15 2636.87  144.61   6
  -2 -11 -15 2797.35  197.47   2
  -2 -11 -15 2624.56  120.11   1
  -2 -11 -15 2613.11  180.49   7
   2 -11  16 2764.23  152.60   6
  -2 -11 -16 3064.19  200.43   7
  -2  11 -16 2792.21  135.55   4
  -2 -11 -16 2667.28  127.78   1
  -2 -11 -16 3029.98  218.01   2
  -2 -11 -17 4603.42  248.76   7
  -2  11 -17 4374.39  177.23   4
   2 -11  17 4267.41  191.30   6
  -2 -11 -17 4872.61  273.65   2
  -2 -11 -17 4508.74  172.72   1
  -2 -11 -18   92.42   56.89   7
  -2 -11 -18  129.43   69.60   2
  -2  11 -18    8.78   30.58   4
   2 -11  18  142.80   49.90   6
  -2 -11 -19  119.54   75.90   2
  -2 -11 -19  340.74   84.14   7
  -2 -11 -20 1216.92  145.31   7
  -2 -11 -20 1250.58  156.28   2
  -2 -11 -21  -89.44   66.60   7
  -2 -11 -21   19.51   59.40   2
  -2 -11 -22  160.21   69.90   7
  -2 -11 -22  282.52   88.41   2
  -2 -11 -23  924.70  132.30   7
  -2 -11 -23 1253.26  166.04   2
  -2 -11 -24   46.96   66.01   2
  -2 -11 -24  -34.44   50.40   7
  -2 -11 -25  799.18  141.60   2
  -2 -11 -25  478.49   97.46   7
  -2 -11 -26   64.82   80.51   2
  -2 -11 -26 -108.76   69.96   7
  -2 -11 -27  -39.18   69.63   2
  -2 -11 -28  -26.62   65.13   2
  -2 -11 -29   55.08   60.79   2
  -2 -11 -30  -86.06   78.85   4
  -2 -11 -30  -55.10   71.32   2
  -2 -11 -31    4.26   57.81   4
  -2 -11 -31  -51.01   59.96   2
  -2 -11 -32   69.47   71.13   4
  -2 -11 -32 -108.54   71.70   2
   2 -12 -32  200.00   90.24   4
   2 -12 -31   41.21   62.62   2
   2 -12 -31   -0.35   84.46   4
   2 -12 -30  485.13  113.59   4
   2 -12 -30  301.98   99.22   2
   2  12 -30  313.34  104.97   5
   2  12 -29  211.68   98.36   5
   2 -12 -29  257.58   93.86   2
   2 -12 -29  226.68   96.55   4
   2 -12 -28  311.43  100.94   4
   2 -12 -28  388.41  102.43   2
   2  12 -28  531.34  123.25   5
   2 -12 -27  245.34   91.28   4
   2 -12 -27  157.95   77.26   2
   2 -12 -26   96.33   74.91   2
   2 -12 -26   63.37   65.64   4
   2 -12 -25  286.71   89.87   2
   2 -12 -25  275.39   98.14   4
   2 -12 -24    4.31   59.85   2
   2 -12 -23  515.80  112.75   2
   2 -12 -22  232.49   87.76   2
   2 -12 -21  132.40   44.61   1
   2 -12 -21   77.35   61.22   2
   2 -12 -21  151.57   52.92   7
   2  12 -21  129.62   43.64   4
   2 -12 -20   93.36   68.22   2
   2 -12 -20   40.16   51.27   7
   2  12 -20   29.10   32.32   4
   2 -12 -20  109.01   53.63   1
   2 -12 -19 2354.71  149.34   1
   2 -12 -19 2204.38  161.17   7
   2 -12 -19 2566.38  202.05   2
   2  12 -19 2114.05  139.93   4
   2 -12 -18  424.18   76.15   7
   2 -12 -18  590.32  107.17   2
   2 -12 -18  406.02   68.10   1
   2 -12 -17    5.59   35.33   7
   2 -12 -17   98.08   61.17   2
   2 -12 -17   53.37   38.02   1
   2 -12 -16   36.61   36.20   1
   2 -12 -16   11.63   36.52   7
   2 -12 -16  138.52   60.45   2
   2 -12 -15 5144.32  188.93   1
   2 -12 -15 5668.11  273.38   2
   2 -12 -14  298.21   88.31   2
  -2 -12  13  979.95   54.48   6
   2 -12 -13 1385.05  137.28   2
  -2 -12  12 1375.53   66.60   6
   2 -12 -12 1797.09  148.87   2
  -2 -12  11   75.23   21.16   6
   2 -12 -11  165.33   65.00   2
  -2 -12  10 8813.59  172.48   6
   2 -12 -10 9689.44  316.81   2
  -2 -12   9 1204.64   67.81   6
   2 -12  -9 1472.03  126.90   2
   2 -12  -8 1796.66  116.18   8
   2 -12  -8 1817.23  135.12   2
  -2 -12   8 1834.12   85.23   6
  -2 -12   7 2090.26   99.11   2
   2 -12  -7 2050.75  125.07   8
   2 -12  -7 2128.27  143.63   2
   2 -12  -7 2139.80  144.87   6
  -2 -12   7 2201.75   96.09   6
  -2 -12   614066.91  251.19   2
   2 -12  -614276.59  347.10   2
   2 -12  -614563.63  319.41   8
   2 -12  -614358.61  347.78   6
  -2 -12   614722.24  248.62   6
   2 -12  -5 7357.15  247.62   2
   2 -12  -5 7377.73  244.78   6
  -2 -12   5 7409.23  182.48   6
   2 -12  -5 7911.35  236.36   8
  -2 -12   5 7296.83  185.02   2
  -2 -12   410830.77  231.64   2
   2 -12  -411210.28  278.07   8
  -2 -12   411111.73  230.48   6
   2 -12  -411102.70  291.10   6
   2 -12  -411115.83  293.98   2
   2 -12  -313752.61  315.67   6
  -2 -12   313616.26  324.85   8
   2 -12  -312667.45  233.56   3
  -2 -12   313434.61  262.53   2
   2 -12  -314391.72  313.99   8
   2 -12  -313965.45  322.33   2
  -2 -12   313672.49  262.87   6
  -2 -12   2  865.94   74.29   6
   2 -12  -2  944.52   83.98   8
   2 -12  -2  977.06   92.37   6
   2 -12  -2  842.43   83.38   2
  -2 -12   2  842.11   70.66   2
  -2 -12   2  850.09   87.76   8
   2 -12  -2  793.32   58.18   3
   2 -12  -116126.87  330.06   6
   2 -12  -115844.50  236.60   3
   2 -12  -116263.21  336.45   2
  -2 -12   116646.46  355.27   8
  -2 -12   115961.36  308.11   2
   2 -12   0  153.08   39.63   2
   2 -12   0  163.50   24.34   3
  -2 -12   0  123.55   37.79   2
   2 -12   0  135.07   39.20   6
  -2 -12   0  196.85   50.78   8
   2 -12   1 5721.23  198.71   2
   2 -12   1 5662.01  132.11   3
   2 -12   1 5763.04  194.50   6
  -2 -12  -1 6170.52  200.40   2
  -2 -12  -1 6305.15  222.80   8
   2 -12   2   72.63   39.13   6
  -2 -12  -2   82.02   42.51   2
   2 -12   2   61.34   34.97   2
  -2 -12  -2   35.91   37.26   8
   2 -12   3   47.81   34.40   6
  -2 -12  -3   15.02   37.18   2
  -2 -12  -3  110.24   44.20   8
   2 -12   3    0.48   25.27   2
   2 -12   4 6749.87  202.92   6
   2 -12   4 6683.52  212.37   2
  -2 -12  -4 6676.99  234.35   8
  -2 -12  -4 6905.38  235.15   2
  -2 -12  -5    1.32   32.47   2
  -2 -12  -5   -0.48   29.57   8
   2 -12   5    7.83   27.77   2
   2 -12   5    5.25   28.10   6
   2 -12   6  303.94   55.78   2
  -2 -12  -6  338.44   59.41   2
   2 -12   6  365.85   53.19   6
   2 -12   7 1977.59  111.75   6
  -2 -12  -7 2079.28  139.21   2
  -2 -12  -8   71.74   41.69   2
   2 -12   8   27.37   25.79   6
  -2 -12  -9 2846.44  177.18   2
   2 -12   9 2797.08  137.15   6
  -2 -12 -10 1250.27  123.00   2
   2 -12  10 1190.32   93.00   6
  -2 -12 -11 1726.65  149.97   2
   2 -12  11 1528.21  104.92   6
  -2  12 -12 4171.48  116.78   4
  -2 -12 -12 3978.30  110.06   1
   2 -12  12 4547.78  181.03   6
  -2 -12 -12 4619.16  245.02   2
  -2  12 -13 2447.57   98.39   4
  -2 -12 -13 2365.12   95.26   1
  -2 -12 -13 2697.53  193.44   2
   2 -12  13 2624.52  140.97   6
  -2  12 -14 1060.19   72.18   4
   2 -12  14 1127.35   98.04   6
  -2 -12 -14 1076.18   71.82   1
  -2 -12 -14 1339.70  146.85   2
  -2 -12 -15  116.43   54.23   7
   2 -12  15  -42.79   33.91   6
  -2  12 -15   37.93   22.58   4
  -2 -12 -15   66.25   64.66   2
  -2 -12 -16   -4.27   55.19   2
  -2 -12 -16   67.15   54.31   7
   2 -12  16   31.19   34.64   6
   2 -12  17  770.92   86.32   6
  -2 -12 -17  944.70  132.77   2
  -2 -12 -17  838.74  115.09   7
  -2 -12 -18  838.09  123.32   2
  -2 -12 -18  758.30  113.79   7
  -2 -12 -19   65.17   53.51   7
  -2 -12 -19  -23.45   61.53   2
  -2 -12 -20  743.38  116.38   7
  -2 -12 -20  770.20  128.98   2
  -2 -12 -21  767.53  130.99   2
  -2 -12 -21  913.54  130.58   7
  -2 -12 -22  334.57  100.64   2
  -2 -12 -22  327.39   92.68   7
  -2 -12 -23   53.20   67.03   7
  -2 -12 -23   91.18   66.94   2
  -2 -12 -24  -28.17   50.84   7
  -2 -12 -24   57.70   77.98   2
  -2 -12 -25   47.21   52.84   7
  -2 -12 -25  205.95   97.71   2
  -2 -12 -26  118.76   78.05   2
  -2 -12 -27  460.54  106.19   2
  -2 -12 -28  139.55   83.84   2
  -2 -12 -29  -51.26   74.37   2
  -2 -12 -30   46.36   73.06   2
  -2 -12 -30   24.14   59.96   4
  -2 -12 -31  -86.10   73.57   4
  -2 -12 -31   38.99   58.33   2
  -2 -12 -32 -184.69   85.83   2
   2 -13 -32  -50.67   70.07   4
   2  13 -31   -8.65   63.71   5
   2 -13 -31  141.53   69.53   2
   2 -13 -31  174.07   89.77   4
   2 -13 -30   93.21   69.33   4
   2  13 -30  -42.74   74.32   5
   2 -13 -30   22.06   66.88   2
   2 -13 -29  109.09   73.78   2
   2 -13 -29  -39.03   66.14   4
   2  13 -29  -32.70   71.14   5
   2 -13 -28  161.15   78.84   4
   2 -13 -28   29.76   71.06   2
   2 -13 -27   33.22   62.88   2
   2 -13 -27   -0.65   65.04   4
   2 -13 -26  798.93  132.20   2
   2 -13 -26  863.04  137.71   4
   2 -13 -25  -15.62   63.16   2
   2 -13 -25   47.01   76.37   4
   2 -13 -24  665.56  124.67   2
   2 -13 -23  340.89   91.57   2
   2 -13 -22 1501.29  171.46   2
   2 -13 -21   42.30   58.25   2
   2 -13 -21  103.08   50.25   7
   2 -13 -20  320.52   88.44   2
   2 -13 -20  319.60   69.18   7
   2 -13 -19  694.62   94.65   7
   2 -13 -19  870.85  125.59   2
   2 -13 -18  162.69   51.45   1
   2 -13 -18  170.49   53.17   7
   2 -13 -18   92.55   74.14   2
   2 -13 -17  825.94  120.54   2
   2 -13 -17  885.33  100.83   7
   2 -13 -16 1728.19  162.12   2
   2 -13 -15 1875.76  166.84   2
   2 -13 -14 1648.31  155.38   2
   2 -13 -13 1736.28  151.78   2
  -2 -13  12  346.46   37.77   6
   2 -13 -12  386.52   81.38   2
   2 -13 -11 2912.57  185.67   2
  -2 -13  11 2519.90   96.92   6
   2 -13 -10 2252.52  161.07   2
  -2 -13  10 2219.55   93.89   6
  -2 -13   9 1548.26   83.05   6
   2 -13  -9 1611.86  136.17   2
  -2 -13   8 2044.78  102.23   2
   2 -13  -8 1896.94  144.17   2
   2 -13  -8 1817.95  121.48   8
  -2 -13   8 2026.47   94.70   6
   2 -13  -7 5658.72  232.20   2
  -2 -13   7 5449.44  156.70   6
  -2 -13   7 5560.98  165.99   2
   2 -13  -7 5189.08  220.03   6
   2 -13  -7 5366.23  206.40   8
   2 -13  -6 9784.79  298.96   2
  -2 -13   6 9822.76  216.41   6
   2 -13  -610051.33  296.72   6
   2 -13  -6 9774.54  275.87   8
  -2 -13   6 9727.28  220.30   2
   2 -13  -5  392.00   77.43   6
  -2 -13   5  521.24   59.44   6
   2 -13  -5  546.11   79.41   2
   2 -13  -5  503.88   75.22   8
  -2 -13   5  438.83   56.39   2
  -2 -13   416186.58  296.77   2
  -2 -13   416527.80  375.88   8
   2 -13  -416318.82  370.23   2
   2 -13  -415837.04  357.38   6
   2 -13  -416475.29  354.32   8
  -2 -13   416593.75  295.47   6
   2 -13  -3 3907.25  178.56   2
   2 -13  -3 4143.59  185.73   6
  -2 -13   3 3931.64  149.34   2
  -2 -13   3 4101.16  154.15   6
  -2 -13   3 4321.63  194.72   8
   2 -13  -3 4066.37  176.60   8
   2 -13  -2 9410.46  271.14   2
   2 -13  -2 8787.67  188.66   3
  -2 -13   2 9643.64  240.08   2
  -2 -13   210033.41  290.80   8
   2 -13  -2 9481.30  267.16   6
   2 -13  -2 9589.40  270.94   8
   2 -13  -1 5072.29  198.32   8
   2 -13  -1 4923.19  191.74   6
   2 -13  -1 5151.82  196.61   2
   2 -13  -1 4695.62  131.45   3
  -2 -13   1 4789.31  178.35   2
  -2 -13   1 5092.82  207.68   8
   2 -13   0 4759.33  126.53   3
  -2 -13   0 4925.02  184.08   2
   2 -13   0 4860.96  187.90   6
  -2 -13   0 5320.16  210.90   8
   2 -13   0 4803.35  188.16   2
   2 -13   1 2096.16  124.39   6
  -2 -13  -1 2003.70  122.49   2
   2 -13   1 1841.31   78.42   3
   2 -13   1 2064.09  125.01   2
  -2 -13  -1 2111.47  138.63   8
  -2 -13  -2 4663.62  198.99   8
   2 -13   2 4348.08  172.80   6
   2 -13   2 4357.60  176.23   2
  -2 -13  -2 4340.76  181.99   2
  -2 -13  -3 1298.94  104.52   2
   2 -13   3 1194.42   92.98   2
  -2 -13  -3 1012.07  100.92   8
   2 -13   3 1129.37   90.14   6
  -2 -13  -4 9812.04  289.65   2
  -2 -13  -4 9412.54  289.95   8
   2 -13   4 9409.47  251.34   6
   2 -13   4 9503.80  257.74   2
   2 -13   5    6.07   32.02   2
  -2 -13  -5   31.11   36.31   8
  -2 -13  -5   24.97   38.81   2
   2 -13   5  -16.43   29.56   6
  -2 -13  -6  253.99   59.95   2
   2 -13   6  294.17   51.42   2
   2 -13   6  286.22   50.54   6
  -2 -13  -7  119.84   49.88   2
   2 -13   7   35.79   28.14   6
   2 -13   8 1360.12   98.69   6
  -2 -13  -8 1350.96  122.57   2
  -2 -13  -9 2864.98  182.16   2
   2 -13   9 2752.56  139.46   6
   2 -13  10  104.31   39.91   6
  -2 -13 -10   78.41   49.92   2
  -2 -13 -11 1053.87  118.61   2
   2 -13  11 1121.67   92.32   6
   2 -13  12 2508.02  139.16   6
  -2 -13 -12 2559.15  189.45   2
   2 -13  13  414.23   66.11   6
  -2 -13 -13  366.76   75.72   2
  -2 -13 -14  286.79   73.78   2
   2 -13  14  251.92   52.65   6
  -2 -13 -15 4241.72  257.20   2
   2 -13  15 4257.25  189.94   6
  -2 -13 -16 2757.30  211.76   2
   2 -13  16 2601.04  152.80   6
  -2 -13 -16 2465.88  183.24   7
  -2 -13 -17   82.80   69.20   2
  -2 -13 -17  214.91   74.85   7
  -2 -13 -18  115.67   61.12   7
  -2 -13 -18  156.49   83.89   2
  -2 -13 -19  311.72   84.11   7
  -2 -13 -19  243.59   89.50   2
  -2 -13 -20 1992.45  196.77   2
  -2 -13 -20 1866.06  174.94   7
  -2 -13 -21   51.56   67.96   2
  -2 -13 -21  211.45   70.45   7
  -2 -13 -22 1655.16  186.42   2
  -2 -13 -22 1556.76  165.24   7
  -2 -13 -23 1363.88  173.20   2
  -2 -13 -23  920.37  134.59   7
  -2 -13 -24 1610.61  191.85   2
  -2 -13 -24 1517.70  167.99   7
  -2 -13 -25 1179.41  147.61   7
  -2 -13 -25 1327.44  182.81   2
  -2 -13 -26  244.05  100.88   2
  -2 -13 -27  -55.71   78.27   2
  -2 -13 -28   58.26   77.10   2
  -2 -13 -29  -21.80   76.45   2
  -2 -13 -30   35.00   71.28   2
  -2 -13 -30   83.46   67.02   4
  -2 -13 -31  -55.15   67.42   4
  -2 -13 -31   41.07   62.39   2
   2 -14 -32   52.92   54.41   2
   2  14 -31  -12.22   62.63   5
   2 -14 -31   96.20   59.13   2
   2 -14 -31   93.41   78.25   4
   2  14 -30  -32.16   65.07   5
   2 -14 -30   79.48   66.10   2
   2 -14 -30   70.07   74.49   4
   2  14 -29   79.61   87.82   5
   2 -14 -29  115.96   70.06   2
   2 -14 -29  340.18  103.97   4
   2 -14 -28  333.00  101.03   2
   2 -14 -28  220.75   90.88   4
   2 -14 -27  345.47  100.39   2
   2 -14 -27  395.19  109.12   4
   2 -14 -26  191.99   77.27   4
   2 -14 -26  436.21  115.60   2
   2 -14 -25  157.55   87.98   4
   2 -14 -25  -21.99   54.73   2
   2 -14 -24  305.98   91.49   2
   2 -14 -23  217.85   87.21   2
   2 -14 -22   33.15   58.95   2
   2 -14 -21  942.15  134.06   2
   2 -14 -21  780.02  104.12   7
   2 -14 -20   35.86   54.49   2
   2 -14 -20   41.69   38.84   7
   2 -14 -19  255.68   79.12   2
   2 -14 -19  236.34   63.06   7
   2 -14 -18  181.49   72.18   2
   2 -14 -18   79.95   42.77   7
   2 -14 -17 1039.78  133.36   2
   2 -14 -17 1051.24  111.70   7
   2 -14 -16 1071.69  138.33   2
   2 -14 -15  155.68   70.50   2
   2 -14 -14  856.37  114.73   2
   2 -14 -13  -46.19   55.96   2
  -2 -14  12 4696.81  136.38   6
   2 -14 -12 5218.51  255.98   2
  -2 -14  11  893.21   62.99   6
   2 -14 -11 1014.81  121.44   2
   2 -14 -10 3415.47  201.17   2
  -2 -14  10 3486.19  124.45   6
  -2 -14   913030.75  244.14   6
   2 -14  -912574.38  371.40   2
   2 -14  -8   52.33   33.30   8
  -2 -14   8  173.98   40.23   2
   2 -14  -8  167.06   59.50   2
  -2 -14   8  161.34   38.53   6
  -2 -14   7  224.04   41.62   6
   2 -14  -7  175.56   47.94   2
   2 -14  -7  179.11   45.77   8
   2 -14  -7  199.99   60.40   6
  -2 -14   7  225.17   40.59   2
   2 -14  -6  199.04   53.57   8
   2 -14  -6  109.84   58.38   6
   2 -14  -6  143.87   67.84   2
  -2 -14   6  151.40   40.69   2
  -2 -14   6  124.99   40.58   6
  -2 -14   5 6507.35  190.23   6
  -2 -14   5 6245.13  191.58   2
   2 -14  -5 6185.59  241.40   6
   2 -14  -5 6447.81  232.83   8
   2 -14  -5 6183.18  240.44   2
   2 -14  -4 1444.23  120.02   6
   2 -14  -4 1539.40  116.28   8
   2 -14  -4 1360.55  115.12   2
  -2 -14   4 1379.46   95.65   2
  -2 -14   4 1467.85   97.39   6
  -2 -14   4 1486.39  121.76   8
  -2 -14   3  591.32   65.25   6
   2 -14  -3  667.06   77.71   8
   2 -14  -3  608.80   79.04   2
   2 -14  -3  607.38   79.76   6
  -2 -14   3  605.13   65.21   2
  -2 -14   3  601.59   82.64   8
   2 -14  -2   42.41   35.13   8
  -2 -14   2   50.34   55.62   8
   2 -14  -2   40.67   34.79   2
  -2 -14   2   29.85   31.41   2
   2 -14  -2   62.62   49.18   6
   2 -14  -1 6186.91  228.60   8
   2 -14  -1 5864.77  214.95   6
   2 -14  -1 5970.71  221.28   2
  -2 -14   1 6029.48  234.23   8
  -2 -14   1 5757.21  202.62   2
   2 -14  -1 5248.90  142.49   3
  -2 -14   0 1416.95  117.07   8
  -2 -14   0 1336.12  103.01   2
   2 -14   0 1434.96  110.38   6
   2 -14   0 1281.71   66.47   3
   2 -14   0 1405.22  106.56   2
   2 -14   114432.71  219.07   3
  -2 -14  -115937.19  347.93   2
  -2 -14  -116119.69  382.72   8
   2 -14   115429.21  339.80   6
   2 -14   115567.34  346.56   2
  -2 -14  -2   21.69   36.72   2
   2 -14   2    1.69   37.27   6
   2 -14   2   23.00   31.16   2
  -2 -14  -2   21.70   33.07   8
   2 -14   2   -3.81   17.99   3
   2 -14   3  469.80   68.82   2
  -2 -14  -3  421.33   73.58   2
   2 -14   3  320.19   59.77   6
  -2 -14  -3  379.59   72.50   8
   2 -14   4  364.94   61.34   6
  -2 -14  -4  338.85   64.03   8
  -2 -14  -4  427.71   74.04   2
   2 -14   4  388.64   60.68   2
   2 -14   5  322.65   58.11   6
   2 -14   5  425.91   62.57   2
  -2 -14  -5  458.21   71.17   2
  -2 -14  -5  380.05   68.58   8
   2 -14   6  755.48   74.47   6
  -2 -14  -6  824.34   99.11   2
   2 -14   6  731.59   82.71   2
   2 -14   7  289.99   54.99   2
  -2 -14  -7  217.29   57.05   2
   2 -14   7  318.90   54.35   6
   2 -14   8  615.34   68.70   6
  -2 -14  -8  641.61   96.06   2
   2 -14   9 5064.42  191.61   6
  -2 -14  -9 5209.78  248.76   2
[truncated: 3,293,934 more chars]
