# Supplementary material for: Tris(μ2-methano­lato)-μ3-oxido-tris­{[(E)-4-chloro-2-({[2-(pyridin-2-yl)eth­yl]imino}­meth­yl)pheno­lato]manganese(III)} perchlorate–di­chloro­methane–diethyl ether (1/1.1/0.9)
Source: Acta Crystallogr E Crystallogr Commun. 2017 Jul 4;73(Pt 8):1113–6. doi: 10.1107/S2056989017008982 (PMC5598829; doi:10.1107/S2056989017008982)
Supplement: Supplementary file 2 [file e-73-01113-Isup2.hkl]

data_I                                                                          
_shelx_title '    re-126 in P2(1)/n'                                            
_shelx_refln_list_code          4                                               
_shelx_F_calc_maximum      421.09                                               
_exptl_crystal_F_000      2687.70                                               
_reflns_d_resolution_high  0.5414                                               
                                                                                
loop_                                                                           
 _space_group_symop_operation_xyz                                               
 'x, y, z'                                                                      
 '-x+1/2, y+1/2, -z+1/2'                                                        
 '-x, -y, -z'                                                                   
 'x-1/2, -y-1/2, z-1/2'                                                         
                                                                                
_cell_length_a    16.0002                                                       
_cell_length_b    19.3890                                                       
_cell_length_c    19.1631                                                       
_cell_angle_alpha  90.000                                                       
_cell_angle_beta  100.073                                                       
_cell_angle_gamma  90.000                                                       
                                                                                
_shelx_F_squared_multiplier     1.000                                           
                                                                                
loop_                                                                           
 _refln_index_h                                                                 
 _refln_index_k                                                                 
 _refln_index_l                                                                 
 _refln_F_squared_calc                                                          
 _refln_F_squared_meas                                                          
 _refln_F_squared_sigma                                                         
 _refln_observed_status                                                         
   4   0   0      16430.97      14187.60       178.36 o                         
   6   0   0      29616.04      26597.08       770.97 o                         
   8   0   0        362.58        612.56        64.80 o                         
  10   0   0         87.91         46.55        19.12 o                         
  12   0   0       8966.99       8204.98       189.96 o                         
  14   0   0       5402.28       4788.40       158.88 o                         
  16   0   0        966.72        917.38        87.92 o                         
  18   0   0       4990.48       4704.86       184.63 o                         
  20   0   0         84.39         54.62        42.44 o                         
  22   0   0          4.48        -30.22        58.29 o                         
  24   0   0       1672.30       1629.12       211.52 o                         
  26   0   0        361.94        216.15        88.83 o                         
  28   0   0         70.43        -92.00        92.00 o                         
   3   1   0      13646.47      12274.57       163.42 o                         
   4   1   0       8866.33       8844.43        96.21 o                         
   5   1   0       1771.37       1982.06        42.35 o                         
   6   1   0        131.20        179.28        15.81 o                         
   7   1   0       1136.84       1495.20        41.59 o                         
   8   1   0       1809.88       1766.38        55.83 o                         
   9   1   0       4247.58       4907.88       130.38 o                         
  10   1   0        263.71        255.74        24.40 o                         
  11   1   0          0.86         70.60        22.50 o                         
  12   1   0       3559.60       3707.22        94.18 o                         
  13   1   0       1384.90       1270.64        57.45 o                         
  14   1   0         71.03        159.50        26.92 o                         
  15   1   0        586.81        651.03        47.36 o                         
  16   1   0        834.87        784.43        54.66 o                         
  17   1   0         85.15         87.09        27.44 o                         
  18   1   0       3116.05       2993.32       105.19 o                         
  19   1   0        764.87        746.69        57.49 o                         
  20   1   0        896.89        923.70        65.77 o                         
  21   1   0        269.77        271.58        42.58 o                         
  22   1   0          7.57         16.56        32.25 o                         
  23   1   0        141.94        200.43        72.06 o                         
  24   1   0          9.85         -0.25        60.84 o                         
  25   1   0          8.85         39.42        56.95 o                         
  26   1   0         61.53        -35.85        55.12 o                         
  27   1   0        114.63        -57.13        57.13 o                         
  28   1   0          9.15         30.75        57.72 o                         
   2   2   0        975.32        703.32        23.97 o                         
   3   2   0       9649.23       6985.35       171.12 o                         
   4   2   0      62426.71      64621.94      1273.96 o                         
   5   2   0        177.43        247.01        18.05 o                         
   6   2   0       5094.81       4365.04       113.27 o                         
   7   2   0      13826.90      12621.16       137.52 o                         
   8   2   0       3417.16       3880.22        72.33 o                         
   9   2   0        504.50        549.21        31.24 o                         
  10   2   0       1174.31       1184.86        46.50 o                         
  11   2   0         87.72         82.32        17.89 o                         
  12   2   0       2766.01       2601.57        74.93 o                         
  13   2   0        536.05        535.00        39.66 o                         
  14   2   0         15.74         15.00        19.96 o                         
  15   2   0          1.00          5.95        22.33 o                         
  16   2   0         46.73        110.37        27.12 o                         
  17   2   0        700.85        789.36        56.13 o                         
  18   2   0       3722.56       3714.29       117.01 o                         
  19   2   0         26.98         78.65        32.99 o                         
  20   2   0        840.95        913.04        65.38 o                         
  21   2   0        278.40        239.93        44.27 o                         
  22   2   0        115.29        143.90        37.23 o                         
  23   2   0          0.03         61.09        66.99 o                         
  24   2   0       1289.89       1330.41       162.33 o                         
  25   2   0          4.35        131.64        67.99 o                         
  26   2   0          0.74          9.27        57.07 o                         
  27   2   0        306.70        173.21        67.91 o                         
  28   2   0          6.39        -27.59       125.57 o                         
   1   3   0        227.48        345.33        18.46 o                         
   2   3   0       4345.27       4977.79        87.38 o                         
   3   3   0      19054.53      17551.59       462.04 o                         
   4   3   0     177313.02     199201.45      1918.02 o                         
   5   3   0       4960.23       5151.68       110.75 o                         
   6   3   0       3064.17       3506.97        85.00 o                         
   7   3   0        264.77        148.74        17.82 o                         
   8   3   0      17200.36      16167.60       365.30 o                         
   9   3   0       8186.74       7870.37       109.37 o                         
  10   3   0         96.58        124.49        19.73 o                         
  11   3   0       6497.63       6060.03       107.86 o                         
  12   3   0       1360.22       1361.96        54.93 o                         
  13   3   0          9.73         30.00        20.11 o                         
  14   3   0       2674.67       2589.58        82.98 o                         
  15   3   0        206.49        228.99        31.34 o                         
  16   3   0        303.23        314.18        49.79 o                         
  17   3   0       1880.31       1951.09        83.28 o                         
  18   3   0       1163.97       1059.15        64.62 o                         
  19   3   0          3.94        135.01        56.51 o                         
  20   3   0        375.04        356.70        43.95 o                         
  21   3   0        604.97        594.63        57.09 o                         
  22   3   0        380.03        454.36        65.30 o                         
  23   3   0        413.29        476.73        63.90 o                         
  24   3   0         15.37        -48.64        55.57 o                         
  25   3   0         44.87        124.07        68.22 o                         
  26   3   0          4.62        -61.15        61.15 o                         
  27   3   0        344.65        239.25        84.52 o                         
  28   3   0          3.56        -84.64        84.64 o                         
   0   4   0       8702.96       9827.36        69.51 o                         
   1   4   0      18814.66      17637.50       145.46 o                         
   2   4   0       4839.24       4746.20        76.97 o                         
   3   4   0      43743.70      42875.41       249.56 o                         
   4   4   0      12106.50      13338.80       219.70 o                         
   5   4   0        532.51        653.91        28.87 o                         
   6   4   0        345.99        424.55        25.82 o                         
   7   4   0        618.31        690.38        34.48 o                         
   8   4   0        992.27       1001.91        43.29 o                         
   9   4   0      12488.15      12201.16       156.27 o                         
  10   4   0        119.53        157.90        24.86 o                         
  11   4   0       2903.62       2847.50        74.10 o                         
  12   4   0      11143.06      11173.40       170.15 o                         
  13   4   0        321.27        309.07        30.55 o                         
  14   4   0        985.17        961.78        52.52 o                         
  15   4   0        144.16        119.71        26.80 o                         
  16   4   0         17.51        -21.80        21.80 o                         
  17   4   0        376.50        335.99        44.04 o                         
  18   4   0        642.42        685.66        55.20 o                         
  19   4   0       1135.36       1189.49        71.51 o                         
  20   4   0          0.99        -29.34        29.34 o                         
  21   4   0          2.28          4.15        29.98 o                         
  22   4   0         56.98        129.64        49.38 o                         
  23   4   0         91.09        135.00        47.96 o                         
  24   4   0         48.26         -8.20        55.71 o                         
  25   4   0        192.30        257.49        75.01 o                         
  26   4   0          2.65         81.64       118.67 o                         
  27   4   0        200.08         67.95        60.14 o                         
  28   4   0        184.14        -24.20       176.07 o                         
   1   5   0       5573.61       5932.94        60.39 o                         
   2   5   0        411.79        621.95        19.38 o                         
   3   5   0       6026.96       6014.43       196.58 o                         
   4   5   0       8203.08       8536.19       129.12 o                         
   5   5   0      13417.07      12912.70       244.50 o                         
   6   5   0       6344.40       6431.00        98.69 o                         
   7   5   0        492.95        557.20        31.77 o                         
   8   5   0       4556.28       4611.85        91.64 o                         
   9   5   0        113.83        155.27        27.57 o                         
  10   5   0       7840.50       7426.42       131.15 o                         
  11   5   0       4554.47       4807.20       111.53 o                         
  12   5   0        127.44         95.25        21.65 o                         
  13   5   0        103.93        114.80        22.78 o                         
  14   5   0       5035.32       4978.11       113.71 o                         
  15   5   0       3027.35       3040.62        93.36 o                         
  16   5   0         74.62        140.01        30.69 o                         
  17   5   0       3036.61       3103.29       118.01 o                         
  18   5   0         26.41         -2.37        29.98 o                         
  19   5   0         99.94        108.02        31.32 o                         
  20   5   0        356.07        290.42        56.46 o                         
  21   5   0        227.06        248.18        43.60 o                         
  22   5   0        150.05        229.56        52.24 o                         
  23   5   0        311.84        369.20        66.38 o                         
  24   5   0         42.94         80.25       101.87 o                         
  25   5   0          9.17         91.80        57.35 o                         
  26   5   0         23.78        -18.95        56.69 o                         
  27   5   0          7.28        -47.38        61.60 o                         
  28   5   0        400.78        270.93        83.30 o                         
   0   6   0      15830.47      16253.44       107.08 o                         
   1   6   0        839.23        744.56        26.10 o                         
   2   6   0      10746.41      11156.80       135.13 o                         
   3   6   0      42954.53      42626.16       488.09 o                         
   4   6   0       1832.10       2943.55        94.48 o                         
   5   6   0       2816.29       2841.50       121.09 o                         
   6   6   0       1470.14       1489.27        58.55 o                         
   7   6   0      22351.65      22601.20       649.51 o                         
   8   6   0      62611.12      64574.51       925.12 o                         
   9   6   0      12476.25      11629.74       155.99 o                         
  10   6   0       7700.06       7561.34       177.71 o                         
  11   6   0        519.89        495.02        39.33 o                         
  12   6   0        307.62        302.08        34.92 o                         
  13   6   0        545.50        595.90        41.11 o                         
  14   6   0        127.59        222.52        30.77 o                         
  15   6   0       2795.99       3065.06        93.77 o                         
  16   6   0          1.56         15.43        21.65 o                         
  17   6   0        112.83         78.51        26.23 o                         
  18   6   0         52.70         74.30        32.47 o                         
  19   6   0         15.24         90.26        33.90 o                         
  20   6   0         27.94        101.74        36.23 o                         
  21   6   0       1002.80       1042.67        73.73 o                         
  22   6   0         93.81         58.12        43.19 o                         
  23   6   0          5.67         57.66        40.72 o                         
  24   6   0        231.11        277.70        78.12 o                         
  25   6   0          2.97        -17.03        53.83 o                         
  26   6   0         96.64         73.23        56.80 o                         
  27   6   0        135.75        135.98        67.79 o                         
  28   6   0         22.29         46.84        97.95 o                         
   1   7   0         63.87         35.63         8.60 o                         
   2   7   0        337.60        352.43        23.00 o                         
   3   7   0       1952.17       1726.66        58.69 o                         
   4   7   0      16773.92      16961.58       143.18 o                         
   5   7   0       7710.53       8653.00       154.00 o                         
   6   7   0       8850.41       9439.58       239.94 o                         
   7   7   0        655.25        877.21        48.49 o                         
   8   7   0        576.47        917.38        58.34 o                         
   9   7   0       6555.48       7316.95       154.37 o                         
  10   7   0         40.29        511.52        96.39 o                         
  11   7   0         80.59         69.17        40.27 o                         
  12   7   0        233.66        289.71        35.65 o                         
  13   7   0        847.12        797.78        53.08 o                         
  14   7   0        509.15        634.59        45.39 o                         
  15   7   0        390.03        417.07        40.06 o                         
  16   7   0       2083.39       2057.42        80.74 o                         
  17   7   0        138.46        129.62        31.43 o                         
  18   7   0         97.78         56.58        25.25 o                         
  19   7   0          7.41         72.27        35.93 o                         
  20   7   0        177.99        158.29        46.60 o                         
  21   7   0        659.93        660.06        71.82 o                         
  22   7   0        869.96        695.28        98.57 o                         
  23   7   0        100.31        189.84        51.81 o                         
  24   7   0         15.86         93.59        56.27 o                         
  25   7   0         14.30        -17.72        66.69 o                         
  26   7   0        138.21         95.50        65.79 o                         
  27   7   0          1.00         31.99        83.33 o                         
  28   7   0         85.40        -74.61        93.83 o                         
   0   8   0       2212.84       1869.09        39.07 o                         
   1   8   0       3049.19       2864.62        47.08 o                         
   2   8   0       3583.35       3495.23        62.28 o                         
   3   8   0      10689.88       9929.41        83.72 o                         
   4   8   0      19895.43      21118.31       221.39 o                         
   5   8   0       1389.25       1411.39        67.67 o                         
   6   8   0       7808.86       7784.53       228.09 o                         
   7   8   0       5454.71       5519.46       199.80 o                         
   8   8   0      15032.70      14884.31       209.11 o                         
   9   8   0      11409.22      11366.06       165.33 o                         
  10   8   0       9184.36       8420.40       177.56 o                         
  11   8   0         55.56         41.53        24.92 o                         
  12   8   0       4693.34       4358.33       157.64 o                         
  13   8   0         95.92        145.90        34.97 o                         
  14   8   0         63.54        129.52        37.61 o                         
  15   8   0       3532.49       3569.53       119.00 o                         
  16   8   0        857.20        814.91        65.32 o                         
  17   8   0        163.66        143.66        38.08 o                         
  18   8   0         35.55         67.29        30.62 o                         
  19   8   0        112.00        195.64        54.81 o                         
  20   8   0        269.31        317.01        64.36 o                         
  21   8   0       1527.00       1552.74       105.93 o                         
  22   8   0          2.82         43.77        41.55 o                         
  23   8   0          1.13         23.13        44.66 o                         
  24   8   0          0.75         54.25        79.27 o                         
  25   8   0          7.93        -41.37        56.71 o                         
  26   8   0         19.11          9.55        91.32 o                         
  27   8   0        171.55        295.85       126.54 o                         
   1   9   0       8608.42       8276.78       102.87 o                         
   2   9   0         11.97         45.30        14.29 o                         
   3   9   0      10271.59      11181.35       162.10 o                         
   4   9   0      10240.62      10992.54       101.59 o                         
   5   9   0       5845.03       5819.95       141.91 o                         
   6   9   0      14410.30      13900.67       222.04 o                         
   7   9   0        411.32        401.46        63.25 o                         
   8   9   0      10871.30      10856.46       157.04 o                         
   9   9   0        561.59        594.78        42.35 o                         
  10   9   0       4482.98       4468.09       132.09 o                         
  11   9   0       1319.88       1264.83        78.02 o                         
  12   9   0        156.84        144.58        34.68 o                         
  13   9   0       1096.81        960.15        74.99 o                         
  14   9   0       1467.27       1378.41        91.26 o                         
  15   9   0          1.31         28.37        51.85 o                         
  16   9   0        155.83        228.39        45.17 o                         
  17   9   0        227.43        104.06        36.33 o                         
  18   9   0        288.95        234.94        63.27 o                         
  19   9   0        155.97        168.87        56.75 o                         
  20   9   0       2575.90       2490.30       154.27 o                         
  21   9   0        132.42        174.95        53.60 o                         
  22   9   0        217.89        191.97        53.91 o                         
  23   9   0        117.86         93.02        41.68 o                         
  24   9   0        622.11        482.48        94.79 o                         
  25   9   0          0.45         77.11        86.24 o                         
  26   9   0        238.65        179.14       116.57 o                         
  27   9   0          7.47       -112.02       112.02 o                         
   0  10   0        765.56       1459.00        54.67 o                         
   1  10   0        257.23        301.12        18.67 o                         
   2  10   0        196.86        305.73        18.53 o                         
   3  10   0        275.83        147.97        12.57 o                         
   4  10   0        530.24        451.42        20.90 o                         
   5  10   0        555.47        508.48        25.63 o                         
   6  10   0        137.49        162.78        26.06 o                         
   7  10   0       1312.79       1311.79        80.13 o                         
   8  10   0         87.41        188.97        43.44 o                         
   9  10   0       1196.43       1374.77        61.68 o                         
  10  10   0          1.77        140.21        44.71 o                         
  11  10   0         56.29         38.35        24.73 o                         
  12  10   0       1124.68        921.20        69.78 o                         
  13  10   0          1.31         24.26        32.46 o                         
  14  10   0         10.74         -4.10        32.17 o                         
  15  10   0        846.52        775.25        72.09 o                         
  16  10   0         13.01         25.69        28.18 o                         
  17  10   0        748.78        799.20        90.01 o                         
  18  10   0        243.53        213.15        56.00 o                         
  19  10   0        299.88        332.65        66.31 o                         
  20  10   0         17.66        179.22        63.40 o                         
  21  10   0        620.42        574.37        85.91 o                         
  22  10   0        286.02        347.01        64.65 o                         
  23  10   0          8.01        -29.78        38.27 o                         
  24  10   0         24.02         18.60        53.37 o                         
  25  10   0         96.95        185.92        72.58 o                         
  26  10   0        227.07        434.71       126.06 o                         
  27  10   0         62.37        122.91       104.63 o                         
   1  11   0         80.94         71.66        10.76 o                         
   2  11   0        809.63        742.29        28.53 o                         
   3  11   0       1992.68       2395.81        43.80 o                         
   4  11   0       1491.70       1603.47        51.73 o                         
   5  11   0         19.75         25.52         9.12 o                         
   6  11   0       2959.38       2870.51        91.04 o                         
   7  11   0      12257.42      11550.59       223.36 o                         
   8  11   0       4948.91       5216.36       157.69 o                         
   9  11   0        847.61        906.80        52.04 o                         
  10  11   0       1876.11       2007.86        78.87 o                         
  11  11   0         28.23        132.14        34.41 o                         
  12  11   0        683.36        649.05        61.55 o                         
  13  11   0       9383.65       9113.78       367.22 o                         
  14  11   0       2351.52       2367.05       132.90 o                         
  15  11   0        605.78        546.68        63.12 o                         
  16  11   0        102.82        121.66        43.16 o                         
  17  11   0         24.81         51.83        59.13 o                         
  18  11   0         47.10         88.79        52.86 o                         
  19  11   0        833.48        871.94        96.10 o                         
  20  11   0         83.45         48.42        50.03 o                         
  21  11   0          1.54         77.92        49.80 o                         
  22  11   0          9.14        -38.38        38.38 o                         
  23  11   0          1.98         64.79        44.06 o                         
  24  11   0        407.26        352.16        80.62 o                         
  25  11   0        697.52        750.05       164.30 o                         
  26  11   0        261.79        258.45       113.81 o                         
  27  11   0        108.60         52.35        89.09 o                         
   0  12   0       4224.06       5984.32       128.79 o                         
   1  12   0       7879.71       8039.66       128.21 o                         
   2  12   0         98.25        154.99        15.54 o                         
   3  12   0       5247.47       4812.76        83.13 o                         
   4  12   0       3002.88       3155.72       106.12 o                         
   5  12   0       6298.21       6442.47       152.64 o                         
   6  12   0        814.74        834.39        44.01 o                         
   7  12   0       5223.06       5239.18       155.68 o                         
   8  12   0        200.73        229.24        42.21 o                         
   9  12   0       1663.77       1725.20       100.48 o                         
  10  12   0       8822.01       8910.60       259.86 o                         
  11  12   0         60.19         78.72        57.59 o                         
  12  12   0       1969.11       2035.92       133.17 o                         
  13  12   0       2393.42       2224.54       161.14 o                         
  14  12   0          0.43         78.67        38.67 o                         
  15  12   0        973.63        890.75       123.02 o                         
  16  12   0        263.21        285.65       105.71 o                         
  17  12   0        712.29        878.22        96.06 o                         
  18  12   0          5.86          4.52        43.24 o                         
  19  12   0        179.26        106.72        82.70 o                         
  20  12   0         16.18         14.59        43.31 o                         
  21  12   0        165.62         34.10        57.71 o                         
  22  12   0        471.80        457.51        78.28 o                         
  23  12   0          3.79         39.84        43.38 o                         
  24  12   0        133.49         51.94        67.21 o                         
  25  12   0         45.08         68.76        93.35 o                         
  26  12   0        143.94        181.31       118.04 o                         
   1  13   0        127.44        184.79        15.76 o                         
   2  13   0       4810.67       4858.88        75.94 o                         
   3  13   0       1774.94       1848.75        37.11 o                         
   4  13   0        299.28        334.56        16.99 o                         
   5  13   0       1145.07       1491.82        54.10 o                         
   6  13   0       1083.45       1027.00        49.23 o                         
   7  13   0       1309.80       1427.45        58.96 o                         
   8  13   0         30.41         -0.22        33.73 o                         
   9  13   0       1443.03       1407.74        91.12 o                         
  10  13   0        574.04        495.62        44.30 o                         
  11  13   0       6810.68       6536.56       149.52 o                         
  12  13   0        536.41        422.95        79.83 o                         
  13  13   0       4119.21       3876.27       145.23 o                         
  14  13   0        806.80        823.69       123.35 o                         
  15  13   0        146.40        169.84        78.89 o                         
  16  13   0        141.90        237.40        88.10 o                         
  17  13   0        472.86        452.66       111.13 o                         
  18  13   0         83.97        156.11        96.23 o                         
  19  13   0        587.75        635.36        88.82 o                         
  20  13   0         82.86        151.97        60.21 o                         
  21  13   0          3.27         12.28        45.25 o                         
  22  13   0         19.46        -30.03        45.47 o                         
  23  13   0         10.29         52.10        53.20 o                         
  24  13   0         84.52        118.34        64.38 o                         
  25  13   0        213.56        604.98       156.32 o                         
  26  13   0         11.43         40.97        85.69 o                         
   0  14   0        774.93        756.04        45.29 o                         
   1  14   0      15322.87      15392.94       141.11 o                         
   2  14   0       1477.79       1341.43        41.76 o                         
   3  14   0       8071.81       7841.31       208.77 o                         
   4  14   0       2492.09       2480.75        61.66 o                         
   5  14   0       6601.41       6762.41       217.73 o                         
   6  14   0       8190.49       8138.75       136.93 o                         
   7  14   0        222.06        228.06        27.60 o                         
   8  14   0         29.84         -8.73        33.14 o                         
   9  14   0       1217.52       1081.25        83.09 o                         
  10  14   0         35.05         18.65        21.94 o                         
  11  14   0       5765.65       5656.49       211.25 o                         
  12  14   0        597.20        680.42        80.97 o                         
  13  14   0       3877.45       3733.81       142.99 o                         
  14  14   0        126.81        113.85        51.70 o                         
  15  14   0       1008.17        878.89       129.35 o                         
  16  14   0          1.39         14.42        60.01 o                         
  17  14   0       1434.56       1181.21       157.43 o                         
  18  14   0        138.68        186.49        59.61 o                         
  19  14   0        239.71        229.57       119.14 o                         
  20  14   0        103.16        133.26        63.30 o                         
  21  14   0         99.40        135.28        55.40 o                         
  22  14   0          7.55        136.72        69.27 o                         
  23  14   0         21.98         83.17        59.79 o                         
  24  14   0          3.22        -44.14        44.14 o                         
  25  14   0         53.27        111.31        87.13 o                         
  26  14   0         30.88         86.11        61.51 o                         
   1  15   0        100.29        267.27        24.64 o                         
   2  15   0       1122.97       1039.16        35.28 o                         
   3  15   0        869.18        812.92        31.31 o                         
   4  15   0          2.40        151.64        27.65 o                         
   5  15   0      10953.10      11141.86       174.90 o                         
   6  15   0       3175.94       2890.62        77.80 o                         
   7  15   0        430.66        361.31        32.87 o                         
   8  15   0        130.58        117.88        27.48 o                         
   9  15   0          1.51         13.34        23.97 o                         
  10  15   0          3.40        -13.16        24.73 o                         
  11  15   0         92.08         75.51        27.80 o                         
  12  15   0        331.40        388.46        54.86 o                         
  13  15   0        136.01        135.92        34.53 o                         
  14  15   0        295.46        279.83        81.97 o                         
  15  15   0        213.25        157.36        72.13 o                         
  16  15   0        914.72        841.82       140.18 o                         
  17  15   0        537.19        585.11       120.85 o                         
  18  15   0          3.48         71.12        66.71 o                         
  19  15   0          5.06         32.21        68.69 o                         
  20  15   0        369.11        431.88        80.90 o                         
  21  15   0        498.05        450.95        83.18 o                         
  22  15   0          0.11        -10.78        72.15 o                         
  23  15   0        219.33        142.83       147.20 o                         
  24  15   0        176.08        205.81        67.33 o                         
  25  15   0          7.03        101.45        67.00 o                         
  26  15   0          2.31        208.89       103.15 o                         
   0  16   0        136.79        180.65        31.96 o                         
   1  16   0          8.77         47.13        17.44 o                         
   2  16   0       1779.11       1644.17        49.57 o                         
   3  16   0       1141.11       1050.47        40.53 o                         
   4  16   0      10776.13      10171.55       191.48 o                         
   5  16   0       4763.03       4596.22        90.54 o                         
   6  16   0       1923.93       1865.32        60.56 o                         
   7  16   0       1984.49       2119.11        66.09 o                         
   8  16   0       1569.30       1462.03        75.19 o                         
   9  16   0        985.95       1021.22        66.11 o                         
  10  16   0       1022.73        998.86        66.54 o                         
  11  16   0        196.96        213.92        30.73 o                         
  12  16   0        134.78        108.99        29.98 o                         
  13  16   0         64.55         70.20        60.79 o                         
  14  16   0        294.08        144.02        64.41 o                         
  15  16   0         38.72         -5.42        78.38 o                         
  16  16   0         51.72        135.06        84.17 o                         
  17  16   0        554.91        628.48       121.55 o                         
  18  16   0        184.55        486.45       126.78 o                         
  19  16   0        528.96        601.04        93.30 o                         
  20  16   0        117.92        181.34        59.11 o                         
  21  16   0          0.41         31.11        52.89 o                         
  22  16   0        208.74        330.70        89.65 o                         
  23  16   0         55.52         85.33       171.51 o                         
  24  16   0        537.69        540.90        89.29 o                         
  25  16   0         63.75         75.54        59.72 o                         
   1  17   0        728.80        697.15        39.47 o                         
   2  17   0       3088.26       3252.40        80.74 o                         
   3  17   0       1992.75       1815.13        51.32 o                         
   4  17   0       4101.02       3852.80        82.25 o                         
   5  17   0       2903.22       2818.20        73.44 o                         
   6  17   0        186.48        240.85        26.95 o                         
   7  17   0        309.96        314.05        29.49 o                         
   8  17   0         50.14         22.46        21.98 o                         
   9  17   0       1321.83       1265.86        74.25 o                         
  10  17   0       1272.75       1214.86        74.67 o                         
  11  17   0          8.30         14.27        19.66 o                         
  12  17   0        375.86        419.85        50.30 o                         
  13  17   0        122.96         86.96        52.08 o                         
  14  17   0        144.10        126.82        45.24 o                         
  15  17   0        110.69        145.14        74.15 o                         
  16  17   0       1753.40       1647.15       183.76 o                         
  17  17   0          5.80        226.28       107.88 o                         
  18  17   0        677.07        857.44       148.81 o                         
  19  17   0         12.14         80.75        58.23 o                         
  20  17   0        285.62        365.56        79.15 o                         
  21  17   0         42.79        128.23        56.63 o                         
  22  17   0        977.58        999.45        96.31 o                         
  23  17   0        238.42        372.36        65.99 o                         
  24  17   0         91.45        154.23        49.43 o                         
  25  17   0          0.03         22.37        74.30 o                         
   0  18   0       4545.11       4641.21       134.65 o                         
   1  18   0       3267.54       3055.23        79.80 o                         
   2  18   0       3178.85       3261.13        83.73 o                         
   3  18   0       5757.20       5534.66        91.10 o                         
   4  18   0       2380.84       2526.47        63.37 o                         
   5  18   0         45.92        107.55        22.78 o                         
   6  18   0       7141.90       7107.87       122.26 o                         
   7  18   0         21.69         34.62        20.74 o                         
   8  18   0         43.47         38.06        20.39 o                         
   9  18   0        674.44        646.41        46.73 o                         
  10  18   0         22.66         57.03        23.84 o                         
  11  18   0        118.44        101.00        27.45 o                         
  12  18   0        124.15        137.63        40.11 o                         
  13  18   0        377.30        414.20        59.23 o                         
  14  18   0          2.38         43.11        58.44 o                         
  15  18   0         20.99        -51.45        54.77 o                         
  16  18   0         55.50         -6.46        78.25 o                         
  17  18   0        809.53        802.54       145.17 o                         
  18  18   0       1620.42       1703.28       201.79 o                         
  19  18   0        176.03        224.61       104.89 o                         
  20  18   0        478.67        504.96        90.47 o                         
  21  18   0         12.42         88.74        46.33 o                         
  22  18   0         18.55         96.17        49.50 o                         
  23  18   0        248.18        355.57        66.95 o                         
  24  18   0         64.01        173.78        70.93 o                         
   1  19   0         35.42         83.51        23.70 o                         
   2  19   0       3973.99       4176.63        96.71 o                         
   3  19   0       1126.15       1253.94        55.79 o                         
   4  19   0       1753.40       1530.34        51.00 o                         
   5  19   0        224.60        274.91        29.01 o                         
   6  19   0        141.66        242.76        30.42 o                         
   7  19   0       1126.42       1233.48        55.32 o                         
   8  19   0        302.90        383.45        38.81 o                         
   9  19   0        168.95        192.05        31.13 o                         
  10  19   0        956.08        889.09        56.14 o                         
  11  19   0        462.19        446.54        37.68 o                         
  12  19   0         68.19         31.47        25.88 o                         
  13  19   0        652.68        680.29        60.01 o                         
  14  19   0         43.20        -30.87        30.87 o                         
  15  19   0         17.95        -14.04        46.50 o                         
  16  19   0        461.18        505.21        78.17 o                         
  17  19   0          0.53         46.63        52.43 o                         
  18  19   0         14.65        170.15        59.97 o                         
  19  19   0        161.82        339.72        87.30 o                         
  20  19   0        105.19        169.65        50.22 o                         
  21  19   0        179.47        218.22        58.58 o                         
  22  19   0        340.50        279.27        64.44 o                         
  23  19   0         16.31        164.76        63.30 o                         
  24  19   0         17.02        104.03        57.71 o                         
   0  20   0         71.47        175.44        41.31 o                         
   1  20   0       1096.22       1035.10        51.47 o                         
   2  20   0       4334.66       4445.25       102.64 o                         
   3  20   0        434.51        624.54        43.12 o                         
   4  20   0       4213.48       4107.23       100.65 o                         
   5  20   0       7168.90       7344.06       113.64 o                         
   6  20   0        827.35        826.09        45.95 o                         
   7  20   0       7871.57       7651.72       133.76 o                         
   8  20   0       2196.83       2348.55        84.17 o                         
   9  20   0         36.97         48.98        25.11 o                         
  10  20   0        827.77        844.40        57.42 o                         
  11  20   0        556.77        582.90        49.36 o                         
  12  20   0        104.66        116.11        29.24 o                         
  13  20   0        109.84         91.68        32.95 o                         
  14  20   0        613.28        773.59       128.22 o                         
  15  20   0        403.52        380.83        69.89 o                         
  16  20   0         31.24        -15.88        40.52 o                         
  17  20   0        388.62        436.63        81.93 o                         
  18  20   0         20.60         69.26        96.47 o                         
  19  20   0        163.63        106.75       127.63 o                         
  20  20   0        339.72        376.53        63.53 o                         
  21  20   0          1.70        103.85        48.12 o                         
  22  20   0         96.44         55.41        46.38 o                         
  23  20   0        236.81        202.24        54.12 o                         
   1  21   0         44.77        155.90        29.17 o                         
   2  21   0         89.69        170.30        28.64 o                         
   3  21   0        707.65        756.61        45.81 o                         
   4  21   0        821.91        876.00        51.17 o                         
   5  21   0       1024.36       1109.80        57.16 o                         
   6  21   0        135.90        146.81        30.60 o                         
   7  21   0         76.14        139.02        26.99 o                         
   8  21   0         63.16        117.89        34.57 o                         
   9  21   0        835.86        860.86        56.36 o                         
  10  21   0        480.46        556.44        48.35 o                         
  11  21   0        368.31        366.86        40.37 o                         
  12  21   0        502.39        604.57        50.42 o                         
  13  21   0        154.36        139.20        46.51 o                         
  14  21   0       1563.54       1575.01       114.94 o                         
  15  21   0         62.75        172.81        48.17 o                         
  16  21   0         89.13        126.63        48.42 o                         
  17  21   0          3.06         16.72        50.47 o                         
  18  21   0        103.23          3.73       126.22 o                         
  19  21   0          2.69        -12.55        45.10 o                         
  20  21   0         54.24         53.30        44.03 o                         
  21  21   0         20.53         39.80        45.32 o                         
  22  21   0        122.17         75.13        56.33 o                         
  23  21   0          0.96        -22.53        48.01 o                         
   0  22   0       2527.79       2248.02       123.65 o                         
   1  22   0       2777.94       2861.92        88.02 o                         
   2  22   0       1535.98       1408.89        62.66 o                         
   3  22   0        230.53        240.57        30.39 o                         
   4  22   0        593.14        548.18        41.81 o                         
   5  22   0        985.39        967.51        53.93 o                         
   6  22   0          9.13         63.66        24.78 o                         
   7  22   0        125.74        108.25        26.09 o                         
   8  22   0        771.58        789.40        56.54 o                         
   9  22   0        463.25        491.34        55.96 o                         
  10  22   0         74.43        142.33        31.93 o                         
  11  22   0       2615.15       2394.29        92.98 o                         
  12  22   0         34.92         60.62        29.64 o                         
  13  22   0        941.90        946.25        89.32 o                         
  14  22   0        549.52        592.61        78.65 o                         
  15  22   0         11.14         23.24       120.22 o                         
  16  22   0        451.48        427.28        69.81 o                         
  17  22   0        117.64        145.53        55.89 o                         
  18  22   0         60.67         82.84        53.41 o                         
  19  22   0         87.52         83.14        51.28 o                         
  20  22   0         96.35          1.18        64.17 o                         
  21  22   0          0.96         61.62        44.42 o                         
  22  22   0        155.51        128.72        45.83 o                         
   1  23   0         35.36        114.16        31.73 o                         
   2  23   0          1.03         28.16        22.40 o                         
   3  23   0        272.80        306.68        39.82 o                         
   4  23   0         26.50         27.38        22.12 o                         
   5  23   0        198.45        177.28        30.00 o                         
   6  23   0        107.51         95.88        26.27 o                         
   7  23   0        135.99        126.81        28.45 o                         
   8  23   0         42.60        108.22        31.92 o                         
   9  23   0        141.55         70.69        30.70 o                         
  10  23   0          8.37         17.29        34.26 o                         
  11  23   0         12.76          4.68        28.30 o                         
  12  23   0         55.64         94.57        71.21 o                         
  13  23   0       1563.54       1681.43       185.87 o                         
  14  23   0        267.81        184.04       111.41 o                         
  15  23   0         88.73         82.21        41.17 o                         
  16  23   0          0.66        -21.26        41.25 o                         
  17  23   0        204.37        242.36        60.11 o                         
  18  23   0         10.13         37.11        72.08 o                         
  19  23   0        636.18        617.15       157.72 o                         
  20  23   0         85.77         -5.26        66.29 o                         
  21  23   0        211.18        103.49        52.69 o                         
  22  23   0          6.67         11.86        69.53 o                         
   0  24   0       1968.94       1943.44       123.07 o                         
   1  24   0        146.42        115.30        30.63 o                         
   2  24   0        270.92        309.06        33.51 o                         
   3  24   0       1306.65       1432.67        66.70 o                         
   4  24   0          0.74         21.77        23.56 o                         
   5  24   0        528.82        533.44        44.06 o                         
   6  24   0         67.94         86.84        27.38 o                         
   7  24   0        373.24        344.33        41.83 o                         
   8  24   0        536.26        654.08        54.69 o                         
   9  24   0         23.26         41.57        26.71 o                         
  10  24   0        454.47        461.87        52.09 o                         
  11  24   0          9.72         27.82        36.33 o                         
  12  24   0         11.64         28.73        89.59 o                         
  13  24   0         72.76         18.04        66.91 o                         
  14  24   0        100.57        160.96        72.74 o                         
  15  24   0        323.83        137.59        84.27 o                         
  16  24   0        175.65        142.20        91.28 o                         
  17  24   0          5.31        -78.93        78.93 o                         
  18  24   0          2.11        124.26        82.37 o                         
  19  24   0         20.55        141.19        92.50 o                         
  20  24   0          3.58        130.18        97.49 o                         
  21  24   0         27.70        132.20        66.19 o                         
   1  25   0         29.21        -24.93        24.93 o                         
   2  25   0         82.27        173.36        32.54 o                         
   3  25   0         29.26         90.66        31.33 o                         
   4  25   0         24.53         40.40        25.63 o                         
   5  25   0        900.22       1043.54        60.45 o                         
   6  25   0        242.00        261.67        35.92 o                         
   7  25   0        501.83        530.09        50.87 o                         
   8  25   0       1170.66       1149.55        70.43 o                         
   9  25   0        642.83        561.64        88.65 o                         
  10  25   0        127.43        199.42        45.78 o                         
  11  25   0         47.16         69.83        36.15 o                         
  12  25   0        448.59        455.50        71.10 o                         
  13  25   0       1251.03       1012.04       232.56 o                         
  14  25   0        155.09        236.78        62.25 o                         
  15  25   0         45.08        100.12        49.38 o                         
  16  25   0        205.31        160.83        87.23 o                         
  17  25   0        178.64        180.48        91.29 o                         
  18  25   0        146.85        171.54        95.56 o                         
  19  25   0        153.51         59.37        74.64 o                         
  20  25   0         86.99        131.54        93.56 o                         
   0  26   0        422.45        503.66        68.63 o                         
   1  26   0          9.53         56.23        30.60 o                         
   2  26   0       1429.72       1513.07        80.89 o                         
   3  26   0        457.99        540.09        47.50 o                         
   4  26   0       1608.92       1583.70        73.64 o                         
   5  26   0        487.68        477.56        44.05 o                         
   6  26   0         72.97        106.69        28.39 o                         
   7  26   0        452.66        458.54        48.40 o                         
   8  26   0        784.43        786.43        74.33 o                         
   9  26   0        266.73        284.58        52.16 o                         
  10  26   0       1874.81       1787.65       107.86 o                         
  11  26   0        245.32        267.96        53.85 o                         
  12  26   0        181.45        148.03        51.35 o                         
  13  26   0          0.75          9.30        60.64 o                         
  14  26   0       1197.91        899.01       199.37 o                         
  15  26   0          5.33         75.02       109.16 o                         
  16  26   0        317.62        404.96       118.85 o                         
  17  26   0          9.97        133.86        74.17 o                         
  18  26   0          5.47        132.95        83.71 o                         
  19  26   0          0.68         38.67        69.82 o                         
   1  27   0        285.10        316.51        41.57 o                         
   2  27   0          1.18         12.52        27.18 o                         
   3  27   0         66.32        111.88        33.48 o                         
   4  27   0          7.11         70.15        34.39 o                         
   5  27   0         24.17         51.96        24.35 o                         
   6  27   0        327.13        370.82        41.28 o                         
   7  27   0         10.63        -32.18        32.18 o                         
   8  27   0         42.88         40.44        36.22 o                         
   9  27   0        173.36        153.32        75.08 o                         
  10  27   0          0.42        101.31        37.41 o                         
  11  27   0        644.89        694.57        87.52 o                         
  12  27   0         31.74         51.27        40.06 o                         
  13  27   0         42.13         67.14        59.93 o                         
  14  27   0         42.29        123.43        53.53 o                         
  15  27   0        238.54        457.49       119.15 o                         
  16  27   0         33.38        145.84        89.68 o                         
  17  27   0        324.71        347.41       113.85 o                         
  18  27   0          0.23        -21.35        72.92 o                         
   0  28   0       1509.62       1579.26       121.64 o                         
   1  28   0         70.28         47.29        28.93 o                         
   2  28   0        844.74        975.68        70.28 o                         
   3  28   0        398.20        475.68        52.17 o                         
   4  28   0        701.30        615.06        57.06 o                         
   5  28   0        154.96        187.40        34.26 o                         
   6  28   0        239.87        319.73        51.33 o                         
   7  28   0        229.39        276.40        50.56 o                         
   8  28   0        697.89        601.51        67.62 o                         
   9  28   0        171.58        181.52        52.60 o                         
  10  28   0        823.58        861.83        80.50 o                         
  11  28   0         28.04         12.68        38.88 o                         
  12  28   0         30.86         27.99        42.67 o                         
  13  28   0        152.54         97.72       146.91 o                         
  14  28   0        666.08        561.07       175.80 o                         
  15  28   0          6.99        238.38       100.33 o                         
  16  28   0        327.71        369.70       113.61 o                         
  17  28   0         75.10        268.75       109.00 o                         
   1  29   0        214.36        150.01        34.42 o                         
   2  29   0        397.74        493.58        52.71 o                         
   3  29   0         86.00        103.65        34.55 o                         
   4  29   0        479.24        384.32        47.62 o                         
   5  29   0          0.54         40.15        29.93 o                         
   6  29   0        587.34        526.97        63.78 o                         
   7  29   0        294.48        224.73        48.63 o                         
   8  29   0         15.46        194.81        57.65 o                         
   9  29   0         38.75         81.29        40.73 o                         
  10  29   0         68.83        100.01        38.81 o                         
  11  29   0          7.74        115.58        51.26 o                         
  12  29   0          1.43        -56.73        56.73 o                         
  13  29   0        214.19        152.75        86.58 o                         
  14  29   0         46.46         41.27        71.29 o                         
  15  29   0         65.44        197.50        96.66 o                         
  16  29   0        394.92        518.90       126.92 o                         
   0  30   0         14.35         16.84        40.42 o                         
   1  30   0         55.20         82.24        36.82 o                         
   2  30   0        349.34        393.98        48.26 o                         
   3  30   0         11.57         40.33        33.31 o                         
   4  30   0         33.09        -37.20        37.20 o                         
   5  30   0         78.01         89.94        46.55 o                         
   6  30   0         43.36         27.79        43.01 o                         
   7  30   0          4.92         50.49        36.57 o                         
   8  30   0        122.65        130.42        40.77 o                         
   9  30   0        142.97        218.84        93.63 o                         
  10  30   0         15.38          4.63        43.50 o                         
  11  30   0        870.67        690.03       151.30 o                         
  12  30   0         22.18        -26.24        71.77 o                         
  13  30   0        100.02         49.20        46.07 o                         
  14  30   0        143.71         96.20        75.13 o                         
  15  30   0        136.02         63.98        85.37 o                         
   1  31   0        184.79        248.56        42.09 o                         
   2  31   0          7.19         41.02        27.52 o                         
   3  31   0          1.62         83.02        47.78 o                         
   4  31   0          1.57        -19.41        38.18 o                         
   5  31   0          5.60         58.24        46.62 o                         
   6  31   0          3.35         15.15        58.46 o                         
   7  31   0        326.22        276.26        62.32 o                         
   8  31   0        216.97        180.02        43.72 o                         
   9  31   0        304.04        312.59        63.71 o                         
  10  31   0        446.27        349.41        71.39 o                         
  11  31   0         41.76         63.03        66.08 o                         
  12  31   0          0.05         42.39        40.11 o                         
  13  31   0        109.11        156.90        82.96 o                         
  14  31   0         21.98        206.90        82.39 o                         
   0  32   0         69.97        229.74        58.83 o                         
   1  32   0        215.73        232.56        49.57 o                         
   2  32   0        136.03        236.55        49.32 o                         
   3  32   0        157.32        169.64        46.41 o                         
   4  32   0          0.96        100.66        45.86 o                         
   5  32   0        300.73        378.74        72.62 o                         
   6  32   0         96.13        189.79        62.07 o                         
   7  32   0        544.70        465.74       132.68 o                         
   8  32   0         61.95        154.27        46.45 o                         
   9  32   0          2.12         13.22        35.36 o                         
  10  32   0         40.24        117.69        53.80 o                         
  11  32   0        190.71         91.42       101.65 o                         
  12  32   0          5.51        226.91        91.56 o                         
   1  33   0        130.68        189.69        44.95 o                         
   2  33   0        294.61        231.03        49.32 o                         
   3  33   0         34.52         52.35        42.00 o                         
   4  33   0        120.40        133.52        53.32 o                         
   5  33   0          6.10         45.50        42.67 o                         
   6  33   0          0.68         21.49        41.74 o                         
   7  33   0         55.69         42.09        94.85 o                         
   8  33   0        325.09        244.63        62.13 o                         
   9  33   0         10.16        -67.95        68.65 o                         
  10  33   0         53.71         57.18        42.58 o                         
   0  34   0          2.96         61.80        79.70 o                         
   1  34   0       1358.82       1320.67       125.16 o                         
   2  34   0        138.46        188.34        64.30 o                         
   3  34   0         65.15         72.52        43.49 o                         
   4  34   0        343.56        260.05        60.29 o                         
   5  34   0        202.81        169.66        60.17 o                         
   6  34   0        575.08        551.09        82.76 o                         
   7  34   0        326.89        262.35        67.06 o                         
   8  34   0        379.01        381.20       100.02 o                         
   1  35   0          2.81        119.69        58.90 o                         
   2  35   0        557.69        555.73       123.73 o                         
   3  35   0        196.43        201.90        94.94 o                         
   4  35   0          1.01          5.33        60.58 o                         
 -29   0   1         55.10        -48.78        71.07 o                         
 -27   0   1          4.08       -108.79       108.79 o                         
 -25   0   1         74.88        257.92       105.42 o                         
 -23   0   1        708.09        755.68       147.21 o                         
 -21   0   1         33.71        101.00        50.45 o                         
 -19   0   1        150.60        126.49        44.85 o                         
 -17   0   1        756.26        777.79        74.83 o                         
 -15   0   1        526.46        440.84        54.60 o                         
 -13   0   1       1773.76       1939.83        80.41 o                         
 -11   0   1      41981.50      41880.05       831.89 o                         
  -9   0   1       6869.40       6505.99       136.12 o                         
  -7   0   1       9082.13       8685.66       135.63 o                         
  -5   0   1       6701.73       4931.75       109.82 o                         
  -3   0   1      18227.82      17164.93       141.36 o                         
   3   0   1      24249.75      19578.71       202.89 o                         
   5   0   1       1098.49       1497.88        50.30 o                         
   7   0   1       4935.69       3649.14        92.90 o                         
   9   0   1       2395.34       2510.23       126.69 o                         
  11   0   1      19491.84      21140.68       402.73 o                         
  13   0   1      34528.17      34306.12       558.56 o                         
  15   0   1        142.15        238.77        57.17 o                         
  17   0   1       3293.37       3280.48       225.01 o                         
  19   0   1        724.62        940.50        91.25 o                         
  21   0   1        378.48        421.64        88.42 o                         
  23   0   1       1552.42       1514.30       127.20 o                         
  25   0   1         63.40        137.82        90.41 o                         
  27   0   1         84.01         -3.93        77.53 o                         
 -29   1   1         15.26        -94.22       116.63 o                         
 -28   1   1         57.53        -56.08        56.45 o                         
 -27   1   1          0.11         60.55        74.70 o                         
 -26   1   1          2.13         16.80        72.53 o                         
 -25   1   1         79.49         85.48       130.42 o                         
 -24   1   1        243.07        165.84        63.18 o                         
 -23   1   1         11.72         18.23        52.89 o                         
 -22   1   1        151.74         59.92        33.61 o                         
 -21   1   1        299.11        381.87        47.58 o                         
 -20   1   1        981.62       1108.20        69.59 o                         
 -19   1   1         64.03        112.91        31.83 o                         
 -18   1   1        118.97        102.64        27.85 o                         
 -17   1   1         13.20         14.57        26.60 o                         
 -16   1   1        293.06        280.88        35.03 o                         
 -15   1   1       1987.36       1840.84        72.36 o                         
 -14   1   1         30.08         58.86        20.35 o                         
 -13   1   1       5506.31       5541.00       101.54 o                         
 -12   1   1        708.55        813.17        39.53 o                         
 -11   1   1       1766.43       1630.89        51.04 o                         
 -10   1   1       2361.63       2366.47        57.00 o                         
  -9   1   1        544.52        567.04        27.15 o                         
  -8   1   1       4672.46       4286.92        66.85 o                         
  -7   1   1       1062.96       1234.18        33.78 o                         
  -6   1   1         10.26         64.98        12.39 o                         
  -5   1   1       1054.68       1537.01        39.87 o                         
  -4   1   1      25965.32      23360.75       621.72 o                         
  -3   1   1        991.37        988.41        41.95 o                         
   2   1   1         35.79        138.14        19.02 o                         
   3   1   1      14655.92      14603.21       150.12 o                         
   5   1   1       8450.66       6886.97        84.09 o                         
   6   1   1         17.32         37.87        13.54 o                         
   7   1   1       1154.45       1205.76        44.09 o                         
   8   1   1       9859.29       9076.53       132.78 o                         
   9   1   1       1052.04       1033.69        47.44 o                         
  10   1   1       1609.05       1750.78        65.10 o                         
  11   1   1        718.83        673.43        67.14 o                         
  12   1   1        885.84        970.26        56.93 o                         
  13   1   1       3136.51       3757.59       114.13 o                         
  14   1   1        510.72        456.56        45.32 o                         
  15   1   1        539.44        482.52        50.79 o                         
  16   1   1       2252.40       2145.23        85.43 o                         
  17   1   1        147.87        147.64        32.54 o                         
  18   1   1         62.73        183.22        39.57 o                         
  19   1   1         25.96         28.72        39.18 o                         
  20   1   1          1.64         10.44        27.69 o                         
  21   1   1          2.47        -10.76        31.93 o                         
  22   1   1          1.70         20.58        28.87 o                         
  23   1   1         36.96         -3.47        40.88 o                         
  24   1   1         45.70        164.49        70.71 o                         
  25   1   1        802.66        695.82       106.08 o                         
  26   1   1         67.35        150.20        68.68 o                         
  27   1   1        158.21        279.24       192.69 o                         
  28   1   1          3.69         25.83        95.85 o                         
 -28   2   1         18.97         44.02        51.50 o                         
 -27   2   1         15.28         95.86        63.16 o                         
 -26   2   1        174.90         23.97        68.44 o                         
 -25   2   1         69.63          5.01        58.18 o                         
 -24   2   1        194.57        192.88        74.27 o                         
 -23   2   1        741.79        710.92       151.29 o                         
 -22   2   1        332.07        424.34        62.09 o                         
 -21   2   1         37.42         61.68        34.76 o                         
 -20   2   1       1177.03       1235.17        74.00 o                         
 -19   2   1       1236.55       1212.30        70.59 o                         
 -18   2   1        171.83        269.99        36.57 o                         
 -17   2   1       2425.54       2491.24        91.05 o                         
 -16   2   1       1675.06       1832.78        75.07 o                         
 -15   2   1        933.06        911.85        46.95 o                         
 -14   2   1       1715.38       1561.25        62.71 o                         
 -13   2   1       1366.46       1431.32        58.09 o                         
 -12   2   1       4977.65       5018.78       101.40 o                         
 -11   2   1       2382.34       2300.98        65.68 o                         
 -10   2   1       1480.06       1608.25        53.23 o                         
  -9   2   1       6383.98       6527.48        88.13 o                         
  -8   2   1       2778.61       3429.98        60.33 o                         
  -7   2   1       2611.86       2549.74        54.19 o                         
  -6   2   1       3599.07       3420.19        85.71 o                         
  -5   2   1      15855.70      14244.64       116.78 o                         
  -4   2   1      34696.34      31894.25       374.21 o                         
  -3   2   1        104.48        182.03        13.68 o                         
  -2   2   1       8032.96       8215.19        81.17 o                         
   2   2   1       2222.61       2149.16        70.57 o                         
   3   2   1       9946.50      10029.80       223.40 o                         
   4   2   1      30293.54      28261.50       271.87 o                         
   5   2   1        962.68       1670.62        43.01 o                         
   6   2   1         28.62         53.98        14.47 o                         
   7   2   1       1259.58       1134.11        37.92 o                         
   8   2   1          3.49         14.70        12.83 o                         
   9   2   1       1968.47       2152.67        67.06 o                         
  10   2   1        223.31        284.64        26.44 o                         
  11   2   1       2673.58       2584.66        72.90 o                         
  12   2   1       2888.83       2842.66        79.84 o                         
  13   2   1      10353.95      10354.51       184.49 o                         
  14   2   1        757.68        768.36        56.61 o                         
  15   2   1        126.31        235.18        38.42 o                         
  16   2   1       1931.38       1790.03        89.27 o                         
  17   2   1       5205.31       5380.45       137.74 o                         
  18   2   1         25.87        108.76        32.07 o                         
  19   2   1        894.66        863.42        62.06 o                         
  20   2   1        905.37        984.69        84.06 o                         
  21   2   1        441.90        471.72        52.71 o                         
  22   2   1         25.98         45.95        44.75 o                         
  23   2   1        142.50        308.29        58.26 o                         
  24   2   1          0.24        216.70        74.77 o                         
  25   2   1        112.74        192.41        68.27 o                         
  26   2   1        186.49        258.00        82.15 o                         
  27   2   1          0.16        -16.88        55.61 o                         
  28   2   1          2.78        -48.99        55.93 o                         
 -28   3   1        110.60         62.62        63.86 o                         
 -27   3   1         37.67         43.30        58.02 o                         
 -26   3   1          4.94         35.23        54.62 o                         
 -25   3   1        163.22        102.37        68.01 o                         
 -24   3   1          0.21         47.04        60.83 o                         
 -23   3   1          0.88         40.91        64.74 o                         
 -22   3   1        941.46        933.40        82.38 o                         
 -21   3   1        955.43        944.73        68.03 o                         
 -20   3   1        113.01        165.77        36.26 o                         
 -19   3   1       3208.03       3008.09       107.36 o                         
 -18   3   1         76.24        103.86        34.89 o                         
 -17   3   1       1770.30       1974.03        81.95 o                         
 -16   3   1        596.38        554.68        39.76 o                         
 -15   3   1         14.74          6.34        20.94 o                         
 -14   3   1        262.05        235.89        28.72 o                         
 -13   3   1        382.37        405.28        33.80 o                         
 -12   3   1       3240.69       2948.22        77.90 o                         
 -11   3   1          7.37         -4.78        16.49 o                         
 -10   3   1       3980.96       3879.83        80.34 o                         
  -9   3   1        286.82        570.14        36.19 o                         
  -8   3   1         15.97        129.16        20.41 o                         
  -7   3   1       3878.69       3754.72        73.99 o                         
  -6   3   1       3167.20       3115.61        62.12 o                         
  -5   3   1      11095.70      13064.51       115.56 o                         
  -4   3   1     173000.91     191793.11      1949.58 o                         
  -3   3   1      23498.06      22496.54       176.85 o                         
  -2   3   1        655.79        497.47        16.90 o                         
  -1   3   1      12736.15      12018.42        88.14 o                         
   0   3   1      52264.68      53019.88      1021.15 o                         
   1   3   1        440.86        532.84        26.15 o                         
   2   3   1      15364.35      14745.53       172.62 o                         
   3   3   1      16613.09      15731.81       551.90 o                         
   4   3   1        944.28       1226.07        56.81 o                         
   5   3   1       5684.37       5742.73       103.18 o                         
   6   3   1        489.36        714.98        32.31 o                         
   7   3   1       1704.94       1810.19        53.51 o                         
   8   3   1       1532.89       1510.60        53.47 o                         
   9   3   1       8337.50       8644.45       117.84 o                         
  10   3   1         37.46          3.19        18.38 o                         
  11   3   1        416.80        361.58        29.37 o                         
  12   3   1       2146.11       2027.34        66.88 o                         
  13   3   1         10.77         78.80        21.74 o                         
  14   3   1         84.53        194.06        33.81 o                         
  15   3   1        465.89        421.59        44.71 o                         
  16   3   1       4687.84       4788.66       143.01 o                         
  17   3   1         46.89        119.97        38.20 o                         
  18   3   1        610.97        761.62       104.06 o                         
  19   3   1        758.37        757.32        67.29 o                         
  20   3   1         85.64        117.37        44.92 o                         
  21   3   1        445.09        421.83        50.95 o                         
  22   3   1       1368.18       1386.41        84.87 o                         
  23   3   1        471.94        515.53        71.99 o                         
  24   3   1        581.47        419.26        93.00 o                         
  25   3   1        439.45        416.16        91.85 o                         
  26   3   1         62.26         11.60        54.96 o                         
  27   3   1         76.60         36.98        58.72 o                         
  28   3   1        301.22        226.31        75.79 o                         
 -28   4   1         19.74        -10.31        82.82 o                         
 -27   4   1         12.27         31.46        80.39 o                         
 -26   4   1        314.09        193.86       125.27 o                         
 -25   4   1        152.14        224.10        84.89 o                         
 -24   4   1         94.99        343.84        84.43 o                         
 -23   4   1       2046.83       2007.58       156.22 o                         
 -22   4   1         26.03        206.34        50.27 o                         
 -21   4   1        121.03        186.18        41.17 o                         
 -20   4   1        228.43        302.50        41.76 o                         
 -19   4   1       1622.61       1653.17        81.42 o                         
 -18   4   1         32.33         35.24        27.13 o                         
 -17   4   1        790.16        824.87        49.71 o                         
 -16   4   1        271.36        210.62        30.58 o                         
 -15   4   1          2.29         50.42        22.77 o                         
 -14   4   1       1664.75       1583.52        64.43 o                         
 -13   4   1       1323.24       1169.59        52.75 o                         
 -12   4   1       1756.14       1864.18        63.28 o                         
 -11   4   1       3473.38       3298.85        78.65 o                         
 -10   4   1       8722.81       8613.83       138.18 o                         
  -9   4   1        680.89       1002.21        47.10 o                         
  -8   4   1       1385.00       2102.25        61.07 o                         
  -7   4   1        769.44        866.81        37.33 o                         
  -6   4   1       9616.83       8501.41       104.22 o                         
  -5   4   1          3.82        262.08        31.40 o                         
  -4   4   1      27336.85      28418.41       649.47 o                         
  -3   4   1      20664.74      21425.62       162.04 o                         
  -2   4   1        889.90        923.44        25.78 o                         
  -1   4   1          0.03         29.96         6.54 o                         
   0   4   1      27117.31      27756.79       270.00 o                         
   1   4   1      44120.80      47248.11       224.25 o                         
   2   4   1       1862.91       2190.18        53.50 o                         
   3   4   1        344.09        342.06        37.53 o                         
   4   4   1      19139.54      18178.19       142.63 o                         
   5   4   1      16483.15      17259.33       172.97 o                         
   6   4   1       1571.50       2245.68        55.96 o                         
   7   4   1        354.86        321.29        27.29 o                         
   8   4   1       1079.76       1557.01        54.35 o                         
   9   4   1       1161.33       1588.82        58.44 o                         
  10   4   1        395.30        565.86        33.91 o                         
  11   4   1          9.30         22.23        17.52 o                         
  12   4   1         26.43         34.86        19.49 o                         
  13   4   1         23.25         32.17        21.05 o                         
  14   4   1       2783.22       2976.78        89.54 o                         
  15   4   1        661.87        605.87        52.83 o                         
  16   4   1          2.71        -18.57        28.81 o                         
  17   4   1        273.62        225.05        39.97 o                         
  18   4   1        471.58        414.22        72.64 o                         
  19   4   1        223.60        185.74        36.60 o                         
  20   4   1        275.07        286.28        43.74 o                         
  21   4   1         56.70         66.44        39.71 o                         
  22   4   1        895.45        787.85        67.36 o                         
  23   4   1        110.56        206.14        53.11 o                         
  24   4   1         87.73         93.80        63.54 o                         
  25   4   1        385.75        334.89        87.95 o                         
  26   4   1        109.34         33.66        55.17 o                         
  27   4   1          4.95       -128.41       132.78 o                         
  28   4   1          1.13         -0.29        56.24 o                         
 -28   5   1         18.57         27.03        81.16 o                         
 -27   5   1         26.02        -58.63        58.63 o                         
 -26   5   1        130.47        116.32        67.23 o                         
 -25   5   1        121.56        129.11        67.62 o                         
 -24   5   1        407.88        408.54        87.13 o                         
 -23   5   1        135.98        217.24        74.61 o                         
 -22   5   1        596.44        551.81        70.68 o                         
 -21   5   1        382.44        279.48        50.34 o                         
 -20   5   1        233.19        219.13        35.53 o                         
 -19   5   1         86.35         62.87        28.96 o                         
 -18   5   1        294.56        292.54        33.59 o                         
 -17   5   1        319.15        389.00        46.67 o                         
 -16   5   1        107.55        119.03        33.46 o                         
 -15   5   1        215.70        324.09        37.11 o                         
 -14   5   1       1126.47       1066.60        54.51 o                         
 -13   5   1         77.64        293.02        30.74 o                         
 -12   5   1        365.38        420.55        38.25 o                         
 -11   5   1       4197.32       4108.17       125.06 o                         
 -10   5   1       2249.76       2477.55        78.20 o                         
  -9   5   1         23.64        180.72        24.58 o                         
  -8   5   1       3422.77       4092.79        86.03 o                         
  -7   5   1         16.19         47.65        21.64 o                         
  -6   5   1       1052.94        972.86        46.65 o                         
  -5   5   1      66621.06      66680.13      1764.95 o                         
  -4   5   1       4015.32       3578.29        60.20 o                         
  -3   5   1       1747.75       2268.08        43.22 o                         
  -2   5   1      38009.98      41236.07       895.87 o                         
  -1   5   1      33813.50      35309.55       353.92 o                         
   0   5   1      39589.11      40024.04       260.15 o                         
   1   5   1       3229.41       3437.61        67.33 o                         
   2   5   1       3702.09       4143.84        78.18 o                         
   3   5   1         30.81        156.42        19.64 o                         
   4   5   1      43379.28      45754.81       435.58 o                         
   5   5   1      19664.31      20992.79       245.24 o                         
   6   5   1         54.25        182.90        20.86 o                         
   7   5   1       8896.75       8499.13       149.49 o                         
   8   5   1       3254.74       3232.89        78.15 o                         
   9   5   1        793.11        692.37        42.06 o                         
  10   5   1      10481.71      10343.85       171.88 o                         
  11   5   1          5.29          0.41        20.07 o                         
  12   5   1       2805.30       2995.25        81.74 o                         
  13   5   1      10178.44      10017.89       197.93 o                         
  14   5   1       1460.53       1288.79        60.75 o                         
  15   5   1        374.74        374.88        39.65 o                         
  16   5   1         25.05         57.72        29.89 o                         
  17   5   1       2695.54       2670.38       113.00 o                         
  18   5   1        142.05        108.28        39.59 o                         
  19   5   1          4.33        100.91        32.70 o                         
  20   5   1         22.98         24.23        33.18 o                         
  21   5   1         15.89        108.54        40.09 o                         
  22   5   1        546.67        567.21        65.96 o                         
  23   5   1        209.43        306.31        60.55 o                         
  24   5   1        379.63        500.04       144.93 o                         
  25   5   1         29.22         73.33        52.60 o                         
  26   5   1        426.54        322.12        84.28 o                         
  27   5   1          2.01         17.26       102.45 o                         
  28   5   1        240.20        186.12        72.70 o                         
 -28   6   1          3.71         42.07        87.23 o                         
 -27   6   1         52.99        -48.69        94.67 o                         
 -26   6   1         53.73        101.66        60.17 o                         
 -25   6   1         45.86         26.12        57.57 o                         
 -24   6   1         22.46        115.90        62.72 o                         
 -23   6   1        138.60        217.21        73.03 o                         
 -22   6   1          2.03         79.64        52.29 o                         
 -21   6   1          4.37         45.63        37.05 o                         
 -20   6   1        678.19        663.12        56.14 o                         
 -19   6   1       1367.28       1321.90        74.46 o                         
 -18   6   1        260.47        228.16        35.62 o                         
 -17   6   1       2400.07       2367.17        88.40 o                         
 -16   6   1          0.72         27.13        26.22 o                         
 -15   6   1        209.34        216.76        29.91 o                         
 -14   6   1        199.26        278.28        31.90 o                         
 -13   6   1       2798.19       2675.14        91.91 o                         
 -12   6   1        798.73        831.63        51.75 o                         
 -11   6   1       4147.14       4195.12       103.73 o                         
 -10   6   1       5017.72       5006.23       108.42 o                         
  -9   6   1          5.13        273.43        31.30 o                         
  -8   6   1      41048.26      41112.10       346.14 o                         
  -7   6   1        196.68        211.22        28.24 o                         
  -6   6   1       3744.80       3877.75       148.87 o                         
  -5   6   1       2149.75       2621.62       111.66 o                         
  -4   6   1       9413.61       9336.73        98.47 o                         
  -3   6   1       1202.50        970.82        30.29 o                         
  -1   6   1      44597.25      45121.89       426.12 o                         
   0   6   1       4069.46       4757.99        58.18 o                         
   1   6   1       2853.75       2710.20        52.80 o                         
   2   6   1      11967.48      12247.41       147.28 o                         
   3   6   1        168.30        336.40        29.10 o                         
   4   6   1      76959.92      78969.36       607.82 o                         
   5   6   1      73842.53      72687.54       623.44 o                         
   6   6   1       4696.23       4697.26       115.51 o                         
   7   6   1         11.77         27.70        17.74 o                         
   8   6   1      13422.45      13301.08       157.26 o                         
   9   6   1        129.14        211.89        36.40 o                         
  10   6   1      10975.64      11181.23       161.47 o                         
  11   6   1        186.45        254.61        33.82 o                         
  12   6   1          1.82         21.58        27.87 o                         
  13   6   1         87.08        105.15        24.04 o                         
  14   6   1       2423.92       2349.05        80.60 o                         
  15   6   1          2.18         13.79        21.86 o                         
  16   6   1       2504.16       2456.61        88.42 o                         
  17   6   1          5.83        -31.92        31.92 o                         
  18   6   1          3.16        -24.71        30.46 o                         
  19   6   1        255.62        236.58        47.08 o                         
  20   6   1       1362.52       1345.52        80.65 o                         
  21   6   1        490.76        679.60        63.70 o                         
  22   6   1        779.49        811.96        81.85 o                         
  23   6   1        576.75        566.75        88.48 o                         
  24   6   1        102.66          8.36        47.50 o                         
  25   6   1         28.84        102.41        86.52 o                         
  26   6   1         89.11         55.77        96.15 o                         
  27   6   1         46.48        -28.83        67.50 o                         
  28   6   1          1.05          2.52        56.28 o                         
 -28   7   1         57.29         -8.41        79.75 o                         
 -27   7   1         76.50          0.22        76.03 o                         
 -26   7   1        196.32        238.89        76.04 o                         
 -25   7   1         11.09        -48.04        63.50 o                         
 -24   7   1         18.78        -10.37        92.83 o                         
 -23   7   1        529.15        446.30        63.03 o                         
 -22   7   1         29.02         57.49        40.16 o                         
 -21   7   1         24.77        134.94        42.15 o                         
 -20   7   1        417.14        438.98        56.48 o                         
 -19   7   1        521.22        404.83        51.02 o                         
 -18   7   1          3.72         -1.73        28.57 o                         
 -17   7   1        710.20        821.75        64.96 o                         
 -16   7   1        278.33        318.49        35.60 o                         
 -15   7   1       1332.84       1320.50        63.55 o                         
 -14   7   1       1188.46       1205.14        58.42 o                         
 -13   7   1        113.21         79.22        26.65 o                         
 -12   7   1      10416.03      10318.57       217.37 o                         
 -11   7   1       5824.81       5973.66       158.13 o                         
 -10   7   1       7068.54       7206.09       164.16 o                         
  -9   7   1       7586.89       7442.96       133.49 o                         
  -8   7   1        815.27       1187.76        62.96 o                         
  -7   7   1      17000.59      18088.73       219.38 o                         
  -6   7   1       1104.04        882.63        78.40 o                         
  -5   7   1       5466.02       5911.39        91.11 o                         
  -4   7   1        855.50       1389.08        33.22 o                         
  -3   7   1       9879.54      10687.63       184.07 o                         
  -2   7   1      15576.77      15124.04       224.29 o                         
  -1   7   1       2277.25       2208.77        39.92 o                         
   0   7   1       1887.15       1649.96        27.69 o                         
   1   7   1         79.13        187.41        16.29 o                         
   2   7   1         67.06        229.75        21.41 o                         
   3   7   1       1603.89       1935.90        69.04 o                         
   4   7   1      19172.30      18877.02       218.33 o                         
   5   7   1          3.11         43.92        29.74 o                         
   6   7   1       4247.43       4224.16       161.63 o                         
   7   7   1       3682.87       3391.64       101.04 o                         
   8   7   1        860.15       1074.11        63.73 o                         
  10   7   1       3429.53       3743.55        95.58 o                         
  11   7   1       1338.64       1189.01        58.21 o                         
  12   7   1          1.43         58.31        22.05 o                         
  13   7   1         24.39         25.16        20.33 o                         
  14   7   1          5.57         38.91        23.40 o                         
  15   7   1        266.20        257.13        34.33 o                         
  16   7   1        668.61        690.53        50.36 o                         
  17   7   1         30.27         85.59        31.83 o                         
  18   7   1         22.62        -19.43        56.67 o                         
  19   7   1        556.29        467.76        58.82 o                         
  20   7   1         22.62         39.85        35.60 o                         
  21   7   1        183.61        232.46        59.16 o                         
  22   7   1         13.42         23.42        54.13 o                         
  23   7   1         10.13         26.49        40.29 o                         
  24   7   1         94.18         -4.17        46.81 o                         
  25   7   1         17.97        -31.66       123.09 o                         
  26   7   1        113.95         32.56        66.69 o                         
  27   7   1         59.99        112.20        66.36 o                         
  28   7   1          0.03        182.20       113.99 o                         
 -28   8   1        205.60        212.19       110.31 o                         
 -27   8   1          0.89         34.03        84.79 o                         
 -26   8   1        268.62        267.84       113.29 o                         
 -25   8   1          0.61         70.05        57.32 o                         
 -24   8   1          9.09        -44.20        58.14 o                         
 -23   8   1          1.09         72.31        63.28 o                         
 -22   8   1        430.38        400.10        60.04 o                         
 -21   8   1          5.34         63.24        40.18 o                         
 -20   8   1        130.66        231.76        70.73 o                         
 -19   8   1        150.53         77.84        44.83 o                         
 -18   8   1        925.73        864.48        67.38 o                         
 -17   8   1          1.87         37.73        34.46 o                         
 -16   8   1        204.99        246.58        40.08 o                         
 -15   8   1         12.79         26.75        36.07 o                         
 -14   8   1       9397.32       9036.70       277.82 o                         
 -13   8   1       1068.15       1071.19        77.51 o                         
 -12   8   1        203.20        197.52        37.93 o                         
 -11   8   1       2208.76       2198.49       163.17 o                         
 -10   8   1        729.17       1061.80       115.11 o                         
  -9   8   1       7823.66       7381.50       135.79 o                         
  -8   8   1      19093.01      19358.13       207.58 o                         
  -7   8   1       2900.78       2627.77       141.63 o                         
  -6   8   1       2915.36       2813.87        69.02 o                         
  -5   8   1      20614.00      19557.36       168.63 o                         
  -4   8   1       1193.58       1445.39        36.56 o                         
  -3   8   1       2287.97       1960.41        40.82 o                         
  -2   8   1       2477.51       2260.39        47.92 o                         
  -1   8   1        494.54        533.16        21.13 o                         
   0   8   1         94.14        116.03         9.35 o                         
   1   8   1       7130.91       6279.48        82.05 o                         
   2   8   1      11854.36      11655.80       184.72 o                         
   3   8   1      19082.95      17520.74       157.22 o                         
   4   8   1       6030.22       5896.46       129.75 o                         
   5   8   1      14072.60      15197.33       305.46 o                         
   6   8   1       2556.96       2287.28       124.54 o                         
   7   8   1      27631.68      27670.86       262.66 o                         
   8   8   1       3421.97       4052.36       107.79 o                         
   9   8   1      34361.22      35114.89       385.25 o                         
  10   8   1      17692.91      16665.44       242.79 o                         
  11   8   1       1053.16       1073.31        68.33 o                         
  12   8   1        231.76        297.91        77.37 o                         
  13   8   1       2444.73       2422.59       132.96 o                         
  14   8   1       2535.45       2440.09        81.71 o                         
  15   8   1          7.25         33.39        21.05 o                         
  16   8   1       2857.29       2632.06       107.66 o                         
  17   8   1         27.63         47.66        34.66 o                         
  18   8   1         86.93        133.44        55.44 o                         
  19   8   1        985.16       1113.72       104.91 o                         
  20   8   1         11.48        -47.34        47.34 o                         
  21   8   1        401.77        511.54        69.14 o                         
  22   8   1         18.85         23.18        45.18 o                         
  23   8   1        547.21        554.28        71.37 o                         
  24   8   1        260.34        299.40        65.39 o                         
  25   8   1         23.61         39.20        93.81 o                         
  26   8   1         70.85         -2.31        71.78 o                         
  27   8   1         71.86        124.03       107.73 o                         
 -27   9   1          8.43         68.93        83.54 o                         
 -26   9   1          8.41         66.69        91.53 o                         
 -25   9   1        408.96        213.97       115.23 o                         
 -24   9   1         40.48        115.31        56.50 o                         
 -23   9   1        120.46        105.06        45.55 o                         
 -22   9   1         87.42         85.91        55.62 o                         
 -21   9   1         60.61         84.57        36.42 o                         
 -20   9   1        130.83        205.14        58.04 o                         
 -19   9   1        168.30        104.81        73.12 o                         
 -18   9   1         40.50         77.16        35.30 o                         
 -17   9   1         55.78         42.44        31.96 o                         
 -16   9   1       1159.49       1031.80       126.83 o                         
 -15   9   1        418.86        399.85        59.03 o                         
 -14   9   1          0.86        142.63        43.49 o                         
 -13   9   1       9806.77       9512.84       219.72 o                         
 -12   9   1       2982.07       2685.79       113.65 o                         
 -11   9   1      14035.86      14042.67       244.98 o                         
 -10   9   1       3789.18       4007.92       106.87 o                         
  -9   9   1       2029.52       1936.04        71.98 o                         
  -8   9   1       2317.52       2201.55       112.89 o                         
  -7   9   1       7895.60       8293.19       253.49 o                         
  -6   9   1       2601.64       2598.42        77.18 o                         
  -5   9   1         24.45         84.40        17.34 o                         
  -4   9   1       3133.04       3170.12        55.68 o                         
  -3   9   1       2251.32       2958.17        46.46 o                         
  -2   9   1       1128.19       1080.98        34.48 o                         
  -1   9   1        617.05        776.73        23.53 o                         
   0   9   1          4.54         21.98         6.70 o                         
   1   9   1      15508.05      14119.44       177.31 o                         
   2   9   1         61.76         47.26         7.06 o                         
   3   9   1       7018.31       7336.65        79.24 o                         
   4   9   1        986.27        944.18        45.44 o                         
   5   9   1        766.63        549.95        46.22 o                         
   6   9   1         12.65        209.20        55.35 o                         
   7   9   1       5127.54       4795.54       137.40 o                         
   8   9   1      12655.83      13298.83       170.40 o                         
  10   9   1       7328.40       7342.99       162.94 o                         
  11   9   1        202.43        281.62        54.68 o                         
  12   9   1        635.64        560.95        54.38 o                         
  13   9   1       1008.34        862.49        68.35 o                         
  14   9   1        119.86        186.00        40.97 o                         
  15   9   1       1095.09       1116.17        69.52 o                         
  16   9   1          3.29        -11.82        42.50 o                         
  17   9   1       1309.23       1222.71       122.97 o                         
  18   9   1        140.88        228.16        85.89 o                         
  19   9   1       1138.76       1283.37       115.00 o                         
  20   9   1         59.35        112.65        56.45 o                         
  21   9   1       1017.43       1185.45       116.86 o                         
  22   9   1         60.91         64.61        58.38 o                         
  23   9   1        112.49        195.78        89.21 o                         
  24   9   1          1.22         85.95        58.41 o                         
  25   9   1        840.19        704.38       111.08 o                         
  26   9   1         94.48         60.82        60.47 o                         
  27   9   1         15.13        102.17        77.50 o                         
 -27  10   1        337.71        368.77       141.16 o                         
 -26  10   1        626.76        518.62       148.89 o                         
 -25  10   1         40.17          4.49        80.79 o                         
 -24  10   1          3.20        -27.73        55.87 o                         
 -23  10   1         50.96         78.94        67.75 o                         
 -22  10   1        495.47        512.28        68.77 o                         
 -21  10   1         68.35        162.49        64.43 o                         
 -20  10   1        959.04        872.73        97.67 o                         
 -19  10   1         42.37         46.61        79.87 o                         
 -18  10   1        552.55        547.14        77.63 o                         
 -17  10   1       1453.17       1396.04        85.49 o                         
 -16  10   1         17.31         19.31        33.89 o                         
 -15  10   1       4917.77       4605.36       293.59 o                         
 -14  10   1        519.41        551.91        62.08 o                         
 -13  10   1       3753.41       4198.19       210.45 o                         
 -12  10   1        124.91        244.80        48.79 o                         
 -11  10   1       1649.55       1604.37        86.93 o                         
 -10  10   1      10067.31      10475.47       174.20 o                         
  -9  10   1       1235.16       1179.86        59.07 o                         
  -8  10   1      10069.26       9782.23       305.15 o                         
  -7  10   1        350.14        337.77        33.35 o                         
  -6  10   1       1071.84       1297.92        49.37 o                         
  -5  10   1         20.52        113.08        15.78 o                         
  -4  10   1       6409.20       7309.36       190.16 o                         
  -3  10   1        607.69        642.99        22.01 o                         
  -2  10   1       5832.58       5338.74        71.71 o                         
  -1  10   1       1256.60       1366.43        30.48 o                         
   0  10   1      13318.22      14839.49       196.39 o                         
   1  10   1        390.67        478.22        21.80 o                         
   2  10   1       2270.35       1999.05        53.92 o                         
   3  10   1        132.28        132.17        10.58 o                         
   4  10   1        467.68        471.71        29.09 o                         
   5  10   1       1037.13       1023.50        50.50 o                         
   6  10   1        943.41        983.73        66.08 o                         
   7  10   1       3795.14       4067.36       129.59 o                         
   8  10   1        690.25        756.00        52.54 o                         
   9  10   1       2901.24       2865.59        85.95 o                         
  10  10   1       2987.09       3016.52       107.47 o                         
  11  10   1        265.15        306.88        58.16 o                         
  12  10   1        191.60        188.11        38.42 o                         
  13  10   1         68.01        129.82        33.98 o                         
  14  10   1         57.81          2.09        72.58 o                         
  15  10   1        282.68        366.04        53.88 o                         
  16  10   1         11.74         62.43        47.60 o                         
  17  10   1         30.26        125.31        48.12 o                         
  18  10   1        169.68        169.63        54.12 o                         
  19  10   1         83.45         51.57        53.06 o                         
  20  10   1         12.11         39.58        49.73 o                         
  21  10   1          2.18        105.23        93.75 o                         
  22  10   1        152.34        129.65        53.14 o                         
  23  10   1          0.47        -41.47        42.88 o                         
  24  10   1        124.36        265.77        59.38 o                         
  25  10   1         11.01         81.34        71.49 o                         
  26  10   1         55.49        210.07       108.72 o                         
  27  10   1         78.10         78.05       107.45 o                         
 -27  11   1         34.44        175.25        80.73 o                         
 -26  11   1         43.46        149.90        94.04 o                         
 -25  11   1        370.29        526.44       147.89 o                         
 -24  11   1         34.99         71.15        78.84 o                         
 -23  11   1         29.28         66.42        41.67 o                         
 -22  11   1        205.98        237.96        92.72 o                         
 -21  11   1          1.47         66.27        50.85 o                         
 -20  11   1        174.78         92.02        50.22 o                         
 -19  11   1         26.60        106.94        56.39 o                         
 -18  11   1       1694.29       1753.35       125.92 o                         
 -17  11   1        264.37        325.55        48.62 o                         
 -16  11   1        300.22        330.72        56.18 o                         
 -15  11   1        103.02        102.36        62.77 o                         
 -14  11   1       6705.49       6917.44       306.02 o                         
 -13  11   1        559.77        616.64        64.45 o                         
 -12  11   1       7127.80       6654.38       182.01 o                         
 -11  11   1        222.53        305.57        37.89 o                         
 -10  11   1         47.01         42.55        27.86 o                         
  -9  11   1         25.47         79.75        32.83 o                         
  -8  11   1          7.56         16.35        27.91 o                         
  -7  11   1       1682.69       1699.10        71.57 o                         
  -6  11   1       7646.95       7176.63        92.23 o                         
  -5  11   1        109.77        116.40        13.45 o                         
  -4  11   1        117.34        117.32        11.08 o                         
  -3  11   1         26.25         48.69         9.95 o                         
  -2  11   1        861.74        852.80        31.37 o                         
  -1  11   1       5257.70       5260.12        61.58 o                         
   0  11   1       1061.86       1144.47        37.50 o                         
   1  11   1       6147.51       6482.82        86.07 o                         
   2  11   1      13273.49      13200.46       164.93 o                         
   3  11   1       2297.40       2082.40        59.10 o                         
   4  11   1         27.46         21.75        14.92 o                         
   5  11   1         92.05        179.61        23.88 o                         
   6  11   1       4141.56       3747.58       124.02 o                         
   7  11   1         60.04         74.42        30.05 o                         
   8  11   1        539.02        547.08        56.54 o                         
   9  11   1        168.83        214.11        29.48 o                         
  10  11   1       3868.68       3738.10       244.45 o                         
  11  11   1       1749.48       1526.70       110.16 o                         
  12  11   1        867.56        785.25        65.26 o                         
  13  11   1        353.99        293.01       114.59 o                         
  14  11   1       4469.90       4331.01       154.68 o                         
  15  11   1       1171.23       1054.83        83.33 o                         
  16  11   1       1132.74       1166.04       102.08 o                         
  17  11   1         45.50        104.46       144.73 o                         
  18  11   1        941.58       1042.86       142.01 o                         
  19  11   1       1218.72       1162.84       110.77 o                         
  20  11   1        759.41        759.32       114.16 o                         
  21  11   1        720.97        740.47        96.81 o                         
  22  11   1          7.92         15.24        50.24 o                         
  23  11   1         31.16        -34.99        48.19 o                         
  24  11   1          0.86         44.72        44.65 o                         
  25  11   1        179.80        282.59        84.50 o                         
  26  11   1        287.02        325.24       126.67 o                         
  27  11   1        110.33         26.79        83.26 o                         
 -27  12   1        376.70        451.64        94.29 o                         
 -26  12   1         86.01        170.47       104.66 o                         
 -25  12   1        259.66        424.49       125.65 o                         
 -24  12   1          6.86         21.87        80.31 o                         
 -23  12   1         38.40        120.35        54.12 o                         
 -22  12   1         11.25         37.39        40.93 o                         
 -21  12   1        229.28        123.53        72.68 o                         
 -20  12   1          4.75        102.02        54.25 o                         
 -19  12   1         30.91         10.68        55.85 o                         
 -18  12   1        318.49        272.73        66.52 o                         
 -17  12   1        953.05       1155.12       156.01 o                         
 -16  12   1       2747.37       2719.76       136.75 o                         
 -15  12   1         10.93         17.49        34.46 o                         
 -14  12   1       1036.65       1101.28        84.74 o                         
 -13  12   1        296.67        380.29        56.31 o                         
 -12  12   1        460.00        401.96        87.50 o                         
 -11  12   1       1067.05        974.04        79.14 o                         
 -10  12   1        162.75        234.29        35.30 o                         
  -9  12   1       7834.26       7321.61       220.24 o                         
  -8  12   1         28.19         56.46        30.13 o                         
  -7  12   1        656.91        551.07        36.51 o                         
  -6  12   1        207.42        255.05        19.59 o                         
  -5  12   1       1270.04       1223.12        34.45 o                         
  -4  12   1      10798.93      10835.55       210.27 o                         
  -3  12   1       2121.24       2234.90        56.05 o                         
  -2  12   1      17142.79      16098.91       135.62 o                         
  -1  12   1      10783.73      11549.91       111.39 o                         
   0  12   1       8470.41       8507.58        96.04 o                         
   1  12   1       8234.25       8178.58       122.60 o                         
   2  12   1       5504.31       5828.62       118.75 o                         
   3  12   1       2791.09       2625.37        68.39 o                         
   4  12   1        244.72        169.22        20.73 o                         
   5  12   1       7086.28       6861.92       116.44 o                         
   6  12   1       8259.48       8092.01       130.45 o                         
   7  12   1       1753.26       1855.82        95.43 o                         
   8  12   1       3162.55       3402.16       130.19 o                         
   9  12   1        532.70        587.51        43.55 o                         
  10  12   1        504.87        456.14        48.02 o                         
  11  12   1         69.34         65.97        37.79 o                         
  12  12   1       4169.94       3977.02       337.75 o                         
  13  12   1         16.08         57.30        34.27 o                         
  14  12   1       2584.70       2447.01       116.79 o                         
  15  12   1          0.74        -54.76        54.76 o                         
  16  12   1       4713.10       4934.38       290.62 o                         
  17  12   1        224.40        359.22        70.27 o                         
  18  12   1        295.83        248.32        60.10 o                         
  19  12   1        749.39        761.30        95.32 o                         
  20  12   1         22.68         36.46        50.23 o                         
  21  12   1        115.79        211.44        64.35 o                         
  22  12   1         22.57         85.34        89.74 o                         
  23  12   1        187.20        164.22        80.18 o                         
  24  12   1         18.62         24.12        40.62 o                         
  25  12   1          0.84         60.56       107.81 o                         
  26  12   1          7.57         18.53        87.59 o                         
 -26  13   1        142.19        113.14        70.76 o                         
 -25  13   1         48.80         96.55        84.95 o                         
 -24  13   1         67.93        341.77       119.59 o                         
 -23  13   1         14.70         64.93        50.27 o                         
 -22  13   1        277.70        318.64        71.74 o                         
 -21  13   1         56.25         32.29        49.10 o                         
 -20  13   1         68.32        161.94        61.67 o                         
 -19  13   1         97.87        108.58        54.21 o                         
 -18  13   1         44.45         67.38        52.46 o                         
 -17  13   1        808.11        794.66       138.06 o                         
 -16  13   1          2.58         40.01        66.92 o                         
 -15  13   1         98.24        148.47        42.16 o                         
 -14  13   1       4270.35       3974.25       206.79 o                         
 -13  13   1        510.88        412.34        55.61 o                         
 -12  13   1        794.15        782.55        70.24 o                         
 -11  13   1        911.53        871.24        78.32 o                         
 -10  13   1         17.81        129.94        31.12 o                         
  -9  13   1         23.46         47.02        37.25 o                         
  -8  13   1       3954.86       3760.72       108.56 o                         
  -7  13   1         79.26        117.31        29.75 o                         
  -6  13   1       1044.55        928.15        35.50 o                         
  -5  13   1       4457.61       4350.34        78.63 o                         
  -4  13   1      13485.78      13418.35       227.29 o                         
  -3  13   1       3217.57       3077.75        74.56 o                         
  -2  13   1       5043.50       4877.07        71.87 o                         
  -1  13   1        108.21        214.25        24.08 o                         
   0  13   1       1076.07       1232.94        40.72 o                         
   1  13   1        237.45        257.67        18.05 o                         
   2  13   1       1867.23       1967.25        48.98 o                         
   3  13   1       2369.90       2395.10        55.87 o                         
   4  13   1       9011.89       8802.80       132.48 o                         
   5  13   1        285.15        398.23        32.89 o                         
   6  13   1       3106.04       2920.00        82.02 o                         
   7  13   1        310.11        260.64        31.98 o                         
   8  13   1        136.72        139.62        49.24 o                         
   9  13   1       1251.98       1138.66        82.86 o                         
  10  13   1       3561.73       3280.69       135.97 o                         
  11  13   1        151.68        181.64        46.31 o                         
  12  13   1       3646.05       3681.56       294.43 o                         
  13  13   1         86.12        159.23        39.08 o                         
  14  13   1       3325.58       3657.09       240.38 o                         
  15  13   1         32.32        137.85        83.54 o                         
  16  13   1          8.70         54.70        83.65 o                         
  17  13   1        464.09        630.20       115.98 o                         
  18  13   1         19.74        126.62        62.00 o                         
  19  13   1        362.65        454.68        95.11 o                         
  20  13   1        154.05        108.59        53.39 o                         
  21  13   1        137.19        115.09       100.28 o                         
  22  13   1        108.33        138.74        66.55 o                         
  23  13   1         14.27        -57.34        57.34 o                         
  24  13   1          2.43        -26.49        52.37 o                         
  25  13   1          7.44        106.99        98.21 o                         
  26  13   1        183.72        100.66        95.28 o                         
 -26  14   1         26.94         66.89        99.77 o                         
 -25  14   1          2.67        -35.45        57.87 o                         
 -24  14   1         13.39         90.26        87.09 o                         
 -23  14   1        171.78        176.25       145.33 o                         
 -22  14   1         39.06        125.15        63.97 o                         
 -21  14   1         17.60         30.22        48.79 o                         
 -20  14   1        108.01        153.75        60.04 o                         
 -19  14   1          4.70         67.07        50.57 o                         
 -18  14   1        684.23        745.43       130.49 o                         
 -17  14   1        366.76        291.39       103.11 o                         
 -16  14   1       1159.58        921.14       141.27 o                         
 -15  14   1         54.43        142.19        41.52 o                         
 -14  14   1        222.04        299.77        50.51 o                         
 -13  14   1          5.57        -23.58        31.18 o                         
 -12  14   1       2083.02       2056.02        90.66 o                         
 -11  14   1         62.78        101.15        29.29 o                         
 -10  14   1         80.59         15.25        28.11 o                         
  -9  14   1        315.85        250.19        36.07 o                         
  -8  14   1       1227.80       1310.94        58.75 o                         
  -7  14   1          5.58         23.76        23.88 o                         
  -6  14   1       8252.68       7802.26       132.36 o                         
  -5  14   1       5027.53       4710.49       115.01 o                         
  -4  14   1       6421.31       5842.64       113.78 o                         
  -3  14   1       2121.62       2179.02        50.00 o                         
  -2  14   1       5487.38       5706.35       117.07 o                         
  -1  14   1       3383.39       3379.24        66.38 o                         
   0  14   1      11942.14      11769.85       123.14 o                         
   1  14   1        754.91        724.67        29.77 o                         
   2  14   1      16159.84      15227.06       284.48 o                         
   3  14   1        624.66        610.71        30.68 o                         
   4  14   1       4991.89       4626.96       100.12 o                         
   5  14   1        198.76        231.85        28.26 o                         
   6  14   1      10617.31      10188.43       155.72 o                         
   7  14   1       5104.26       4694.50       123.63 o                         
   8  14   1       2575.61       2391.34       154.58 o                         
   9  14   1          7.12         37.99        41.83 o                         
  10  14   1        360.38        395.95        40.69 o                         
  11  14   1         23.91         78.72        57.17 o                         
  12  14   1       7169.80       6892.85       373.96 o                         
  13  14   1         31.24         41.80        70.69 o                         
  14  14   1        490.01        442.98        94.09 o                         
  15  14   1       2788.17       2966.44       233.07 o                         
  16  14   1        394.34        415.02       112.88 o                         
  17  14   1        692.95        763.14       133.85 o                         
  18  14   1        919.30       1004.36       107.61 o                         
  19  14   1        390.31        394.47        74.75 o                         
  20  14   1       1303.75       1349.30       149.01 o                         
  21  14   1        110.51        198.63        88.79 o                         
  22  14   1         52.20         46.44        73.81 o                         
  23  14   1         97.50        172.65        66.62 o                         
  24  14   1         64.63         81.61        51.60 o                         
  25  14   1        109.03         81.47        89.46 o                         
  26  14   1        185.16        425.67       128.07 o                         
 -26  15   1         21.80         -1.42        51.90 o                         
 -25  15   1          1.84         53.72        58.23 o                         
 -24  15   1         95.37        199.27        74.95 o                         
 -23  15   1         73.55        114.68        84.16 o                         
 -22  15   1        421.07        439.87        83.67 o                         
 -21  15   1         32.71        148.54        62.43 o                         
 -20  15   1         74.95        183.04        61.64 o                         
 -19  15   1         54.82         43.21        57.61 o                         
 -18  15   1          1.14         48.97        95.81 o                         
 -17  15   1          7.77         30.55        83.23 o                         
 -16  15   1       1343.06       1553.22       174.87 o                         
 -15  15   1        134.06        206.43        81.38 o                         
 -14  15   1        548.79        516.44        61.79 o                         
 -13  15   1        187.74        150.36        40.93 o                         
 -12  15   1        690.02        667.76        62.32 o                         
 -11  15   1        531.15        500.47        40.67 o                         
 -10  15   1       1950.69       2133.47        91.34 o                         
  -9  15   1        979.30        907.41        60.58 o                         
  -8  15   1          1.39         18.87        22.41 o                         
  -7  15   1       1701.71       1541.09        55.13 o                         
  -6  15   1         16.91         20.77        16.67 o                         
  -5  15   1       1512.73       1394.51        40.03 o                         
  -4  15   1       3930.66       3704.72        84.72 o                         
  -3  15   1       1831.77       1753.44        39.26 o                         
  -2  15   1        196.56        191.65        18.62 o                         
  -1  15   1       3353.47       3496.57        70.19 o                         
   0  15   1        654.92        815.20        36.52 o                         
   1  15   1        135.32        210.20        23.57 o                         
   2  15   1        207.92        194.65        20.91 o                         
   3  15   1       3733.79       3633.91        72.48 o                         
   4  15   1       3677.33       3651.01        92.37 o                         
   5  15   1       1682.49       1507.78        62.10 o                         
   6  15   1         55.33         96.69        23.04 o                         
   7  15   1        142.93         64.12        43.58 o                         
   8  15   1       1250.76       1226.64        70.67 o                         
   9  15   1        258.13        251.73        39.23 o                         
  10  15   1        472.11        394.75        41.68 o                         
  11  15   1        287.26        152.93        51.10 o                         
  12  15   1       1137.25       1032.72       104.35 o                         
  13  15   1          4.70         -4.41        59.93 o                         
  14  15   1         20.67         57.56        67.61 o                         
  15  15   1        166.22        213.07        78.79 o                         
  16  15   1         13.65         37.06        74.01 o                         
  17  15   1         25.96         94.16        84.50 o                         
  18  15   1        308.95        320.54        66.70 o                         
  19  15   1         21.75         66.83       121.75 o                         
  20  15   1        168.46        282.80        72.30 o                         
  21  15   1         93.32        229.95        70.29 o                         
  22  15   1        517.40        619.02       140.09 o                         
  23  15   1         20.74         36.58       177.80 o                         
  24  15   1        171.18        122.78        60.37 o                         
  25  15   1         52.38        123.10        81.60 o                         
 -25  16   1        389.25        404.39       128.42 o                         
 -24  16   1         41.61         93.35        63.57 o                         
 -23  16   1        213.03        382.32        68.71 o                         
 -22  16   1        182.39        160.31        57.36 o                         
 -21  16   1          3.00         96.95        52.27 o                         
 -20  16   1         62.12        124.31        53.78 o                         
 -19  16   1        116.79         86.26        54.48 o                         
 -18  16   1       2219.35       2437.02       231.47 o                         
 -17  16   1        573.39        397.32       106.44 o                         
 -16  16   1       1277.40       1429.43       174.04 o                         
 -15  16   1         58.58        193.61        84.80 o                         
 -14  16   1         16.66         89.40        71.57 o                         
 -13  16   1        223.43        230.80        36.24 o                         
 -12  16   1       2371.00       2190.04        81.15 o                         
 -11  16   1          5.66        -23.05        23.05 o                         
 -10  16   1        624.89        613.76        53.64 o                         
  -9  16   1          6.85         13.16        21.29 o                         
  -8  16   1       2175.01       2006.72        65.78 o                         
  -7  16   1        736.12        661.31        38.65 o                         
  -6  16   1       2546.04       2318.41        56.31 o                         
  -5  16   1        163.71        253.96        22.96 o                         
  -4  16   1        276.42        279.05        32.82 o                         
  -3  16   1       2650.75       2451.80        63.77 o                         
  -2  16   1       2133.05       2061.47        62.32 o                         
  -1  16   1        320.61        305.24        24.38 o                         
   0  16   1       6284.82       6131.08        95.66 o                         
   1  16   1        214.68        190.17        23.47 o                         
   2  16   1       3225.97       2791.93       125.15 o                         
   3  16   1       6041.24       6427.16        98.66 o                         
   4  16   1        792.09        802.09        38.15 o                         
   5  16   1       1585.60       1487.53        52.67 o                         
   6  16   1       2468.40       2452.08        82.45 o                         
   7  16   1        117.62        140.50        31.37 o                         
   8  16   1        784.49        590.85        51.72 o                         
   9  16   1        857.56        871.67        61.29 o                         
  10  16   1        666.79        544.94        41.22 o                         
  11  16   1        330.29        260.87        34.42 o                         
  12  16   1        452.73        359.88        85.55 o                         
  13  16   1        232.81        233.49        69.60 o                         
  14  16   1         15.60        -61.89        66.06 o                         
  15  16   1        181.25        307.73        98.04 o                         
  16  16   1        446.61        836.54       140.46 o                         
  17  16   1         59.89         47.83        69.25 o                         
  18  16   1       1408.30       1121.54       169.29 o                         
  19  16   1          9.31        118.09        60.50 o                         
  20  16   1          6.37        123.45        85.73 o                         
  21  16   1        185.22        160.54        66.55 o                         
  22  16   1         86.12        281.48        78.21 o                         
  23  16   1         95.11         92.05        54.98 o                         
  24  16   1          6.93         11.81        53.00 o                         
  25  16   1         83.73          1.85        56.47 o                         
 -25  17   1          4.69         29.42        52.69 o                         
 -24  17   1         53.99         -3.46        51.26 o                         
 -23  17   1        191.44        293.29        64.13 o                         
 -22  17   1          2.30        105.26        51.11 o                         
 -21  17   1        434.25        460.69        68.20 o                         
 -20  17   1         55.97         99.67        46.19 o                         
 -19  17   1         82.34        135.90       102.00 o                         
 -18  17   1        269.07        293.36       117.80 o                         
 -17  17   1        610.89        727.38       137.72 o                         
 -16  17   1       1363.70       1323.80       168.40 o                         
 -15  17   1       1203.05       1061.03        92.28 o                         
 -14  17   1         84.88         57.96        33.05 o                         
 -13  17   1        109.86        125.49        32.90 o                         
 -12  17   1        228.64        186.25        35.97 o                         
 -11  17   1         31.74          4.69        19.08 o                         
 -10  17   1        380.41        436.47        40.24 o                         
  -9  17   1       2855.83       2949.92       107.70 o                         
  -8  17   1         70.40         71.35        21.96 o                         
  -7  17   1         58.30         40.49        20.17 o                         
  -6  17   1        189.76        179.31        23.79 o                         
  -5  17   1       1169.70       1139.10        47.60 o                         
  -4  17   1       2605.48       2600.18        98.97 o                         
  -3  17   1       2809.02       2780.54        72.94 o                         
  -2  17   1        896.35        911.59        45.55 o                         
  -1  17   1        199.86        285.49        25.67 o                         
   0  17   1        168.40        205.74        22.38 o                         
   1  17   1        335.34        397.16        31.94 o                         
   2  17   1        662.79        677.68        30.76 o                         
   3  17   1       2955.69       2833.19        79.56 o                         
   4  17   1        313.31        360.99        27.49 o                         
   5  17   1        329.13        382.69        29.75 o                         
   6  17   1        150.27        182.09        24.38 o                         
   7  17   1         39.85         13.01        26.22 o                         
   8  17   1         86.36         22.58        27.06 o                         
   9  17   1        567.68        631.30        56.90 o                         
  10  17   1        197.05        168.99        36.12 o                         
  11  17   1       1978.39       2068.99       102.81 o                         
  12  17   1        168.96        128.92        89.97 o                         
  13  17   1        347.18        327.70        51.87 o                         
  14  17   1         50.02        206.40        78.05 o                         
  15  17   1        538.10        410.90       104.99 o                         
  16  17   1       1089.08        953.26       142.31 o                         
  17  17   1       1228.09       1497.69       180.15 o                         
  18  17   1        147.41        311.04       102.95 o                         
  19  17   1          1.50         -1.15        68.51 o                         
  20  17   1        161.67        325.62        75.80 o                         
  21  17   1        408.37        420.65        81.87 o                         
  22  17   1        592.05        864.98       115.45 o                         
  23  17   1        470.79        646.96       101.86 o                         
  24  17   1         23.16        112.82        47.66 o                         
  25  17   1         34.02         51.37        69.30 o                         
 -24  18   1        543.34        642.74       160.41 o                         
 -23  18   1          5.14        104.30        48.14 o                         
 -22  18   1        314.70        398.04        63.52 o                         
 -21  18   1         11.24         54.39        75.17 o                         
 -20  18   1         80.51        106.60        45.74 o                         
 -19  18   1          8.73         74.07        58.26 o                         
 -18  18   1       1182.39       1216.75       183.00 o                         
 -17  18   1         10.43        129.32        58.19 o                         
 -16  18   1         91.82        147.71        55.34 o                         
 -15  18   1         56.89         45.50        45.53 o                         
 -14  18   1        325.06        287.84        42.12 o                         
 -13  18   1        100.74        106.00        35.61 o                         
 -12  18   1       1135.98       1119.29        55.67 o                         
 -11  18   1        929.31        928.70        50.01 o                         
 -10  18   1        631.82        565.32        44.79 o                         
  -9  18   1       1407.20       1459.29        66.68 o                         
  -8  18   1        149.05        140.75        24.04 o                         
  -7  18   1       4093.46       3784.27        90.77 o                         
  -6  18   1       1031.84       1044.33        63.94 o                         
  -5  18   1       4145.24       3996.89        85.69 o                         
  -4  18   1        896.61        951.04        40.81 o                         
  -3  18   1        529.53        596.70        38.40 o                         
  -2  18   1          8.95         37.16        19.59 o                         
  -1  18   1        976.72        956.15        47.02 o                         
   0  18   1        387.62        481.41        30.11 o                         
   1  18   1        168.41        185.89        25.62 o                         
   2  18   1        956.54       1082.87        50.83 o                         
   3  18   1        729.45        686.70        34.09 o                         
   4  18   1        628.85        694.87        36.86 o                         
   5  18   1       3365.34       3162.48        78.54 o                         
   6  18   1        778.00        821.17        43.54 o                         
   7  18   1       1877.00       2020.97        73.92 o                         
   8  18   1          2.58          4.62        20.18 o                         
   9  18   1       1217.78       1085.93        71.74 o                         
  10  18   1        203.48        240.55        41.45 o                         
  11  18   1       1236.96        988.27        71.28 o                         
  12  18   1          8.24         25.32        34.24 o                         
  13  18   1        224.56        153.42        44.25 o                         
  14  18   1        244.25        181.03        46.31 o                         
  15  18   1         15.90         51.34        41.15 o                         
  16  18   1         65.80         45.50        42.80 o                         
  17  18   1        810.86        827.02       148.35 o                         
  18  18   1        950.44       1071.22       168.01 o                         
  19  18   1        328.11        388.37        74.86 o                         
  20  18   1          1.81         56.04        54.12 o                         
  21  18   1         52.56        107.35        61.99 o                         
  22  18   1         57.82        212.91        58.54 o                         
  23  18   1         95.63         91.99        43.77 o                         
  24  18   1        321.26        340.57        64.04 o                         
 -24  19   1         39.15         45.94        64.47 o                         
 -23  19   1        224.50        216.83        53.36 o                         
 -22  19   1        154.63        180.82        52.35 o                         
 -21  19   1        185.14        165.76        49.96 o                         
 -20  19   1        165.57        134.70        47.48 o                         
 -19  19   1          7.83         53.26        57.53 o                         
 -18  19   1        112.74        107.91        59.00 o                         
 -17  19   1         25.31         74.22        53.77 o                         
 -16  19   1         36.32         79.32        45.88 o                         
 -15  19   1         60.16         79.85        46.78 o                         
 -14  19   1          4.30          7.77        37.58 o                         
 -13  19   1         50.82         -2.09        27.88 o                         
 -12  19   1        120.05         88.71        24.78 o                         
 -11  19   1        305.57        381.97        41.66 o                         
 -10  19   1         27.70         33.66        24.49 o                         
  -9  19   1        656.24        728.76        50.88 o                         
  -8  19   1       1631.09       1551.72        62.19 o                         
  -7  19   1         95.26        154.52        27.69 o                         
  -6  19   1       5151.75       5012.45        95.54 o                         
  -5  19   1        547.89        669.43        37.12 o                         
  -4  19   1       1948.73       2035.22        58.44 o                         
  -3  19   1        176.53        235.76        28.59 o                         
  -2  19   1       2198.82       2237.08        71.69 o                         
  -1  19   1        801.35        894.72        47.30 o                         
   0  19   1       1663.35       1732.23        62.76 o                         
   1  19   1       1650.36       1682.30        61.73 o                         
   2  19   1         52.46         69.78        20.08 o                         
   3  19   1        291.50        396.49        36.16 o                         
   4  19   1         58.33         72.82        17.67 o                         
   5  19   1       1727.80       1695.38        59.66 o                         
   6  19   1         11.81         94.68        26.56 o                         
   7  19   1          5.41         30.94        23.52 o                         
   8  19   1        451.71        403.57        36.57 o                         
   9  19   1          1.66          1.44        25.58 o                         
  10  19   1        168.58        159.69        32.32 o                         
  11  19   1        791.61        824.22        69.07 o                         
  12  19   1        241.29        218.62        50.23 o                         
  13  19   1          2.96        -11.70        34.86 o                         
  14  19   1          8.16         21.82       101.49 o                         
  15  19   1         73.99         81.34        34.00 o                         
  16  19   1        112.54        231.53        97.39 o                         
  17  19   1        956.27        924.11       148.27 o                         
  18  19   1          4.10        196.90        95.96 o                         
  19  19   1         62.76        136.17        93.85 o                         
  20  19   1        876.23        897.31        89.12 o                         
  21  19   1        293.32        318.64        59.67 o                         
  22  19   1        127.09          3.97        50.39 o                         
  23  19   1        312.62        196.78        62.99 o                         
  24  19   1          1.97        -46.43        46.43 o                         
 -24  20   1         77.41        154.90        78.36 o                         
 -23  20   1          0.42        -45.35        61.92 o                         
 -22  20   1         16.55         27.50        58.33 o                         
 -21  20   1        259.06        170.08        65.77 o                         
 -20  20   1        213.61        222.31       117.99 o                         
 -19  20   1          4.13         -5.00        47.05 o                         
 -18  20   1        262.12        251.40        56.83 o                         
 -17  20   1         23.80         16.60        48.50 o                         
 -16  20   1         35.94         43.70        41.66 o                         
 -15  20   1        390.96        367.95        63.35 o                         
 -14  20   1         68.62         73.09        44.15 o                         
 -13  20   1         32.60         30.23        39.63 o                         
 -12  20   1        273.90        276.22        50.39 o                         
 -11  20   1         16.42         18.07        26.37 o                         
 -10  20   1         97.12        120.34        28.07 o                         
  -9  20   1        204.28        165.20        31.20 o                         
  -8  20   1        467.80        517.89        40.70 o                         
  -7  20   1       5655.20       5772.54       106.59 o                         
  -6  20   1       8037.65       8089.29       122.40 o                         
  -5  20   1       2363.56       2307.24        65.39 o                         
  -4  20   1       2928.79       2775.18        83.41 o                         
  -3  20   1        700.84        673.05        47.65 o                         
  -2  20   1         18.12         25.70        20.73 o                         
  -1  20   1       3340.85       3282.91        88.84 o                         
   0  20   1       2966.56       3036.47        85.01 o                         
   1  20   1        936.03        921.92        48.58 o                         
   2  20   1        117.66        178.09        27.23 o                         
   3  20   1       4617.49       4870.44       108.19 o                         
   4  20   1        836.03        865.68        49.30 o                         
   5  20   1       1906.51       2077.16        82.88 o                         
   6  20   1       5289.26       5290.76       108.07 o                         
   7  20   1       1352.47       1386.18        86.24 o                         
   8  20   1       1135.07       1030.52        58.11 o                         
   9  20   1       1515.13       1491.32        71.02 o                         
  10  20   1        101.56        111.17        28.55 o                         
  11  20   1       1061.69       1079.53        63.08 o                         
  12  20   1        764.14        805.67        63.63 o                         
  13  20   1        586.43        500.90        58.62 o                         
  14  20   1         96.76         95.96        48.25 o                         
  15  20   1       1024.87        943.33        99.72 o                         
  16  20   1          8.47         60.09        79.23 o                         
  17  20   1        229.94        134.07       131.58 o                         
  18  20   1        962.21       1141.83       113.40 o                         
  19  20   1        663.09        680.98        96.93 o                         
  20  20   1          3.23         51.61        48.38 o                         
  21  20   1        297.71        331.50        81.17 o                         
  22  20   1          1.32         74.50        46.24 o                         
  23  20   1          1.64         72.25        45.00 o                         
 -23  21   1          0.19          6.08        39.09 o                         
 -22  21   1          3.19         11.57        41.07 o                         
 -21  21   1          4.51         77.59        41.94 o                         
 -20  21   1          0.98        112.33        58.16 o                         
 -19  21   1        430.91        340.47        65.85 o                         
 -18  21   1         12.08         39.72        47.54 o                         
 -17  21   1        110.85         95.82        59.99 o                         
 -16  21   1         18.73         53.18        45.43 o                         
 -15  21   1        139.30         67.42        83.67 o                         
 -14  21   1         16.87          0.42        40.01 o                         
 -13  21   1        208.67        196.58        48.32 o                         
 -12  21   1        334.13        369.04        56.23 o                         
 -11  21   1          7.39         18.20        26.59 o                         
 -10  21   1         73.74        103.72        27.78 o                         
  -9  21   1        455.63        452.80        43.68 o                         
  -8  21   1        138.36        156.07        28.41 o                         
  -7  21   1       2532.36       2403.94        70.91 o                         
  -6  21   1         55.12         62.61        25.80 o                         
  -5  21   1         64.57        100.27        27.29 o                         
  -4  21   1          4.07         76.17        24.55 o                         
  -3  21   1        299.50        346.15        38.11 o                         
  -2  21   1        144.26        148.38        25.92 o                         
  -1  21   1       7350.25       7483.74       136.31 o                         
   0  21   1         56.73        221.31        36.04 o                         
   1  21   1        826.82        785.76        46.70 o                         
   2  21   1        247.07        278.52        31.06 o                         
   3  21   1       1153.17       1015.71        52.82 o                         
   4  21   1        347.94        432.96        37.19 o                         
   5  21   1         87.75         74.91        25.15 o                         
   6  21   1        186.06        262.75        38.49 o                         
   7  21   1         40.99        109.87        36.27 o                         
   8  21   1         52.70         78.62        26.14 o                         
   9  21   1         61.22         58.05        31.65 o                         
  10  21   1         59.13         89.20        25.52 o                         
  11  21   1         19.78         29.65        25.31 o                         
  12  21   1          3.54         13.45        27.15 o                         
  13  21   1        237.51        217.84        49.94 o                         
  14  21   1         14.73        -31.65        38.71 o                         
  15  21   1        343.47        354.27        62.56 o                         
  16  21   1          3.26         -7.07        95.09 o                         
  17  21   1        350.34        325.41        65.17 o                         
  18  21   1        427.08        452.47        76.97 o                         
  19  21   1        215.21        219.66        59.02 o                         
  20  21   1         80.85        183.15        53.29 o                         
  21  21   1          0.97         33.82        40.04 o                         
  22  21   1          9.27         34.94        43.76 o                         
  23  21   1         42.48        214.01        69.59 o                         
 -23  22   1          4.14        119.45        76.77 o                         
 -22  22   1          6.82         30.76        55.91 o                         
 -21  22   1          5.64         12.48        38.17 o                         
 -20  22   1        213.32        195.89        77.99 o                         
 -19  22   1         34.21        173.49        61.58 o                         
 -18  22   1         11.43         62.21        93.72 o                         
 -17  22   1        613.67        548.86        79.17 o                         
 -16  22   1        103.28         63.90        92.44 o                         
 -15  22   1        474.70        414.95        70.36 o                         
 -14  22   1         53.24         23.72        63.43 o                         
 -13  22   1        296.93        210.04        44.79 o                         
 -12  22   1        673.52        656.41        64.16 o                         
 -11  22   1         90.32        143.53        37.96 o                         
 -10  22   1       1499.90       1349.62        67.00 o                         
  -9  22   1       1049.70        971.55        72.85 o                         
  -8  22   1        565.88        562.26        46.07 o                         
  -7  22   1        234.37        245.00        33.22 o                         
  -6  22   1        603.71        639.15        44.86 o                         
  -5  22   1        100.63         43.93        23.03 o                         
  -4  22   1        771.36        772.38        47.96 o                         
  -3  22   1       1476.35       1457.95        63.96 o                         
  -2  22   1        694.31        730.75        47.12 o                         
  -1  22   1        153.52        206.12        35.00 o                         
   0  22   1       1591.25       1615.82        75.73 o                         
   1  22   1         95.88        142.11        27.90 o                         
   2  22   1        289.03        351.93        34.81 o                         
   3  22   1        578.19        658.72        44.52 o                         
   4  22   1        756.24        759.49        48.04 o                         
   5  22   1       1513.21       1451.74        64.71 o                         
   6  22   1       1396.73       1359.35        64.24 o                         
   7  22   1          1.62         40.54        42.67 o                         
   8  22   1       2089.94       2007.03       101.59 o                         
   9  22   1        176.29        152.25        39.15 o                         
  10  22   1       1134.89       1082.23        79.01 o                         
  11  22   1         38.38        107.62        32.54 o                         
  12  22   1       2245.72       2001.15       104.16 o                         
  13  22   1          8.74         50.95        31.76 o                         
  14  22   1         89.27        168.02        80.44 o                         
  15  22   1        457.24        414.16        66.93 o                         
  16  22   1        237.46        307.84        62.79 o                         
  17  22   1         25.18         78.07        53.23 o                         
  18  22   1        357.92        385.22        74.13 o                         
  19  22   1         22.69        145.60        54.76 o                         
  20  22   1          0.96         38.73        75.45 o                         
  21  22   1        363.18        234.55        66.83 o                         
  22  22   1         66.41         86.83        47.79 o                         
 -22  23   1          3.68         38.66        41.69 o                         
 -21  23   1         13.81        122.67        49.25 o                         
 -20  23   1        130.57         62.10        57.81 o                         
 -19  23   1        206.94        180.58        60.67 o                         
 -18  23   1         66.28         57.17        39.20 o                         
 -17  23   1          0.12        -49.92        49.92 o                         
 -16  23   1          2.07         14.49        38.01 o                         
 -15  23   1         73.35         49.01       102.55 o                         
 -14  23   1        451.59        340.23        60.40 o                         
 -13  23   1        335.40        367.12       103.68 o                         
 -12  23   1        669.83        751.36        74.61 o                         
 -11  23   1         30.14         26.99        34.67 o                         
 -10  23   1        359.47        390.78        63.52 o                         
  -9  23   1        158.36        120.11        30.97 o                         
  -8  23   1       1081.45       1088.21        66.45 o                         
  -7  23   1         27.63         66.40        28.40 o                         
  -6  23   1         34.60         14.35        22.88 o                         
  -5  23   1        150.05        192.97        30.54 o                         
  -4  23   1        428.54        348.76        33.92 o                         
  -3  23   1        127.65        169.38        30.06 o                         
  -2  23   1        483.27        495.60        41.49 o                         
  -1  23   1        439.88        430.27        44.39 o                         
   0  23   1       1979.61       2091.99        87.51 o                         
   1  23   1        798.48        809.41        50.81 o                         
   2  23   1        121.23        126.58        27.55 o                         
   3  23   1        117.83        175.71        29.06 o                         
   4  23   1        395.94        458.17        39.74 o                         
   5  23   1         58.35         64.91        25.99 o                         
   6  23   1         97.33         87.11        27.24 o                         
   7  23   1         21.37         14.79        25.76 o                         
   8  23   1       1558.62       1560.69        78.71 o                         
   9  23   1         41.92        111.54        49.29 o                         
  10  23   1        182.41        294.94        47.05 o                         
  11  23   1         10.79        -15.56        39.98 o                         
  12  23   1        533.77        601.61       116.15 o                         
  13  23   1        126.15        130.80        83.02 o                         
  14  23   1        853.28        765.12       135.63 o                         
  15  23   1        101.72        174.79        98.04 o                         
  16  23   1          4.61          4.29        47.58 o                         
  17  23   1         54.96         12.59        41.82 o                         
  18  23   1          8.39        -12.42        42.13 o                         
  19  23   1         18.77         40.97        83.11 o                         
  20  23   1        339.67        185.52        44.04 o                         
  21  23   1         59.29        158.35        67.67 o                         
 -21  24   1        522.48        465.17       118.54 o                         
 -20  24   1          1.87         32.53        70.64 o                         
 -19  24   1        404.21        586.28       130.54 o                         
 -18  24   1        348.51        333.74       110.55 o                         
 -17  24   1        261.30        151.17        84.35 o                         
 -16  24   1         19.32         18.36        62.03 o                         
 -15  24   1        371.61        386.20       111.12 o                         
 -14  24   1          6.82         70.96        41.76 o                         
 -13  24   1         25.51        103.61        51.78 o                         
 -12  24   1         44.81         48.88        37.05 o                         
 -11  24   1         53.02         22.65        38.93 o                         
 -10  24   1          3.15         24.77        32.13 o                         
  -9  24   1        769.91        784.75        69.34 o                         
  -8  24   1        988.05        981.36        65.25 o                         
  -7  24   1         60.84         74.23        25.37 o                         
  -6  24   1         36.76         56.18        25.53 o                         
  -5  24   1        184.65        179.84        29.75 o                         
  -4  24   1         22.78         19.88        24.06 o                         
  -3  24   1       1832.09       1800.84        73.78 o                         
  -2  24   1        271.93        347.86        43.45 o                         
  -1  24   1        386.81        438.75        46.80 o                         
   0  24   1        924.06       1008.57        64.80 o                         
   1  24   1          6.31         28.88        26.14 o                         
   2  24   1        857.81        826.85        51.66 o                         
   3  24   1        790.21        685.14        48.54 o                         
   4  24   1         41.99         33.77        26.81 o                         
   5  24   1          0.62         21.84        24.64 o                         
   6  24   1        428.87        468.99        42.80 o                         
   7  24   1        138.39        119.50        33.87 o                         
   8  24   1        299.01        371.71        43.00 o                         
   9  24   1          5.34          7.34        25.45 o                         
  10  24   1        146.81        183.23        44.03 o                         
  11  24   1        134.43        203.51        50.73 o                         
  12  24   1         49.52         24.04        62.48 o                         
  13  24   1        439.44        292.81        95.89 o                         
  14  24   1         90.05        114.20        83.20 o                         
  15  24   1        270.38        324.37       111.78 o                         
  16  24   1        134.26        227.86        95.94 o                         
  17  24   1          0.33        -74.01        79.75 o                         
  18  24   1         69.75         57.23        79.68 o                         
  19  24   1          0.27        157.00        84.06 o                         
  20  24   1        103.62        157.84        63.14 o                         
  21  24   1        294.61        285.84       130.98 o                         
 -20  25   1        370.22        203.69        93.38 o                         
 -19  25   1        180.65        170.28        85.39 o                         
 -18  25   1         76.72        225.91       111.61 o                         
 -17  25   1        747.16        876.76       155.61 o                         
 -16  25   1         77.03        267.51       103.47 o                         
 -15  25   1        587.36        619.81       137.30 o                         
 -14  25   1          6.66        -12.73        41.06 o                         
 -13  25   1          1.56         84.64        44.50 o                         
 -12  25   1         61.23         18.70        36.09 o                         
 -11  25   1          7.48        -33.35        33.35 o                         
 -10  25   1        129.26        120.58        38.69 o                         
  -9  25   1       1270.20       1262.86        90.73 o                         
  -8  25   1        109.34        159.36        35.04 o                         
  -7  25   1        771.83        805.65        54.17 o                         
  -6  25   1       1588.93       1628.43        73.48 o                         
  -5  25   1        176.78        281.53        36.41 o                         
  -4  25   1         13.77         12.54        23.65 o                         
  -3  25   1          4.34         58.40        25.25 o                         
  -2  25   1        113.12        191.19        35.49 o                         
  -1  25   1        475.70        523.72        49.13 o                         
   0  25   1         13.27         47.83        27.16 o                         
   1  25   1         35.79        119.47        30.68 o                         
   2  25   1       1112.66       1157.55        62.40 o                         
   3  25   1         12.38        126.29        31.09 o                         
   4  25   1          3.36        -20.79        22.45 o                         
   5  25   1          0.38         14.46        27.74 o                         
   6  25   1        303.17        281.32        35.46 o                         
   7  25   1         34.62         73.86        28.88 o                         
   8  25   1        831.99        793.16        60.59 o                         
   9  25   1        110.09         92.01        37.22 o                         
  10  25   1         27.41          9.83        32.15 o                         
  11  25   1        488.22        475.67        72.77 o                         
  12  25   1         40.28        102.33        49.72 o                         
  13  25   1        171.73        139.82        85.72 o                         
  14  25   1        170.06        103.95        74.97 o                         
  15  25   1         15.46         56.27        82.13 o                         
  16  25   1         21.32        160.60        84.35 o                         
  17  25   1         47.44        102.85        98.09 o                         
  18  25   1        205.39        416.96       108.82 o                         
  19  25   1          7.57         25.41        93.71 o                         
  20  25   1        251.56        304.20       116.74 o                         
 -19  26   1         19.61        110.02        79.34 o                         
 -18  26   1         46.68          3.92        66.94 o                         
 -17  26   1          0.04        -70.72        70.72 o                         
 -16  26   1         25.55         98.87        81.17 o                         
 -15  26   1       1403.58       1670.45       204.10 o                         
 -14  26   1         22.27        112.24        56.52 o                         
 -13  26   1        652.26        553.31        92.92 o                         
 -12  26   1          4.14         -4.48        32.26 o                         
 -11  26   1         85.64        123.13        43.15 o                         
 -10  26   1         55.19         87.29        43.03 o                         
  -9  26   1        434.01        449.45        59.89 o                         
  -8  26   1        419.20        423.95        57.35 o                         
  -7  26   1        343.17        232.74        32.44 o                         
  -6  26   1         10.38         40.04        27.21 o                         
  -5  26   1          2.77          8.62        34.47 o                         
  -4  26   1        575.51        651.89        51.41 o                         
  -3  26   1       1729.12       1763.45        85.74 o                         
  -2  26   1       1000.50       1115.82        70.14 o                         
  -1  26   1       1213.72       1292.70       125.21 o                         
   0  26   1          9.88         44.84        29.65 o                         
   1  26   1       2255.97       2324.74        98.03 o                         
   2  26   1        620.46        597.70        55.10 o                         
   3  26   1       2702.65       2638.36       100.66 o                         
   4  26   1         36.19        100.99        29.18 o                         
   5  26   1        164.86        248.84        35.53 o                         
   6  26   1         30.60         -1.55        29.30 o                         
   7  26   1        781.73        839.24        79.38 o                         
   8  26   1        708.19        663.02        58.67 o                         
   9  26   1       1490.33       1387.98        91.35 o                         
  10  26   1        202.87        409.03        84.70 o                         
  11  26   1       1037.03        857.39       235.64 o                         
  12  26   1        255.11        207.56        90.91 o                         
  13  26   1        457.49        397.36        72.98 o                         
  14  26   1        126.77         63.10       113.85 o                         
  15  26   1       1093.30       1014.17       268.70 o                         
  16  26   1        481.32        663.80       138.08 o                         
  17  26   1         30.18        117.70        88.13 o                         
  18  26   1          3.32        -65.00        65.39 o                         
  19  26   1          5.14         67.20        68.32 o                         
 -18  27   1         61.64          6.92        60.35 o                         
 -17  27   1         93.03        136.36        92.65 o                         
 -16  27   1        328.92        544.33       125.15 o                         
 -15  27   1         49.61        202.06       102.92 o                         
 -14  27   1         39.32         89.80        44.72 o                         
 -13  27   1        168.11         88.87        94.18 o                         
 -12  27   1          0.49         35.23        59.40 o                         
 -11  27   1         14.91        113.71        76.85 o                         
 -10  27   1        601.34        489.90        62.29 o                         
  -9  27   1         10.15         46.19        35.63 o                         
  -8  27   1         90.21         60.83        45.40 o                         
  -7  27   1         67.07         58.29        32.15 o                         
  -6  27   1         23.65        -14.65        26.94 o                         
  -5  27   1        116.59        119.91        27.59 o                         
  -4  27   1       1717.63       1724.91        77.23 o                         
  -3  27   1         49.97        154.27        36.92 o                         
  -2  27   1        118.63        169.07        38.31 o                         
  -1  27   1         57.28         50.34        32.87 o                         
   0  27   1        228.10        268.94        39.70 o                         
   1  27   1          0.11         69.75        28.03 o                         
   2  27   1        386.95        431.02        47.93 o                         
   3  27   1        385.89        442.48        51.80 o                         
   4  27   1        688.11        787.83        55.79 o                         
   5  27   1        214.70        224.75        33.92 o                         
   6  27   1         68.40        140.65        34.91 o                         
   7  27   1        546.83        506.61        52.17 o                         
   8  27   1          6.76         27.48        26.69 o                         
   9  27   1          2.58         72.35        37.37 o                         
  10  27   1         14.59        115.98        42.96 o                         
  11  27   1         32.33        121.36        53.44 o                         
  12  27   1         20.61          1.13        42.02 o                         
  13  27   1         85.99        108.53       120.61 o                         
  14  27   1        210.63        135.90        55.04 o                         
  15  27   1         11.29         42.96        58.64 o                         
  16  27   1        147.49        245.90       106.09 o                         
  17  27   1         78.13         97.77        79.44 o                         
  18  27   1         63.69         75.12        77.42 o                         
 -17  28   1          1.14         24.36        68.80 o                         
 -16  28   1          0.11         78.62        76.90 o                         
 -15  28   1         86.86        183.46       100.39 o                         
 -14  28   1        131.91        166.67        96.38 o                         
 -13  28   1          6.42        -74.35       101.64 o                         
 -12  28   1        158.58        174.10        56.21 o                         
 -11  28   1          4.32         38.40        56.90 o                         
 -10  28   1        320.12        341.59        61.90 o                         
  -9  28   1       1406.86       1517.11       159.49 o                         
  -8  28   1        184.65        152.90        41.84 o                         
  -7  28   1        688.41        672.98        69.43 o                         
  -6  28   1         99.73         68.69        30.47 o                         
  -5  28   1         82.92        135.52        33.97 o                         
  -4  28   1          0.07         67.04        32.64 o                         
  -3  28   1       1297.78       1367.70        80.81 o                         
  -2  28   1         55.73         41.75        32.15 o                         
  -1  28   1        436.45        464.42        50.45 o                         
   0  28   1        826.00        803.93        61.84 o                         
   1  28   1         18.24         39.75        31.78 o                         
   2  28   1        324.70        371.71        46.88 o                         
   3  28   1       2635.39       2766.80       112.07 o                         
   4  28   1        203.86        256.51        38.42 o                         
   5  28   1        581.48        608.94        51.01 o                         
   6  28   1        168.48        182.16        36.68 o                         
   7  28   1        483.02        503.42        51.70 o                         
   8  28   1         12.82        -12.78        46.88 o                         
   9  28   1       2141.55       2168.26       194.71 o                         
  10  28   1          2.95        145.03        56.05 o                         
  11  28   1        463.87        319.33        66.29 o                         
  12  28   1          2.46        -45.47        45.47 o                         
  13  28   1        260.94        242.51        61.87 o                         
  14  28   1        279.40        279.72       202.57 o                         
  15  28   1        775.09        907.83       158.70 o                         
  16  28   1        175.29        161.15        91.39 o                         
  17  28   1        127.05        298.15       109.00 o                         
 -16  29   1          5.52        242.45        97.50 o                         
 -15  29   1        153.47        341.53       119.64 o                         
 -14  29   1         18.51        120.15        85.31 o                         
 -13  29   1         43.61         58.30        59.37 o                         
 -12  29   1          0.47          4.32        41.27 o                         
 -11  29   1        171.79        188.16        59.85 o                         
 -10  29   1         43.85         17.53        39.88 o                         
  -9  29   1        329.91        245.39        53.91 o                         
  -8  29   1        497.22        383.40        62.63 o                         
  -7  29   1         13.28         20.78        32.81 o                         
  -6  29   1         15.10         -8.98        31.28 o                         
  -5  29   1        142.85        154.37        41.89 o                         
  -4  29   1        182.09        176.77        44.77 o                         
  -3  29   1        449.68        545.51        58.63 o                         
  -2  29   1        120.20        152.59        35.30 o                         
  -1  29   1         50.74         47.76        26.83 o                         
   0  29   1        304.26        282.80        40.01 o                         
   1  29   1        204.86        272.85        44.63 o                         
   2  29   1        951.86        972.15        69.01 o                         
   3  29   1        138.30        217.20        38.94 o                         
   4  29   1         44.20        114.68        32.94 o                         
   5  29   1        267.21        218.18        38.20 o                         
   6  29   1         22.92        -25.70        33.70 o                         
   7  29   1         40.03         61.27        56.85 o                         
   8  29   1         67.72         68.14        37.83 o                         
   9  29   1         80.73         74.27        38.29 o                         
  10  29   1         11.78        -19.42        80.90 o                         
  11  29   1         45.77         50.85        66.28 o                         
  12  29   1         26.00         10.46        59.66 o                         
  13  29   1         51.65         34.80        43.90 o                         
  14  29   1        204.54        138.55        52.66 o                         
  15  29   1          9.19        105.07        78.02 o                         
  16  29   1          0.98         12.07        69.98 o                         
 -15  30   1        151.85        267.23        95.14 o                         
 -14  30   1         40.60        -16.51        76.15 o                         
 -13  30   1        248.57        390.30       105.40 o                         
 -12  30   1        349.72        310.33        63.32 o                         
 -11  30   1         87.15        104.07        47.26 o                         
 -10  30   1        139.65         87.80        51.84 o                         
  -9  30   1         83.39         73.74        37.66 o                         
  -8  30   1        186.25        108.81        38.84 o                         
  -7  30   1         66.15         30.51        36.02 o                         
  -6  30   1          5.29         25.31        49.91 o                         
  -5  30   1         43.41         50.68        48.19 o                         
  -4  30   1         52.63        110.25        42.07 o                         
  -3  30   1        618.04        649.92        69.32 o                         
  -2  30   1          8.42         24.08        33.55 o                         
  -1  30   1        203.98        236.37        41.19 o                         
   0  30   1        437.85        558.54        55.15 o                         
   1  30   1        209.65        237.03        51.03 o                         
   2  30   1          0.18        143.33        36.69 o                         
   3  30   1         24.04         61.30        30.04 o                         
   4  30   1         95.76         84.24        31.05 o                         
   5  30   1          1.33         60.77        88.84 o                         
   6  30   1          0.54         54.24        37.43 o                         
   7  30   1        100.49         76.17        45.49 o                         
   8  30   1        450.28        535.13        66.44 o                         
   9  30   1          1.11         14.01        34.17 o                         
  10  30   1          1.56          2.97        38.57 o                         
  11  30   1         94.74         63.06       151.85 o                         
  12  30   1        134.15         70.81       113.12 o                         
  13  30   1          7.52        -40.03        40.03 o                         
  14  30   1          7.90        143.14        86.35 o                         
  15  30   1        238.06        254.14       102.90 o                         
 -14  31   1        247.56         25.53        60.19 o                         
 -13  31   1         49.87         66.52        66.12 o                         
 -12  31   1        259.94        358.67       101.79 o                         
 -11  31   1          3.08         46.30        59.49 o                         
 -10  31   1        189.88        188.92        48.71 o                         
  -9  31   1          1.94         33.43        41.46 o                         
  -8  31   1        297.15        220.71        54.84 o                         
  -7  31   1        142.46        137.58        62.63 o                         
  -6  31   1         19.44        -35.89        44.66 o                         
  -5  31   1        368.28        416.08        61.00 o                         
  -4  31   1          1.98         11.70        44.07 o                         
  -3  31   1        266.32        253.38        60.10 o                         
  -2  31   1         20.91          0.61        32.16 o                         
  -1  31   1        420.62        453.78        55.09 o                         
   0  31   1         30.92         79.47        33.36 o                         
   1  31   1         21.84         75.24        31.51 o                         
   2  31   1          6.90         11.03        35.23 o                         
   3  31   1          8.93          6.59        37.39 o                         
   4  31   1        210.82        114.80        49.66 o                         
   5  31   1        249.19        361.85        68.90 o                         
   6  31   1         37.26        105.58        48.09 o                         
   7  31   1        142.81        185.27        60.61 o                         
   8  31   1         48.15         13.39        45.99 o                         
   9  31   1          0.02        -39.22        39.84 o                         
  10  31   1        138.50        228.86        68.01 o                         
  11  31   1         37.63         22.61        41.20 o                         
  12  31   1        182.62         92.08        50.71 o                         
  13  31   1          9.79         48.32        68.15 o                         
 -12  32   1        260.67        256.07        95.61 o                         
 -11  32   1          2.52         -5.56        38.85 o                         
 -10  32   1          3.49         33.39        36.97 o                         
  -9  32   1        192.53        112.35        39.89 o                         
  -8  32   1         51.49        -11.60        39.58 o                         
  -7  32   1         27.44         99.54        50.74 o                         
  -6  32   1        507.15        444.66        78.25 o                         
  -5  32   1         21.54         97.90        48.01 o                         
  -4  32   1         36.32        -22.87        48.49 o                         
  -3  32   1         12.96         20.55        41.97 o                         
  -2  32   1          7.61        -15.95        34.13 o                         
  -1  32   1          0.11         28.34        32.96 o                         
   0  32   1        733.58        793.70        79.16 o                         
   1  32   1          9.94         49.09        31.86 o                         
   2  32   1        173.74        207.30        40.12 o                         
   3  32   1          1.04         27.23        36.88 o                         
   4  32   1        162.79        182.51        63.87 o                         
   5  32   1          2.27         34.29        41.44 o                         
   6  32   1       1230.67       1104.34       112.11 o                         
   7  32   1          1.72          9.23        47.36 o                         
   8  32   1        378.65        314.41        53.58 o                         
   9  32   1         31.53         15.34        54.37 o                         
  10  32   1        156.44         60.12        74.15 o                         
  11  32   1         10.11         55.61        41.81 o                         
  12  32   1        368.41        420.71       142.66 o                         
 -10  33   1          0.47        112.14        54.08 o                         
  -9  33   1         21.80         51.42        47.73 o                         
  -8  33   1          6.34         33.49        43.79 o                         
  -7  33   1        539.12        517.78        80.96 o                         
  -6  33   1          9.75         15.13        40.51 o                         
  -5  33   1        132.00        179.91        53.73 o                         
  -4  33   1         19.83         57.37        38.37 o                         
  -3  33   1         23.49         11.21        35.83 o                         
  -2  33   1         19.58         34.36        37.24 o                         
  -1  33   1        213.89        274.56        50.50 o                         
   0  33   1         54.30        205.15        50.28 o                         
   1  33   1         14.70         45.59        56.34 o                         
   2  33   1          7.71        148.06        46.60 o                         
   3  33   1          7.20         11.63        87.80 o                         
   4  33   1         35.66         32.77        45.81 o                         
   5  33   1        245.78        276.71        62.84 o                         
   6  33   1         20.88         96.05        51.00 o                         
   7  33   1          0.22         35.37        57.53 o                         
   8  33   1          2.06        114.32        74.36 o                         
   9  33   1         39.90         23.59        40.72 o                         
  10  33   1         10.40          6.50        39.15 o                         
  -8  34   1          8.30        -18.03        35.98 o                         
  -7  34   1         29.91         52.60        63.78 o                         
  -6  34   1        169.37        176.04        76.82 o                         
  -5  34   1        533.62        538.13        84.25 o                         
  -4  34   1         86.14         42.93        41.26 o                         
  -3  34   1        117.20         72.50        60.02 o                         
  -2  34   1        347.71        274.50        53.49 o                         
  -1  34   1        120.63        191.79        76.34 o                         
   0  34   1       1233.14       1168.12       120.00 o                         
   1  34   1        134.09        166.23        60.43 o                         
   2  34   1       1010.49        953.44       152.54 o                         
   3  34   1        175.82        118.88        70.46 o                         
   4  34   1        235.70        323.17        66.14 o                         
   5  34   1        390.00        336.94        81.85 o                         
   6  34   1        273.90        309.72        66.55 o                         
   7  34   1        232.30        191.88        86.13 o                         
   8  34   1         39.06         87.70        55.82 o                         
  -5  35   1          5.61        -16.96        48.17 o                         
  -4  35   1         20.53        -72.18        72.18 o                         
  -3  35   1         22.78        150.71        70.67 o                         
  -2  35   1         85.51        118.72        51.94 o                         
  -1  35   1         58.16         44.21        40.85 o                         
   0  35   1         35.39         33.23        47.37 o                         
   1  35   1         25.72         46.49        52.83 o                         
   2  35   1         14.17         25.08        54.44 o                         
   3  35   1         86.07        192.36        79.20 o                         
 -28   0   2          2.27        108.27        81.10 o                         
 -26   0   2        426.03        121.08        94.15 o                         
 -24   0   2          8.27        -36.03        71.85 o                         
 -22   0   2         22.01        -18.44        65.87 o                         
 -20   0   2         13.32        -33.43        33.43 o                         
 -18   0   2       1754.48       1865.83       113.52 o                         
 -16   0   2          3.24         52.27        50.27 o                         
 -14   0   2       5968.71       5764.03       137.83 o                         
 -12   0   2      17817.73      17807.47       305.27 o                         
 -10   0   2        666.38        668.98        47.18 o                         
  -8   0   2       6649.37       7117.93       149.15 o                         
  -6   0   2       7222.27       5794.18        93.95 o                         
  -4   0   2      44908.41      43512.81       614.15 o                         
  -2   0   2         71.80         24.80         9.63 o                         
   2   0   2       5243.99       6598.81       114.15 o                         
   4   0   2      62893.03      61226.20       455.45 o                         
   6   0   2       1754.84       2750.05       115.96 o                         
   8   0   2        221.98         40.68        24.42 o                         
  10   0   2       6401.95       6589.00       222.97 o                         
  12   0   2      19123.01      19475.20       417.48 o                         
  14   0   2       9320.82       9461.76       313.95 o                         
  16   0   2         89.61         21.21        38.61 o                         
  18   0   2       2216.44       2091.13       130.71 o                         
  20   0   2        880.70        752.10        87.08 o                         
  22   0   2         10.04       -100.19       100.19 o                         
  24   0   2        927.94        835.83       170.81 o                         
  26   0   2        316.35        160.01       107.10 o                         
  28   0   2         34.00        -89.34        89.34 o                         
 -29   1   2          0.42        -81.23        81.23 o                         
 -28   1   2          0.52         26.82        50.79 o                         
 -27   1   2         62.07         90.40       152.01 o                         
 -26   1   2          1.93        112.23        61.73 o                         
 -25   1   2         18.58         76.72        53.99 o                         
 -24   1   2        171.31        214.04        73.35 o                         
 -23   1   2          4.37         85.12        58.31 o                         
 -22   1   2        287.30        355.96        74.61 o                         
 -21   1   2        483.74        531.42        62.53 o                         
 -20   1   2        149.10        113.91        42.40 o                         
 -19   1   2        205.37        113.03        27.77 o                         
 -18   1   2         81.48         82.90        27.11 o                         
 -17   1   2         37.95         -7.37        32.01 o                         
 -16   1   2        941.49        865.35        47.73 o                         
 -15   1   2          2.80         13.92        17.84 o                         
 -14   1   2         33.28         75.57        19.99 o                         
 -13   1   2      11287.58      11554.64       131.62 o                         
 -12   1   2        156.57        279.70        24.35 o                         
 -11   1   2       6559.89       7023.03        92.96 o                         
 -10   1   2       1146.85       1205.92        41.29 o                         
  -9   1   2       4022.44       4137.45        68.42 o                         
  -8   1   2       9736.46       9508.28       138.44 o                         
  -7   1   2      20581.61      18475.72       177.64 o                         
  -6   1   2       5957.47       4650.12        71.01 o                         
  -5   1   2        235.74        335.46        17.50 o                         
  -4   1   2       2111.69       1641.66        31.24 o                         
  -3   1   2      12822.41       9195.22       125.32 o                         
  -2   1   2       5184.92       5730.02        59.48 o                         
   2   1   2      36602.71      37133.27       278.45 o                         
   3   1   2       1262.62       1866.30        82.25 o                         
   4   1   2      23944.68      21919.75       190.62 o                         
   5   1   2        168.69        195.34        24.04 o                         
   6   1   2          1.47        176.24        38.89 o                         
   7   1   2       3303.79       3079.44        91.99 o                         
   8   1   2       9748.42       9939.47       174.62 o                         
   9   1   2       3231.37       3118.05       104.69 o                         
  10   1   2       4773.79       4802.83       135.70 o                         
  11   1   2      11864.87      12419.17       227.11 o                         
  12   1   2       1175.25       1203.80        76.99 o                         
  13   1   2        837.24       1054.25        66.20 o                         
  14   1   2       1546.64       1530.53        78.53 o                         
  15   1   2        434.75        514.10        53.30 o                         
  16   1   2       1409.99       1557.45        75.80 o                         
  17   1   2        798.18       1097.00        68.55 o                         
  18   1   2         80.27         94.87        36.38 o                         
  19   1   2        761.77        706.09        58.24 o                         
  20   1   2        942.42        861.47        66.51 o                         
  21   1   2        964.00        840.74        67.01 o                         
  22   1   2         93.27         26.78        36.19 o                         
  23   1   2         11.97        -30.41        34.01 o                         
  24   1   2        183.03        268.39        80.95 o                         
  25   1   2          1.97         40.97        56.12 o                         
  26   1   2          7.71         13.12        52.62 o                         
  27   1   2        129.71        140.84        67.15 o                         
  28   1   2         35.20          4.16        56.77 o                         
 -29   2   2         55.66        214.10       106.19 o                         
 -28   2   2          3.57        -88.85        88.85 o                         
 -27   2   2        502.89        353.51        90.56 o                         
 -26   2   2         58.12        111.40        61.49 o                         
 -25   2   2        430.04        407.67        84.06 o                         
 -24   2   2        707.25        628.86        93.73 o                         
 -23   2   2        158.30        254.69        87.47 o                         
 -22   2   2         82.00         30.19        49.51 o                         
 -21   2   2        764.24        833.15        75.65 o                         
 -20   2   2          0.59         36.43        28.30 o                         
 -19   2   2        466.85        500.40        48.45 o                         
 -18   2   2       1000.55       1070.72        61.80 o                         
 -17   2   2          0.57        110.37        26.13 o                         
 -16   2   2        885.51        900.33        47.69 o                         
 -15   2   2        198.31        122.66        21.43 o                         
 -14   2   2         80.22         33.01        17.37 o                         
 -13   2   2        495.75        444.83        30.18 o                         
 -12   2   2       2471.98       2598.80        65.99 o                         
 -11   2   2       2471.03       2424.83        71.44 o                         
 -10   2   2       7025.15       6801.51        99.35 o                         
  -9   2   2       5445.19       5452.11        89.13 o                         
  -8   2   2       1702.74       2219.00        54.16 o                         
  -7   2   2      10046.96      10107.74       265.36 o                         
  -6   2   2      17691.41      16931.61       301.28 o                         
  -5   2   2        225.23        916.34       105.83 o                         
  -3   2   2       5833.05       6070.89        72.31 o                         
  -2   2   2        489.56        473.00        19.93 o                         
  -1   2   2       1123.96        724.84        22.01 o                         
   0   2   2      64024.84      90492.90       317.18 o                         
   1   2   2       2323.68       4148.29       538.09 o                         
   2   2   2       5252.50       4689.02        99.14 o                         
   3   2   2       4613.67       4749.42       118.40 o                         
   4   2   2      14089.16      13924.64       119.79 o                         
   5   2   2       8794.78       9362.84       150.81 o                         
   6   2   2      39220.25      37231.62       499.09 o                         
   7   2   2       3621.32       3592.86        75.91 o                         
   8   2   2      12586.92      12171.89       214.05 o                         
   9   2   2         14.60         42.85        19.98 o                         
  10   2   2        150.36        181.86        37.90 o                         
  11   2   2       2567.52       2546.36        87.59 o                         
  12   2   2       1981.19       1788.80        77.91 o                         
  13   2   2       1631.53       1855.38        83.79 o                         
  14   2   2        222.91        177.28        31.55 o                         
  15   2   2         67.07         69.69        31.90 o                         
  16   2   2        222.64        259.51        45.26 o                         
  17   2   2          1.79         -2.64        32.61 o                         
  18   2   2       1743.96       1654.89        83.18 o                         
  19   2   2         52.65        125.61        34.43 o                         
  20   2   2         72.57         78.82        31.94 o                         
  21   2   2        125.12        137.50        38.49 o                         
  22   2   2          1.38         53.33        44.75 o                         
  23   2   2        158.02        194.69        42.10 o                         
  24   2   2       1129.81       1033.03        93.32 o                         
  25   2   2         92.79          3.48        60.24 o                         
  26   2   2         45.66         50.41        61.03 o                         
  27   2   2         79.33        106.41       107.19 o                         
  28   2   2          1.30         36.31        60.10 o                         
 -29   3   2          4.95         18.28        83.19 o                         
 -28   3   2          2.23         77.82        91.38 o                         
 -27   3   2         16.42         21.62        60.55 o                         
 -26   3   2          9.99          0.14        55.09 o                         
 -25   3   2          4.55         13.27        66.16 o                         
 -24   3   2         64.59         15.74        55.95 o                         
 -23   3   2          1.10         42.89        52.83 o                         
 -22   3   2         68.11         73.45        53.47 o                         
 -21   3   2        345.01        410.45        83.15 o                         
 -20   3   2          5.15        -10.94        29.65 o                         
 -19   3   2        192.42        309.97        40.70 o                         
 -18   3   2         76.14         77.34        23.78 o                         
 -17   3   2        122.04        197.94        28.89 o                         
 -16   3   2       1841.29       1723.10        65.19 o                         
 -15   3   2        970.96        959.80        47.31 o                         
 -14   3   2        584.33        628.50        41.52 o                         
 -13   3   2          8.89        -13.08        19.87 o                         
 -12   3   2        249.69        212.85        24.52 o                         
 -11   3   2       1574.27       1410.19        51.10 o                         
 -10   3   2          7.96         33.61        17.30 o                         
  -9   3   2       2138.96       2221.32        58.56 o                         
  -8   3   2       9876.89       9940.26       163.23 o                         
  -7   3   2        100.27        190.13        17.24 o                         
  -6   3   2       5355.19       4991.20        67.37 o                         
  -5   3   2      11438.91      11291.27       139.29 o                         
  -4   3   2       6598.16       7361.84       101.07 o                         
  -3   3   2       7452.22       7179.03        71.41 o                         
  -2   3   2       9664.92       9460.29       120.41 o                         
  -1   3   2       1671.83       2416.86        29.06 o                         
   0   3   2       1281.77       1573.28        27.96 o                         
   1   3   2       2978.25       2003.46        56.64 o                         
   2   3   2      26866.80      26474.37      1023.74 o                         
   3   3   2       8369.46       8145.30       160.93 o                         
   4   3   2        477.24        438.16        20.34 o                         
   5   3   2       1512.75       2290.69        49.84 o                         
   6   3   2        240.22        223.07        20.04 o                         
   7   3   2        809.69        846.17        38.18 o                         
   8   3   2       7551.20       7764.17       116.31 o                         
   9   3   2        856.60        808.97        37.99 o                         
  10   3   2       1192.68       1310.40        50.53 o                         
  11   3   2       1897.92       2034.10        65.69 o                         
  12   3   2          2.66          7.32        23.30 o                         
  13   3   2        206.20        272.31        39.20 o                         
  14   3   2        585.04        597.20        51.73 o                         
  15   3   2       1019.88        871.32        63.46 o                         
  16   3   2        105.23         67.56        50.10 o                         
  17   3   2       2039.56       1862.81        96.85 o                         
  18   3   2          4.51         43.02        30.72 o                         
  19   3   2        174.21        198.46        41.66 o                         
  20   3   2       1195.27       1226.33        78.23 o                         
  21   3   2       1566.90       1645.68        91.36 o                         
  22   3   2          8.79         58.19        35.54 o                         
  23   3   2       1020.08       1087.67        79.61 o                         
  24   3   2        505.86        516.00       102.98 o                         
  25   3   2         26.55         28.59        57.61 o                         
  26   3   2         89.69         13.60        56.84 o                         
  27   3   2        218.18        237.50       125.49 o                         
  28   3   2          7.44        -54.01        73.76 o                         
 -28   4   2        355.47        187.13       117.09 o                         
 -27   4   2        491.57        342.26        87.33 o                         
 -26   4   2        178.84        182.39        70.27 o                         
 -25   4   2        618.67        598.84       101.54 o                         
 -24   4   2       1161.39       1095.09       120.67 o                         
 -23   4   2          4.38         92.82        64.75 o                         
 -22   4   2       1668.16       1927.41       147.44 o                         
 -21   4   2        594.36        614.33        71.68 o                         
 -20   4   2        481.19        467.14        47.03 o                         
 -19   4   2          1.10         79.19        29.05 o                         
 -18   4   2       2941.51       2817.77        88.24 o                         
 -17   4   2       2195.20       2133.98        74.96 o                         
 -16   4   2       3046.78       3163.23        86.48 o                         
 -15   4   2         42.58         56.28        22.30 o                         
 -14   4   2        255.66        448.08        36.78 o                         
 -13   4   2       3603.78       3383.50        86.40 o                         
 -12   4   2        395.90        356.52        29.55 o                         
 -11   4   2        118.32        141.40        26.55 o                         
 -10   4   2       6656.48       6579.80       122.78 o                         
  -9   4   2      11225.24      12344.62       153.29 o                         
  -8   4   2         41.29        146.33        18.67 o                         
  -7   4   2      10214.57       9842.98       105.23 o                         
  -6   4   2      13896.47      13331.62       238.70 o                         
  -5   4   2      10954.96      11238.31       227.96 o                         
  -4   4   2      11444.10      11682.51        89.56 o                         
  -3   4   2      40424.79      38875.94       383.33 o                         
  -2   4   2       3446.82       3040.95        90.56 o                         
  -1   4   2      10486.77      11304.33        59.41 o                         
   0   4   2      74663.27      79628.52      1193.03 o                         
   1   4   2          1.84        156.06        18.83 o                         
   2   4   2       8414.30       7538.29       136.93 o                         
   3   4   2       3666.01       3121.44       112.57 o                         
   4   4   2       6836.64       6229.31        87.78 o                         
   5   4   2       1099.38       1145.54        35.77 o                         
   6   4   2       4616.13       4731.19        78.77 o                         
   7   4   2       5409.82       5548.45        93.39 o                         
   8   4   2       2666.97       2418.76        67.16 o                         
   9   4   2        167.51        174.87        21.58 o                         
  10   4   2       2567.27       2339.57        66.97 o                         
  11   4   2        748.86        691.48        39.85 o                         
  12   4   2       1022.30        919.14        47.85 o                         
  13   4   2        296.34        292.16        36.18 o                         
  14   4   2        827.71        703.93        57.39 o                         
  15   4   2       2686.65       2844.56       109.98 o                         
  16   4   2        124.50        175.01        36.90 o                         
  17   4   2         89.92         78.20        52.75 o                         
  18   4   2        119.52         99.40        34.37 o                         
  19   4   2         74.42         96.77        32.86 o                         
  20   4   2       1446.00       1566.60        86.16 o                         
  21   4   2        777.96        788.29        67.97 o                         
  22   4   2         67.10        205.17        44.67 o                         
  23   4   2         60.17          5.98        38.45 o                         
  24   4   2        109.44         87.23        38.85 o                         
  25   4   2         82.43        176.32        91.54 o                         
  26   4   2         38.20        -23.80        80.48 o                         
  27   4   2         17.79        -17.04        61.20 o                         
  28   4   2          0.08         36.88        93.50 o                         
 -28   5   2         90.87        117.29       115.13 o                         
 -27   5   2         10.56        155.27       104.56 o                         
 -26   5   2         34.70         36.71        58.03 o                         
 -25   5   2          2.42        -42.52        67.08 o                         
 -24   5   2          6.67        184.34        76.52 o                         
 -23   5   2        128.21        164.72        80.55 o                         
 -22   5   2        746.43        872.29        80.90 o                         
 -21   5   2         10.18         89.11        42.03 o                         
 -20   5   2        105.28         96.47        30.62 o                         
 -19   5   2        374.82        371.64        38.25 o                         
 -18   5   2        398.73        439.98        39.30 o                         
 -17   5   2         22.89         69.45        25.21 o                         
 -16   5   2       5493.99       5260.17       122.12 o                         
 -15   5   2        168.96        348.69        37.53 o                         
 -14   5   2       3391.19       3360.91        91.14 o                         
 -13   5   2       2731.92       2968.78        82.06 o                         
 -12   5   2       1382.41       1377.64        74.88 o                         
 -11   5   2       2242.85       2121.72        73.33 o                         
 -10   5   2       6217.86       6261.57       123.13 o                         
  -9   5   2       6389.44       6894.84       116.79 o                         
  -8   5   2       9896.24      11184.34       123.51 o                         
  -7   5   2       2186.88       1974.46        73.81 o                         
  -6   5   2          5.99          9.04        11.15 o                         
  -5   5   2        205.23        543.95        33.66 o                         
  -4   5   2       2871.33       4378.94        57.42 o                         
  -3   5   2      27398.84      27880.18       272.06 o                         
  -2   5   2       8487.35       8559.42       226.66 o                         
  -1   5   2       1099.11       1159.53        27.01 o                         
   0   5   2      20807.56      26530.30       620.64 o                         
   2   5   2      97056.84     100669.46       407.24 o                         
   3   5   2      13703.16      13326.74       216.85 o                         
   4   5   2        250.16        189.08        26.57 o                         
   5   5   2        977.02       1085.66        35.28 o                         
   6   5   2        835.63       1076.21        38.72 o                         
   7   5   2       1265.75       1293.09        48.23 o                         
   8   5   2       1151.23        974.72        43.93 o                         
   9   5   2      11365.63      12301.79       160.31 o                         
  11   5   2       1186.53       1241.96        52.32 o                         
  12   5   2        477.62        434.50        34.99 o                         
  13   5   2        222.23        216.63        30.86 o                         
  14   5   2       1620.45       1934.87        89.00 o                         
  15   5   2        239.35        348.27        45.59 o                         
  16   5   2       1263.57       1196.84        76.51 o                         
  17   5   2       1851.02       1732.93        93.83 o                         
  18   5   2         79.84        114.57        36.39 o                         
  19   5   2       1057.17       1203.09        85.09 o                         
  20   5   2       1425.32       1466.31        83.96 o                         
  21   5   2       1205.76       1230.86       108.99 o                         
  22   5   2        163.26        201.39        50.97 o                         
  23   5   2        200.25        171.81        50.60 o                         
  24   5   2         44.71        -43.66        45.17 o                         
  25   5   2        195.92        167.68        69.68 o                         
  26   5   2         39.06         44.73        60.28 o                         
  27   5   2          7.65         12.69        54.36 o                         
  28   5   2        164.07        134.45        67.01 o                         
 -28   6   2         23.04         48.88        86.08 o                         
 -27   6   2         17.43        -82.26        82.26 o                         
 -26   6   2         66.27         39.04        56.22 o                         
 -25   6   2         83.72          8.65        56.43 o                         
 -24   6   2        507.33        673.74        97.87 o                         
 -23   6   2        160.42        165.19        59.92 o                         
 -22   6   2        677.53        695.90        71.47 o                         
 -21   6   2         28.77         64.76        42.52 o                         
 -20   6   2          0.65         78.72        37.42 o                         
 -19   6   2         21.09         33.62        25.07 o                         
 -18   6   2         50.53         31.02        21.76 o                         
 -17   6   2        603.84        591.54        46.57 o                         
 -16   6   2       1525.90       1346.59        65.19 o                         
 -15   6   2        115.16        126.15        26.72 o                         
 -14   6   2        280.66        258.40        30.14 o                         
 -13   6   2          1.24         12.55        32.63 o                         
 -12   6   2       5291.11       5030.22       118.26 o                         
 -11   6   2         42.03         75.70        31.00 o                         
 -10   6   2       8684.48       8486.71       178.32 o                         
  -9   6   2       5809.14       5711.24       116.07 o                         
  -8   6   2        820.68       1059.59        49.51 o                         
  -7   6   2      15443.19      16071.79       207.69 o                         
  -6   6   2       9187.34       8183.12       113.12 o                         
  -5   6   2       6245.15       6043.78        99.89 o                         
  -4   6   2      12887.58      11572.78       149.65 o                         
  -3   6   2       5906.28       5442.64       104.87 o                         
  -2   6   2       2164.54       2794.69        47.31 o                         
  -1   6   2       4239.59       4528.29        47.91 o                         
   0   6   2       1720.12       1566.85        33.36 o                         
   1   6   2       1103.39       1429.17        59.24 o                         
   2   6   2      23296.65      23581.31       167.69 o                         
   3   6   2      23885.91      21944.10       294.55 o                         
   4   6   2       2769.35       2950.95       118.95 o                         
   5   6   2      12774.76      11952.16       251.96 o                         
   6   6   2      12205.65      11915.19       127.61 o                         
   7   6   2       7167.81       7418.34       108.71 o                         
   8   6   2       3332.94       3459.07        80.39 o                         
   9   6   2       4873.79       4786.80       100.60 o                         
  10   6   2        396.66        435.44        36.54 o                         
  11   6   2       8072.01       8207.85       147.19 o                         
  12   6   2      16028.46      15708.91       226.07 o                         
  13   6   2       2502.58       2431.18        79.53 o                         
  14   6   2        329.15        380.36        36.73 o                         
  15   6   2       5266.68       5331.60       151.15 o                         
  16   6   2        483.82        419.77        49.97 o                         
  17   6   2       1050.92       1108.89        77.54 o                         
  18   6   2        888.17        832.20        70.09 o                         
  19   6   2         87.95         64.10        39.02 o                         
  20   6   2        509.56        605.20        67.23 o                         
  21   6   2       1832.43       1829.95        97.49 o                         
  22   6   2        209.36        253.53        48.75 o                         
  23   6   2         77.39         36.56        53.48 o                         
  24   6   2         13.68         33.27        41.49 o                         
  25   6   2          2.03        -26.00        53.44 o                         
  26   6   2         67.18         93.23        62.68 o                         
  27   6   2        247.53        146.74        74.98 o                         
  28   6   2          0.07        101.89        85.82 o                         
 -28   7   2         73.15        -23.09        73.92 o                         
 -27   7   2        219.93        236.12       127.24 o                         
 -26   7   2         16.81        -34.66        83.96 o                         
 -25   7   2          6.03         71.11       137.27 o                         
 -24   7   2          0.84         58.39        62.81 o                         
 -23   7   2        167.75        178.73        67.23 o                         
 -22   7   2        314.22        314.76        54.57 o                         
 -21   7   2       1574.70       1646.07       102.48 o                         
 -20   7   2         32.10        -11.74        31.44 o                         
 -19   7   2        695.31        659.37        56.49 o                         
 -18   7   2         25.96         23.73        27.91 o                         
 -17   7   2        210.69        245.19        39.47 o                         
 -16   7   2       1112.28       1077.22        70.77 o                         
 -15   7   2        686.69        614.74        57.37 o                         
 -14   7   2        103.21        170.82        41.95 o                         
 -13   7   2        389.74        405.72        51.46 o                         
 -12   7   2       1102.71       1183.50        78.22 o                         
 -11   7   2        692.33        615.29        55.06 o                         
 -10   7   2       8569.89       8720.11       152.66 o                         
  -9   7   2       1111.39       1594.06        66.46 o                         
  -7   7   2        465.68        309.44        33.03 o                         
  -6   7   2          8.01         35.50        13.69 o                         
  -5   7   2       8902.25       8495.86        90.31 o                         
  -4   7   2      30245.84      31164.67       198.52 o                         
  -3   7   2        849.44        673.38        21.61 o                         
  -2   7   2       5945.35       6006.80        70.90 o                         
  -1   7   2       1968.35       2104.24        35.87 o                         
   0   7   2         35.56         78.51        12.31 o                         
   1   7   2       3125.22       2757.35        60.28 o                         
   2   7   2       4005.66       4478.19        78.06 o                         
   3   7   2      28132.42      28543.54       268.07 o                         
   4   7   2      12017.14      13774.24       263.51 o                         
   5   7   2       5074.91       5417.75       174.51 o                         
   6   7   2        643.14       1003.38        47.86 o                         
   7   7   2       1559.15       1530.36        58.84 o                         
   8   7   2      20037.65      21197.75       199.35 o                         
   9   7   2        300.80        675.20        58.75 o                         
  10   7   2       1362.59       1294.96        57.18 o                         
  11   7   2        699.93        653.66        51.25 o                         
  12   7   2        449.98        520.08        46.02 o                         
  13   7   2        242.88        298.40        31.94 o                         
  14   7   2       1439.09       1605.28        68.46 o                         
  15   7   2        101.79        133.30        27.89 o                         
  16   7   2        488.64        464.13        65.07 o                         
  17   7   2         42.28         46.10        40.40 o                         
  18   7   2        135.93        107.60        40.36 o                         
  19   7   2       1065.18       1130.89        84.23 o                         
  20   7   2        593.90        661.23        69.16 o                         
  21   7   2          0.51         96.08        57.91 o                         
  22   7   2         24.60         -0.61        53.45 o                         
  23   7   2         46.65         34.82        43.17 o                         
  24   7   2        109.52         88.86        55.98 o                         
  25   7   2         89.71         60.04        57.88 o                         
  26   7   2         52.46         -7.14        54.51 o                         
  27   7   2          0.12         80.67        67.46 o                         
 -28   8   2         39.29         90.27       128.13 o                         
 -27   8   2        179.12         16.92        71.20 o                         
 -26   8   2         34.53         78.05       100.85 o                         
 -25   8   2        151.00        143.72       114.86 o                         
 -24   8   2         51.49         91.55        52.26 o                         
 -23   8   2        217.39        167.31        68.02 o                         
 -22   8   2         47.04         11.39        36.56 o                         
 -21   8   2        369.69        385.05        57.90 o                         
 -20   8   2        148.34        212.57        44.01 o                         
 -19   8   2        132.17         85.70        30.68 o                         
 -18   8   2          1.30         35.05        30.98 o                         
 -17   8   2         17.54         67.09        30.21 o                         
 -16   8   2         16.59          7.74        26.01 o                         
 -15   8   2       3775.15       3812.43       183.56 o                         
 -14   8   2          0.88        -31.31        36.82 o                         
 -13   8   2        601.38        512.12        55.74 o                         
 -12   8   2         80.96        117.23        31.17 o                         
 -11   8   2       1030.48       1047.83        71.54 o                         
 -10   8   2       1380.74       1421.33        64.82 o                         
  -9   8   2      10477.51      10355.72       161.63 o                         
  -8   8   2       1077.10       1209.59        55.00 o                         
  -7   8   2         74.57        182.11        21.44 o                         
  -6   8   2        125.16        152.32        20.19 o                         
  -5   8   2       1032.62        958.88        32.03 o                         
  -4   8   2          7.51         91.61        13.82 o                         
  -3   8   2         12.01         18.78         7.83 o                         
  -2   8   2       6732.36       5998.95        77.74 o                         
  -1   8   2         72.74         93.91         9.83 o                         
   0   8   2       2325.58       2427.30        49.36 o                         
   1   8   2       1127.99       1461.52        41.42 o                         
   2   8   2       1101.62       1075.16        36.84 o                         
   3   8   2      29270.64      29405.54       386.98 o                         
   4   8   2       5172.31       5055.62       118.64 o                         
   5   8   2       3802.51       3537.85       147.87 o                         
   6   8   2       4108.68       3998.70       163.42 o                         
   7   8   2          2.94         36.84        88.72 o                         
   8   8   2      15488.23      15423.43       200.83 o                         
   9   8   2      14860.75      13935.44       205.09 o                         
  10   8   2       3426.37       3392.57       108.16 o                         
  11   8   2        224.09        269.58        33.22 o                         
  12   8   2       6020.89       5657.76       128.37 o                         
  13   8   2       3477.86       3338.46       104.48 o                         
  14   8   2        711.08        755.56        49.08 o                         
  15   8   2       1190.20       1164.62        70.52 o                         
  16   8   2       4556.31       5035.26       155.39 o                         
  17   8   2        128.46        208.10        46.68 o                         
  18   8   2        486.61        388.97        74.25 o                         
  19   8   2         33.17        124.23        62.29 o                         
  20   8   2        719.06        777.25       208.55 o                         
  21   8   2        380.16        477.66        82.13 o                         
  22   8   2        351.16        429.41        65.00 o                         
  23   8   2          2.23         77.55        44.58 o                         
  24   8   2          1.29        -19.15        42.84 o                         
  25   8   2         93.55         61.85        60.64 o                         
  26   8   2          0.52         75.07        58.82 o                         
  27   8   2        297.15        145.43        71.82 o                         
 -28   9   2        112.83        140.25        86.70 o                         
 -27   9   2         49.73         36.02        86.85 o                         
 -26   9   2          1.04        -27.66        89.80 o                         
 -25   9   2         55.79        109.10        97.34 o                         
 -24   9   2        337.67        302.05        77.20 o                         
 -23   9   2         14.46         77.38        50.39 o                         
 -22   9   2         16.07        167.60        55.79 o                         
 -21   9   2         19.20        -11.09        39.48 o                         
 -20   9   2        465.13        457.72        59.14 o                         
 -19   9   2        309.35        390.21        54.25 o                         
 -18   9   2       1946.59       1989.76       156.08 o                         
 -17   9   2        113.10        188.80        39.98 o                         
 -16   9   2        827.31        791.10        62.64 o                         
 -15   9   2        284.36        411.77       102.50 o                         
 -14   9   2        151.60        141.01        64.25 o                         
 -13   9   2        211.75        329.99        51.77 o                         
 -12   9   2       4780.70       5095.94       158.27 o                         
 -11   9   2        300.31        251.56        44.48 o                         
 -10   9   2       3705.52       3632.66       103.14 o                         
  -9   9   2       3640.83       3278.19        93.96 o                         
  -8   9   2       2261.15       2125.16        99.38 o                         
  -7   9   2       3974.60       4049.33        89.89 o                         
  -6   9   2       2584.70       2546.74        68.54 o                         
  -5   9   2       1218.21       1411.69        35.26 o                         
  -4   9   2      11774.10      11431.10       199.89 o                         
  -3   9   2       1776.97       2200.96        50.80 o                         
  -2   9   2       2465.57       2232.88        40.11 o                         
  -1   9   2        221.95        183.70        13.85 o                         
   0   9   2       4709.19       4123.22        71.14 o                         
   1   9   2         37.38        151.65        18.63 o                         
   2   9   2       2774.40       2550.64        64.71 o                         
   3   9   2       7823.31       8101.46       155.47 o                         
   4   9   2       1649.93       1572.76        58.80 o                         
   5   9   2       1307.60       1442.97        70.47 o                         
   6   9   2         69.82        128.66        31.80 o                         
   7   9   2       9059.42       8978.08       129.36 o                         
   8   9   2      13128.40      12776.35       186.38 o                         
   9   9   2         35.84         58.79        35.55 o                         
  10   9   2       1687.74       1890.93       122.72 o                         
  11   9   2       4929.59       4759.48       176.52 o                         
  12   9   2       4183.57       4232.52       208.17 o                         
  13   9   2          7.29         38.97        39.64 o                         
  14   9   2       5586.11       5544.75       331.97 o                         
  15   9   2       2542.42       2554.04       100.34 o                         
  16   9   2        147.67        163.76        58.30 o                         
  17   9   2        249.12        271.31        60.76 o                         
  18   9   2        280.89        263.65       159.12 o                         
  19   9   2        328.46        325.20        68.51 o                         
  20   9   2       2068.70       2224.18       150.11 o                         
  21   9   2         67.74        224.47        68.42 o                         
  22   9   2        194.75        207.93        53.21 o                         
  23   9   2         34.71        114.26        50.84 o                         
  24   9   2        419.52        325.27        62.19 o                         
  25   9   2          2.70         10.99        54.93 o                         
  26   9   2         95.36         30.99        67.00 o                         
  27   9   2          0.26         36.06        60.57 o                         
 -27  10   2        116.04        365.63        89.21 o                         
 -26  10   2        450.73        474.43       144.16 o                         
 -25  10   2        155.96        192.24       109.26 o                         
 -24  10   2        101.06        134.07        99.36 o                         
 -23  10   2          5.80        -24.08        51.42 o                         
 -22  10   2          5.48        131.60        45.85 o                         
 -21  10   2        896.16        952.31        97.20 o                         
 -20  10   2         38.17        149.43        52.67 o                         
 -19  10   2       2259.79       2268.73       142.37 o                         
 -18  10   2         56.95        173.91        44.02 o                         
 -17  10   2       3021.17       3128.98       122.53 o                         
 -16  10   2         46.92         51.29        36.76 o                         
 -15  10   2       5233.25       5306.92       182.84 o                         
 -14  10   2       2267.23       2325.91       117.44 o                         
 -13  10   2       2314.76       2414.08       234.54 o                         
 -12  10   2         86.46        166.47        40.67 o                         
 -11  10   2       1106.71       1110.34        63.81 o                         
 -10  10   2         31.39         30.08        22.08 o                         
  -9  10   2       3434.46       3340.58        97.18 o                         
  -8  10   2       6784.24       6339.06       168.09 o                         
  -7  10   2        604.63        530.08        31.07 o                         
  -6  10   2       1964.97       2053.05        53.36 o                         
  -5  10   2         13.59         50.29        12.91 o                         
  -4  10   2       1030.73        855.74        28.90 o                         
  -3  10   2         46.06         62.93        18.45 o                         
  -2  10   2       1842.12       1983.55        40.04 o                         
  -1  10   2        326.63        487.12        24.84 o                         
   0  10   2       5955.99       6345.67        99.98 o                         
   1  10   2         11.59        137.95        19.33 o                         
   2  10   2       5107.93       5115.57        85.32 o                         
   3  10   2       4203.73       3884.55        77.46 o                         
   4  10   2       2476.64       2231.68        79.35 o                         
   5  10   2         16.05        110.44        29.77 o                         
   6  10   2       3560.02       3719.03       122.48 o                         
   7  10   2       2695.22       2586.69       131.40 o                         
   8  10   2       8451.56       8079.02       152.49 o                         
   9  10   2       3649.17       3686.60       137.36 o                         
  10  10   2       3337.28       3172.11       105.87 o                         
  11  10   2        503.15        484.34        48.43 o                         
  12  10   2       3842.45       3446.38       121.44 o                         
  13  10   2        440.74        360.50        46.07 o                         
  14  10   2       1134.87        920.76        71.09 o                         
  15  10   2          3.10        -22.88        47.55 o                         
  16  10   2        135.74        112.79        51.72 o                         
  17  10   2        414.01        423.90        91.30 o                         
  18  10   2        719.25        701.88       122.54 o                         
  19  10   2        488.16        358.17        62.39 o                         
  20  10   2         39.52        -14.94       105.94 o                         
  21  10   2         51.68        197.83        62.13 o                         
  22  10   2        194.78        250.88        71.58 o                         
  23  10   2          0.78         84.31        55.58 o                         
  24  10   2         70.17        113.57        45.12 o                         
  25  10   2          1.45        -30.40       132.61 o                         
  26  10   2        172.91        132.74        74.32 o                         
  27  10   2        213.51        263.40       120.75 o                         
 -27  11   2         45.26        134.04        97.23 o                         
 -26  11   2        185.36        300.13        86.54 o                         
 -25  11   2        165.56        190.92       103.74 o                         
 -24  11   2         10.95         91.47        91.76 o                         
 -23  11   2          3.47         46.85        89.32 o                         
 -22  11   2        258.02        284.07        56.22 o                         
 -21  11   2          4.67         51.92        47.51 o                         
 -20  11   2         98.01         16.50        41.87 o                         
 -19  11   2        399.32        427.91        70.29 o                         
 -18  11   2        203.27        245.19        46.84 o                         
 -17  11   2        289.45        311.46        57.89 o                         
 -16  11   2         92.50         65.65        38.36 o                         
 -15  11   2        839.38        793.08        74.94 o                         
 -14  11   2        834.68        806.64        77.29 o                         
 -13  11   2       5186.17       5168.78       236.62 o                         
 -12  11   2       2518.87       2269.42        92.08 o                         
 -11  11   2       1431.48       1343.81        69.59 o                         
 -10  11   2       1183.85       1137.75        61.63 o                         
  -9  11   2       1018.45        985.24        74.51 o                         
  -8  11   2       1151.80       1164.67        60.87 o                         
  -7  11   2         13.31         37.36        13.58 o                         
  -6  11   2       1380.62       1374.79        56.07 o                         
  -5  11   2        284.65        276.92        17.16 o                         
  -4  11   2         53.26        269.05        19.44 o                         
  -3  11   2       4227.00       4179.78        69.51 o                         
  -2  11   2       3284.68       3269.11        50.65 o                         
  -1  11   2      14165.53      14159.28       144.11 o                         
   0  11   2        318.34        205.71        12.93 o                         
   1  11   2       1198.99       1202.10        43.65 o                         
   2  11   2        310.20        392.92        27.48 o                         
   3  11   2         16.15         63.45        13.79 o                         
   4  11   2        152.82        263.55        28.04 o                         
   5  11   2      10297.12      10499.50       165.33 o                         
   6  11   2       2492.58       2628.92       105.18 o                         
   7  11   2        185.95        233.88        43.80 o                         
   8  11   2         31.52         93.65        21.65 o                         
   9  11   2        645.83        662.93        69.42 o                         
  10  11   2       2108.51       2005.82       103.78 o                         
  11  11   2        899.10        912.00        80.34 o                         
  12  11   2       1275.77       1074.07        71.46 o                         
  13  11   2       1932.04       1705.90        90.97 o                         
  14  11   2       1263.61       1540.64       156.54 o                         
  15  11   2       1662.10       1583.40       165.53 o                         
  16  11   2        118.34        253.37        79.54 o                         
  17  11   2       1003.00       1100.63       194.69 o                         
  18  11   2        341.40        511.35        79.46 o                         
  19  11   2          6.24         77.45        65.14 o                         
  20  11   2        150.40        235.00        60.00 o                         
  21  11   2          1.34        -23.14        47.92 o                         
  22  11   2         21.75         69.47        92.80 o                         
  23  11   2          7.47         13.03        43.21 o                         
  24  11   2        104.61        174.02        54.50 o                         
  25  11   2        638.60        657.34       105.51 o                         
  26  11   2        625.90        718.22       154.29 o                         
 -27  12   2        132.65        244.50       101.00 o                         
 -26  12   2        359.46        459.78        95.11 o                         
 -25  12   2        103.22        128.86        95.64 o                         
 -24  12   2        126.68        108.07        89.92 o                         
 -23  12   2         16.48         29.78        83.34 o                         
 -22  12   2        124.56        164.61        57.78 o                         
 -21  12   2        213.77        364.09        71.65 o                         
 -20  12   2        926.07       1020.76       155.61 o                         
 -19  12   2        310.12        387.20        89.66 o                         
 -18  12   2        583.93        490.38        72.75 o                         
 -17  12   2         21.75         25.09        64.82 o                         
 -16  12   2        376.73        398.69        63.26 o                         
 -15  12   2        593.61        504.25        63.65 o                         
 -14  12   2       3022.15       3219.38       140.72 o                         
 -13  12   2       2773.61       2379.09       118.48 o                         
 -12  12   2         11.99         -7.39        26.55 o                         
 -11  12   2         77.22        123.81        29.50 o                         
 -10  12   2        411.50        305.22        37.70 o                         
  -9  12   2         27.92         25.70        34.35 o                         
  -8  12   2        367.11        388.35        31.52 o                         
  -7  12   2        331.56        336.58        23.88 o                         
  -6  12   2       2498.19       2503.70        51.81 o                         
  -5  12   2       4111.70       3826.55        60.24 o                         
  -4  12   2        362.65        312.22        17.84 o                         
  -3  12   2       8374.66       8353.48        93.68 o                         
  -2  12   2        768.95        856.09        28.50 o                         
  -1  12   2        550.16        579.88        28.02 o                         
   0  12   2       4937.58       4559.88       183.34 o                         
   1  12   2        915.58        943.42        30.78 o                         
   2  12   2          5.41         61.66        18.91 o                         
   3  12   2       2819.36       2835.50        71.95 o                         
   4  12   2       2885.14       2783.00        73.26 o                         
   5  12   2       7412.81       8361.12       130.64 o                         
   6  12   2      13979.17      13152.32       238.38 o                         
   7  12   2       6351.19       6307.35       259.05 o                         
   8  12   2       5672.48       5401.45       228.18 o                         
   9  12   2       5168.46       5063.75       226.19 o                         
  10  12   2        129.38        350.47        67.41 o                         
  11  12   2       1430.41       1504.87       105.48 o                         
  12  12   2       1332.82       1391.75        79.72 o                         
  13  12   2       4001.62       3566.15       187.04 o                         
  14  12   2       1322.64       1330.99       154.31 o                         
  15  12   2        215.10        344.14       102.05 o                         
  16  12   2        501.27        732.04        91.37 o                         
  17  12   2        267.14        252.57        81.96 o                         
  18  12   2        912.09       1008.58       182.25 o                         
  19  12   2        627.17        543.10        84.72 o                         
  20  12   2          8.26         85.72        57.92 o                         
  21  12   2        378.45        369.61        80.48 o                         
  22  12   2         59.27          9.01        45.48 o                         
  23  12   2         41.05        -35.74        49.92 o                         
  24  12   2        329.05        188.61        51.79 o                         
  25  12   2          5.57         64.40       165.89 o                         
  26  12   2          1.74        -93.19        93.19 o                         
 -26  13   2          1.61         87.97        78.17 o                         
 -25  13   2         73.90        100.46        57.58 o                         
 -24  13   2          7.10        -24.42        86.08 o                         
 -23  13   2         10.46         50.88        53.91 o                         
 -22  13   2          1.03        -46.98        63.69 o                         
 -21  13   2         20.26         12.18        52.12 o                         
 -20  13   2         24.46         42.40        44.07 o                         
 -19  13   2       1645.21       1838.58       159.19 o                         
 -18  13   2       1335.52       1400.38       171.48 o                         
 -17  13   2        191.19        404.35       105.14 o                         
 -16  13   2        914.64        848.25       149.00 o                         
 -15  13   2        823.60        694.79        70.55 o                         
 -14  13   2        364.68        392.34        55.38 o                         
 -13  13   2        974.43        929.86        77.20 o                         
 -12  13   2       2561.32       2457.36        98.81 o                         
 -11  13   2        382.06        422.50        46.06 o                         
 -10  13   2       1314.83       1262.60        67.74 o                         
  -9  13   2         13.85         -1.36        26.51 o                         
  -8  13   2          6.84        106.90        24.10 o                         
  -7  13   2       3733.57       3617.23        66.06 o                         
  -6  13   2        621.29        660.48        28.28 o                         
  -5  13   2         33.03        117.62        16.75 o                         
  -4  13   2        769.88        784.30        28.13 o                         
  -3  13   2       5428.16       5760.92        81.47 o                         
  -2  13   2       9890.17       9360.02       130.86 o                         
  -1  13   2      25889.10      26241.98       215.46 o                         
   0  13   2       1116.99        989.06        39.31 o                         
   1  13   2        432.99        505.26        24.09 o                         
   2  13   2       4300.35       4386.86        90.21 o                         
   3  13   2       3611.25       3395.54        81.31 o                         
   4  13   2       5897.12       6063.16       111.70 o                         
   5  13   2       1733.22       1761.67        63.72 o                         
   6  13   2        953.36       1065.36        61.13 o                         
   7  13   2        103.24         53.29        46.99 o                         
   8  13   2        233.75        302.01        48.77 o                         
   9  13   2        805.32        843.51        50.33 o                         
  10  13   2          1.99         53.98        24.71 o                         
  11  13   2        790.05        780.74        59.79 o                         
  12  13   2       1574.70       1413.65       181.24 o                         
  13  13   2       1092.73       1172.43       150.74 o                         
  14  13   2        365.36        487.82       104.80 o                         
  15  13   2        343.04        420.86       112.22 o                         
  16  13   2        160.92        222.68        95.69 o                         
  17  13   2        187.84        206.13        58.39 o                         
  18  13   2        466.22        476.91        79.80 o                         
  19  13   2        430.66        350.29        72.35 o                         
  20  13   2        174.79        167.78        62.68 o                         
  21  13   2        129.85         51.59        50.87 o                         
  22  13   2        111.20        152.90        62.94 o                         
  23  13   2        353.65        285.40        73.63 o                         
  24  13   2        141.21         43.38        43.88 o                         
  25  13   2         68.65        115.45       104.76 o                         
  26  13   2         76.98        106.72       105.68 o                         
 -26  14   2         21.96         -4.47        68.55 o                         
 -25  14   2         23.96         75.47       151.59 o                         
 -24  14   2        100.99         81.83        79.92 o                         
 -23  14   2         15.46         63.66        44.44 o                         
 -22  14   2         70.19        198.55        64.38 o                         
 -21  14   2        105.18        168.92        62.55 o                         
 -20  14   2         74.86         92.22        51.17 o                         
 -19  14   2         90.94        199.28       171.61 o                         
 -18  14   2       1069.72       1012.10       148.04 o                         
 -17  14   2        490.56        554.08       117.34 o                         
 -16  14   2       1222.23       1154.82       104.64 o                         
 -15  14   2        203.26        164.53        44.97 o                         
 -14  14   2          1.59        -24.28        90.53 o                         
 -13  14   2        304.26        273.79        47.01 o                         
 -12  14   2        174.63        140.64        35.76 o                         
 -11  14   2       1119.17       1003.34        65.62 o                         
 -10  14   2          9.05         35.65        24.68 o                         
  -9  14   2        724.99        698.10        50.36 o                         
  -8  14   2         86.41         71.33        19.27 o                         
  -7  14   2        886.30        865.92        34.37 o                         
  -6  14   2       2159.96       1865.09        47.61 o                         
  -5  14   2       1205.91       1156.52        36.26 o                         
  -4  14   2          4.57        133.62        16.10 o                         
  -3  14   2      20341.44      20040.15       194.36 o                         
  -2  14   2         21.90         42.83        17.03 o                         
  -1  14   2      18140.19      17422.11       149.54 o                         
   0  14   2         83.67        252.41        24.43 o                         
   1  14   2       9834.92       9886.88       198.67 o                         
   2  14   2          8.78         10.48        12.29 o                         
   3  14   2        564.47        565.43        38.86 o                         
   4  14   2        984.13       1014.98        49.78 o                         
   5  14   2       1672.38       1882.66        68.07 o                         
   6  14   2          4.59        141.27        34.32 o                         
   7  14   2        995.11       1192.44        65.71 o                         
   8  14   2         50.44         26.89        53.38 o                         
   9  14   2        156.13        136.93        26.87 o                         
  10  14   2        509.81        598.75        61.66 o                         
  11  14   2       3719.04       3504.14       257.43 o                         
  12  14   2        261.53        313.27        95.72 o                         
  13  14   2       3903.72       4441.97       261.29 o                         
  14  14   2        335.99        341.77        97.12 o                         
  15  14   2       4588.58       5132.03       301.47 o                         
  16  14   2        517.81        552.95       121.69 o                         
  17  14   2       2288.49       2419.66       155.57 o                         
  18  14   2        190.07        178.94        61.55 o                         
  19  14   2        532.29        720.32        97.98 o                         
  20  14   2         64.78        196.39        70.20 o                         
  21  14   2          5.18         95.16        54.63 o                         
  22  14   2         35.42        151.59        65.62 o                         
  23  14   2        259.66        334.96       116.54 o                         
  24  14   2         39.42         36.93        52.40 o                         
  25  14   2         20.04        143.57        99.19 o                         
 -26  15   2          4.34         -1.33        70.98 o                         
 -25  15   2        187.60         78.21       153.04 o                         
 -24  15   2         10.18        190.59        68.98 o                         
 -23  15   2         14.50         46.24        49.62 o                         
 -22  15   2          4.39         65.61        43.55 o                         
 -21  15   2        703.74        708.40        95.82 o                         
 -20  15   2        283.89        278.20        67.09 o                         
 -19  15   2          2.57        -43.70        43.70 o                         
 -17  15   2        881.83       1059.02       151.74 o                         
 -16  15   2        360.86        524.99       122.42 o                         
 -15  15   2       2421.54       2152.29       218.70 o                         
 -14  15   2         12.75         58.86        36.53 o                         
 -13  15   2        463.47        523.79        52.96 o                         
 -12  15   2        546.38        578.22        44.95 o                         
 -11  15   2        476.65        443.61        50.63 o                         
 -10  15   2         15.37         25.29        21.70 o                         
  -9  15   2       2066.48       2072.84        73.04 o                         
  -8  15   2        754.84        732.37        40.23 o                         
  -7  15   2       1868.97       1718.32        47.78 o                         
  -6  15   2        513.86        471.64        26.57 o                         
  -5  15   2      13951.80      13193.79       243.28 o                         
  -4  15   2          6.95         40.54        11.88 o                         
  -3  15   2       8083.82       7470.93       113.03 o                         
  -2  15   2       6603.56       6684.25       107.66 o                         
  -1  15   2        594.59        738.73        35.68 o                         
   0  15   2       6887.70       6885.80        98.04 o                         
   1  15   2        849.28        927.07        36.15 o                         
   2  15   2          2.30         24.42        13.11 o                         
   3  15   2         12.93         21.72        13.85 o                         
   4  15   2         96.85        139.26        22.76 o                         
   5  15   2       7741.35       7852.62       139.44 o                         
   6  15   2        382.85        301.90        32.43 o                         
   7  15   2       3304.56       3324.20       108.29 o                         
   8  15   2         29.88         33.69        26.71 o                         
   9  15   2        339.62        346.40        53.36 o                         
  10  15   2        424.46        244.45        35.32 o                         
  11  15   2        237.49        265.06        39.96 o                         
  12  15   2        431.12        467.92        98.53 o                         
  13  15   2        973.79        818.51       126.32 o                         
  14  15   2        353.28        341.59        88.61 o                         
  15  15   2          0.96        123.80        92.00 o                         
  16  15   2        894.07        880.00       143.74 o                         
  17  15   2       1374.55       1322.72       172.34 o                         
  18  15   2         78.98        204.89        66.11 o                         
  19  15   2          0.11         -4.61        50.26 o                         
  20  15   2        239.31        422.96        81.86 o                         
  21  15   2         95.57        196.52        66.85 o                         
  22  15   2        308.22        315.04        80.05 o                         
  23  15   2        255.63        361.09        77.00 o                         
  24  15   2          0.33         87.91        50.93 o                         
  25  15   2         23.56        107.02        94.64 o                         
 -25  16   2        348.30        328.18       156.65 o                         
 -24  16   2        286.15        421.90        88.08 o                         
 -23  16   2       1039.27       1161.39       124.49 o                         
 -22  16   2         68.49        128.20        51.93 o                         
 -21  16   2        329.25        495.63        69.40 o                         
 -20  16   2         32.46        -18.59        41.95 o                         
 -19  16   2        212.75        186.62        84.64 o                         
 -18  16   2        177.28        407.44       112.93 o                         
 -17  16   2        542.21        519.56       110.35 o                         
 -16  16   2        235.94        335.73       112.95 o                         
 -15  16   2        206.95        221.18        83.32 o                         
 -14  16   2        485.23        400.04        53.21 o                         
 -13  16   2         15.14         26.40        24.41 o                         
 -12  16   2       2679.15       2630.67        80.31 o                         
 -11  16   2        891.41        848.10        45.61 o                         
 -10  16   2         87.72         56.78        27.46 o                         
  -9  16   2        770.18        814.71        50.34 o                         
  -8  16   2       1396.65       1355.57        53.94 o                         
  -7  16   2       2213.47       2120.54        53.57 o                         
  -6  16   2        851.58        773.98        32.93 o                         
  -5  16   2       5998.14       5829.22       112.42 o                         
  -4  16   2        226.00        359.25        21.64 o                         
  -3  16   2        751.84        836.23        35.32 o                         
  -2  16   2        780.77        843.44        41.93 o                         
  -1  16   2        734.76        744.44        35.30 o                         
   0  16   2       1078.28       1168.95        43.54 o                         
   1  16   2       1251.05       1286.55        54.69 o                         
   2  16   2        308.41        328.93        22.99 o                         
   3  16   2       4556.78       4331.31        80.91 o                         
   4  16   2         49.95         37.38        14.91 o                         
   5  16   2        290.86        341.82        35.38 o                         
   6  16   2       1451.55       1414.65        72.06 o                         
   7  16   2       3536.04       3890.16       120.21 o                         
   8  16   2        674.14        602.15        54.24 o                         
   9  16   2          1.59         -2.21        25.63 o                         
  10  16   2         43.22         29.98        19.22 o                         
  11  16   2         91.03         63.57        70.18 o                         
  12  16   2        138.25        216.28        91.50 o                         
  13  16   2         24.39        -58.06        58.06 o                         
  14  16   2        545.21        612.74       115.44 o                         
  15  16   2          5.73         78.06        60.61 o                         
  16  16   2       1979.57       2106.34       212.61 o                         
  17  16   2        582.62        542.94       126.25 o                         
  18  16   2         15.65         62.77        51.97 o                         
  19  16   2        396.20        470.18        83.90 o                         
  20  16   2         11.36         26.20        54.63 o                         
  21  16   2          0.06         27.77        91.97 o                         
  22  16   2         37.61        136.25        61.75 o                         
  23  16   2         19.36         -2.10        67.63 o                         
  24  16   2         49.26         71.41        55.65 o                         
  25  16   2         43.45        114.14        97.66 o                         
 -25  17   2        104.63        189.31        69.68 o                         
 -24  17   2         25.56        -54.11        54.11 o                         
 -23  17   2          4.48         55.54        44.61 o                         
 -22  17   2        252.63        318.23        64.50 o                         
 -21  17   2          7.17        101.20        52.55 o                         
 -20  17   2         26.40        126.87        47.37 o                         
 -19  17   2        271.44        294.73        70.16 o                         
 -18  17   2         69.57        138.16        52.74 o                         
 -17  17   2        210.81        151.85        55.19 o                         
 -16  17   2        127.71        196.49        62.95 o                         
 -15  17   2         55.47         19.56        45.00 o                         
 -14  17   2        534.82        460.51        41.58 o                         
 -13  17   2        921.56        832.69        49.28 o                         
 -12  17   2        293.41        296.72        33.34 o                         
 -11  17   2        127.92        152.35        28.72 o                         
 -10  17   2       1760.89       1709.72        71.18 o                         
  -9  17   2        695.86        620.71        44.43 o                         
  -8  17   2       1045.94       1011.40        48.30 o                         
  -7  17   2       2072.86       2082.91        69.21 o                         
  -6  17   2        134.10        144.27        16.99 o                         
  -5  17   2         85.88        101.20        14.89 o                         
  -4  17   2       2730.00       2545.83        55.75 o                         
  -3  17   2       1009.79        926.20        40.54 o                         
  -2  17   2       1599.73       1620.11        57.51 o                         
  -1  17   2        985.77       1046.95        41.85 o                         
   0  17   2         55.46         52.51        16.65 o                         
   1  17   2        151.40        251.25        27.76 o                         
   2  17   2       1111.17       1181.82        51.83 o                         
   3  17   2       6266.50       5851.92       104.16 o                         
   4  17   2          0.24         23.79        15.90 o                         
   5  17   2         14.08          1.45        16.59 o                         
   6  17   2         42.73        101.96        25.76 o                         
   7  17   2         18.79         -5.43        29.00 o                         
   8  17   2          9.31        -30.75        30.75 o                         
   9  17   2       3737.17       3519.23       123.38 o                         
  10  17   2        115.43        117.23        23.57 o                         
  11  17   2       2210.18       2334.18       128.56 o                         
  12  17   2        203.91        256.15        52.19 o                         
  13  17   2         76.77        168.30        89.16 o                         
  14  17   2         12.93         -6.59        74.27 o                         
  15  17   2         23.66         88.90        68.38 o                         
  16  17   2        177.80        227.32        93.73 o                         
  17  17   2          1.73         27.30        79.64 o                         
  18  17   2       1417.21       1511.13       193.79 o                         
  19  17   2         31.47        140.00        65.47 o                         
  20  17   2        193.58        175.48        66.95 o                         
  21  17   2         22.86         85.25        69.45 o                         
  22  17   2        181.44        205.41        69.11 o                         
  23  17   2        122.76        130.55        64.87 o                         
  24  17   2        331.62        278.74        81.50 o                         
 -25  18   2         34.34        193.83       101.28 o                         
 -24  18   2          7.58        137.62        70.11 o                         
 -23  18   2        443.00        401.89        66.14 o                         
 -22  18   2          6.37         81.13        73.61 o                         
 -21  18   2         93.32        103.36        55.77 o                         
 -20  18   2         17.40         82.47        47.11 o                         
 -19  18   2        179.78        147.10        58.65 o                         
 -18  18   2        315.48        241.28        65.91 o                         
 -17  18   2       1085.21       1184.39       110.78 o                         
 -16  18   2        697.32        647.53        89.24 o                         
 -15  18   2          2.01          9.90        44.34 o                         
 -14  18   2         38.99         19.88        79.06 o                         
 -13  18   2       1637.43       1469.49        70.08 o                         
 -12  18   2        538.00        616.04        43.81 o                         
 -11  18   2       2422.29       2443.03        87.86 o                         
 -10  18   2         38.56         38.06        26.30 o                         
  -9  18   2        856.71        829.53        52.18 o                         
  -8  18   2         97.20        165.33        26.13 o                         
  -7  18   2         10.04         32.19        18.80 o                         
  -6  18   2       1368.35       1362.91        50.23 o                         
  -5  18   2       6592.91       6550.18       103.63 o                         
  -4  18   2        301.85        342.81        27.05 o                         
  -3  18   2       1440.94       1414.60        44.02 o                         
  -2  18   2         90.21        137.65        22.02 o                         
  -1  18   2        631.57        713.11        37.79 o                         
   0  18   2        648.97        639.02        38.59 o                         
   1  18   2       3838.55       3994.88        91.61 o                         
   2  18   2       2217.55       2363.46        71.80 o                         
   3  18   2        642.56        515.83        31.43 o                         
   4  18   2         22.98         43.72        15.80 o                         
   5  18   2        296.46        246.37        26.06 o                         
   6  18   2       3583.33       3457.84        85.51 o                         
   7  18   2        142.46        216.25        38.51 o                         
   8  18   2       1465.06       1385.18        79.31 o                         
   9  18   2       2391.25       2209.25       101.22 o                         
  10  18   2        338.58        292.87        42.81 o                         
  11  18   2         11.57          3.43        36.76 o                         
  12  18   2        176.65        231.48        55.28 o                         
  13  18   2        707.48        706.96        79.60 o                         
  14  18   2         50.32         15.12        61.71 o                         
  15  18   2        451.82        397.80        66.37 o                         
  16  18   2        179.47        346.91       106.34 o                         
  17  18   2        174.75        603.18       136.71 o                         
  18  18   2         97.30         73.71        86.00 o                         
  19  18   2        125.03        316.00        93.35 o                         
  20  18   2        444.70        491.61        89.45 o                         
  21  18   2         34.95         76.69       137.31 o                         
  22  18   2         30.72        128.34        67.34 o                         
  23  18   2         83.32        190.46        75.28 o                         
  24  18   2         92.92        102.56        69.91 o                         
 -24  19   2         20.81        109.42        57.49 o                         
 -23  19   2         31.82         49.29        41.98 o                         
 -22  19   2        146.82        193.75        51.17 o                         
 -21  19   2         59.54         59.27        50.80 o                         
 -20  19   2         54.91        101.43        49.61 o                         
 -19  19   2         72.89         -9.72        50.53 o                         
 -18  19   2          0.98         35.40        61.56 o                         
 -17  19   2          0.58         19.78        46.22 o                         
 -16  19   2         14.91         29.58        50.87 o                         
 -15  19   2        151.58        138.92        65.16 o                         
 -14  19   2         11.46         42.85        39.66 o                         
 -13  19   2       1067.81       1037.65        64.50 o                         
 -12  19   2         13.51         19.37        26.42 o                         
 -11  19   2       2594.24       2454.50       116.22 o                         
 -10  19   2         15.73         32.50        24.20 o                         
  -9  19   2       3558.27       3677.46       103.77 o                         
  -8  19   2          1.05         60.41        20.76 o                         
  -7  19   2        767.08        720.96        39.37 o                         
  -6  19   2         33.56        108.86        24.75 o                         
  -5  19   2        687.55        748.33        39.33 o                         
  -4  19   2        914.42        864.22        47.46 o                         
  -3  19   2         86.03         69.11        20.96 o                         
  -2  19   2        118.90        130.58        24.33 o                         
  -1  19   2        824.24        932.67        48.33 o                         
   0  19   2       1570.11       1587.04        60.04 o                         
   1  19   2        121.04        185.91        25.54 o                         
   2  19   2        821.48        874.92        46.99 o                         
   3  19   2       1372.73       1504.17        67.74 o                         
   4  19   2          3.98         36.75        16.24 o                         
   5  19   2       3486.14       3483.22        83.42 o                         
   6  19   2        139.95        149.21        24.14 o                         
   7  19   2       1064.48       1119.22        58.36 o                         
   8  19   2        242.08        143.12        28.13 o                         
   9  19   2         51.54         83.15        30.78 o                         
  10  19   2        780.77        736.51        63.68 o                         
  11  19   2          1.49        -12.93        59.28 o                         
  12  19   2        185.76        115.01        45.02 o                         
  13  19   2        409.84        381.12       148.39 o                         
  14  19   2        286.94        274.47        59.04 o                         
  15  19   2        242.19        228.49        57.62 o                         
  16  19   2        502.06        305.96        59.17 o                         
  17  19   2        110.46        222.78        97.50 o                         
  18  19   2         94.90        431.07       120.92 o                         
  19  19   2        111.77        215.09       154.46 o                         
  20  19   2         32.66        105.47        65.31 o                         
  21  19   2         93.30         54.18       140.16 o                         
  22  19   2         59.80        152.61        66.12 o                         
  23  19   2          0.42        128.99        48.76 o                         
  24  19   2         57.96        -24.88        79.40 o                         
 -24  20   2          9.03         43.00        75.96 o                         
 -23  20   2        248.53        376.85        81.69 o                         
 -22  20   2          0.48         88.32        50.94 o                         
 -21  20   2        115.90        208.18        50.89 o                         
 -20  20   2         52.55        149.61        89.47 o                         
 -19  20   2          3.14         63.02        54.67 o                         
 -18  20   2         14.45        142.91       105.06 o                         
 -17  20   2        665.21        474.72        94.61 o                         
 -16  20   2        328.39        323.50        66.09 o                         
 -15  20   2         10.46        -23.40        39.74 o                         
 -14  20   2         83.61         59.12        49.33 o                         
 -13  20   2         27.41         16.51        40.83 o                         
 -12  20   2        148.05        118.44        30.85 o                         
 -11  20   2       1550.81       1406.65        69.92 o                         
 -10  20   2        367.24        378.83        42.76 o                         
  -9  20   2         10.49         29.11        21.25 o                         
  -8  20   2        399.34        403.18        32.86 o                         
  -7  20   2       1038.74       1139.15        49.99 o                         
  -6  20   2        256.83        310.30        29.42 o                         
  -5  20   2       3774.72       4008.90        84.02 o                         
  -4  20   2         85.03         92.71        23.21 o                         
  -3  20   2        840.27        877.44        47.49 o                         
  -2  20   2        864.27        994.77        50.66 o                         
  -1  20   2       1664.57       1739.58        66.23 o                         
   0  20   2       1596.60       1756.23        65.03 o                         
   1  20   2         12.13          0.83        20.45 o                         
   2  20   2       2802.37       2658.79        80.28 o                         
   3  20   2        304.13        372.71        35.16 o                         
   4  20   2       1380.26       1318.26        66.40 o                         
   5  20   2       3266.70       3278.37       103.35 o                         
   6  20   2       2836.60       2998.04        82.90 o                         
   7  20   2       9266.69       8877.01       156.74 o                         
   8  20   2       2891.44       2779.64        92.40 o                         
   9  20   2        433.80        363.17        40.49 o                         
  10  20   2        890.72        769.35        54.46 o                         
  11  20   2        115.75         56.68        40.05 o                         
  12  20   2       1028.56       1071.36        93.64 o                         
  13  20   2          5.36        -63.75        64.70 o                         
  14  20   2         49.32        132.60        54.32 o                         
  15  20   2        280.76        228.07        50.93 o                         
  16  20   2       1044.15       1127.60       167.38 o                         
  17  20   2        123.78        252.41        91.30 o                         
  18  20   2        860.91       1085.65       166.52 o                         
  19  20   2        476.17        599.21        98.72 o                         
  20  20   2        154.52        128.93        49.70 o                         
  21  20   2         74.16         77.53        47.05 o                         
  22  20   2        245.96        203.32        89.76 o                         
  23  20   2        151.99        188.56        55.15 o                         
 -23  21   2         32.83          4.58        46.60 o                         
 -22  21   2         40.94         81.05        41.46 o                         
 -21  21   2        163.21        141.60        47.22 o                         
 -20  21   2         58.15        238.52       181.92 o                         
 -19  21   2         45.81        126.98        78.73 o                         
 -18  21   2        116.25         89.02        44.54 o                         
 -17  21   2        184.37        130.20        69.47 o                         
 -16  21   2         18.96        -34.43        46.63 o                         
 -15  21   2          3.66        -28.32        39.08 o                         
 -14  21   2         80.36        142.60        49.99 o                         
 -13  21   2        116.48         85.68        43.54 o                         
 -12  21   2       2931.30       2965.29       126.00 o                         
 -11  21   2        211.64        258.38        45.86 o                         
 -10  21   2        359.11        390.55        37.67 o                         
  -9  21   2        130.64        139.22        25.34 o                         
  -8  21   2       2910.81       2952.18        79.22 o                         
  -7  21   2         34.84         91.06        22.51 o                         
  -6  21   2       1795.03       1602.52        56.98 o                         
  -5  21   2       1818.83       1761.49        68.31 o                         
  -4  21   2        147.03        138.93        26.06 o                         
  -3  21   2       2496.14       2540.55        81.26 o                         
  -2  21   2       2701.92       2862.62        86.28 o                         
  -1  21   2        424.74        399.28        42.66 o                         
   0  21   2        932.67        998.06        51.72 o                         
   1  21   2        232.93        328.66        34.34 o                         
   2  21   2         52.72         79.38        21.99 o                         
   3  21   2          1.60         57.33        29.74 o                         
   4  21   2        798.09        781.36        48.14 o                         
   5  21   2         18.07         98.60        31.23 o                         
   6  21   2       1665.29       1651.14        87.79 o                         
   7  21   2         62.70         97.75        39.64 o                         
   8  21   2        159.34        203.49        32.04 o                         
   9  21   2        899.12        836.97        55.38 o                         
  10  21   2        640.10        615.44        53.23 o                         
  11  21   2        616.28        548.12        54.47 o                         
  12  21   2        117.98         72.55        41.67 o                         
  13  21   2        258.29        188.50        39.53 o                         
  14  21   2        146.46         86.93        36.13 o                         
  15  21   2          0.59         88.74        48.86 o                         
  16  21   2         40.18         80.73        47.70 o                         
  17  21   2        202.34        312.17        66.40 o                         
  18  21   2        240.75        449.40        81.55 o                         
  19  21   2         28.71         71.49        56.47 o                         
  20  21   2        148.24        100.70        43.51 o                         
  21  21   2          6.51        -37.21        48.56 o                         
  22  21   2        166.80         55.31        49.84 o                         
  23  21   2         49.37        138.44        61.12 o                         
 -23  22   2          4.68         33.13        59.73 o                         
 -22  22   2         97.10          9.48        39.09 o                         
 -21  22   2        496.02        390.45        80.69 o                         
 -20  22   2        221.69        324.12        71.59 o                         
 -19  22   2          8.27         66.31        52.18 o                         
 -18  22   2         75.63         59.99        41.78 o                         
 -17  22   2        227.55        150.52        56.35 o                         
 -16  22   2        238.81        204.64        50.44 o                         
 -15  22   2          1.79         57.24        46.96 o                         
 -14  22   2        234.95        232.20        58.07 o                         
 -13  22   2          1.46         70.06        41.16 o                         
 -12  22   2        298.28        289.32        40.69 o                         
 -11  22   2        660.48        602.89        51.19 o                         
 -10  22   2        188.38        153.97        32.03 o                         
  -9  22   2        179.41        142.85        29.13 o                         
  -8  22   2        884.96        998.63        61.24 o                         
  -7  22   2        426.76        475.89        40.67 o                         
  -6  22   2        473.06        524.16        42.92 o                         
  -5  22   2         13.69         10.84        23.22 o                         
  -4  22   2       1084.08       1150.21        57.29 o                         
  -3  22   2        186.13        202.79        30.85 o                         
  -2  22   2       2540.47       2672.24        85.00 o                         
  -1  22   2        840.65        946.71        60.34 o                         
   0  22   2        657.90        619.59        49.73 o                         
   1  22   2       6464.36       6280.50       127.65 o                         
   2  22   2         90.08        122.84        27.01 o                         
   3  22   2       1173.91       1078.81        56.64 o                         
   4  22   2        376.61        388.25        38.20 o                         
   5  22   2         43.57         79.43        25.38 o                         
   6  22   2         78.46        157.84        40.91 o                         
   7  22   2       3984.88       3816.07       134.18 o                         
   8  22   2          0.32         62.23        36.52 o                         
   9  22   2        470.65        603.25        61.77 o                         
  10  22   2         55.70         52.52        38.07 o                         
  11  22   2        562.15        652.05        78.59 o                         
  12  22   2         41.59         23.98        28.83 o                         
  13  22   2        739.47        641.10       111.12 o                         
  14  22   2        261.31        345.17        50.53 o                         
  15  22   2         31.27        -24.41        44.29 o                         
  16  22   2          3.16        -25.46        78.69 o                         
  17  22   2        100.93        139.82        56.97 o                         
  18  22   2         41.68         42.47        53.19 o                         
  19  22   2         97.52        140.02        49.20 o                         
  20  22   2        130.11        135.75        50.92 o                         
  21  22   2         59.73         44.56        42.12 o                         
  22  22   2         62.50         44.02        56.36 o                         
 -22  23   2         20.98         48.20        51.33 o                         
 -21  23   2         36.35        108.03        47.07 o                         
 -20  23   2          3.33         44.97       143.00 o                         
 -19  23   2        220.13        221.71        61.72 o                         
 -18  23   2         12.46        105.96        54.70 o                         
 -17  23   2         20.71        -41.51        41.51 o                         
 -16  23   2         16.71         16.19        67.83 o                         
 -15  23   2        141.00        140.11        35.29 o                         
 -14  23   2        116.63        136.97        38.78 o                         
 -13  23   2        553.63        460.20        53.61 o                         
 -12  23   2        674.92        633.75        55.75 o                         
 -11  23   2       1169.71        966.44        76.96 o                         
 -10  23   2        244.39        154.92        40.87 o                         
  -9  23   2       1507.93       1431.40        90.80 o                         
  -8  23   2        147.53        207.86        32.74 o                         
  -7  23   2        175.79        172.05        28.67 o                         
  -6  23   2        456.33        498.34        41.15 o                         
  -5  23   2        866.76        754.93        50.12 o                         
  -4  23   2        613.18        613.40        46.07 o                         
  -3  23   2         84.36         93.20        24.56 o                         
  -2  23   2        107.74        177.19        32.70 o                         
  -1  23   2        917.00       1021.94        62.39 o                         
   0  23   2        172.52        300.17        41.36 o                         
   1  23   2        361.65        517.90        42.53 o                         
   2  23   2        544.72        569.13        42.52 o                         
   3  23   2         75.90         87.02        24.69 o                         
   4  23   2         54.46        104.70        26.18 o                         
   5  23   2         60.89         78.35        25.11 o                         
   6  23   2        142.61        113.20        31.18 o                         
   7  23   2         39.24         80.40        36.47 o                         
   8  23   2        243.87        223.73        42.82 o                         
   9  23   2         46.73         61.40        34.87 o                         
  10  23   2        614.38        665.44        63.24 o                         
  11  23   2        120.94         60.20        89.52 o                         
  12  23   2         66.67         85.49        75.55 o                         
  13  23   2        386.03        433.21       122.34 o                         
  14  23   2        355.55        326.88        98.16 o                         
  15  23   2          4.74        117.53        92.50 o                         
  16  23   2        143.27        133.97        82.94 o                         
  17  23   2        180.01         -6.78        66.35 o                         
  18  23   2         14.42         17.14        67.43 o                         
  19  23   2        595.36        683.67       145.17 o                         
  20  23   2          0.53         29.80        54.45 o                         
  21  23   2        490.25        364.17        88.73 o                         
 -21  24   2          3.96         65.37        70.59 o                         
 -20  24   2        608.08        749.86       146.41 o                         
 -19  24   2        128.13        189.08       102.30 o                         
 -18  24   2        336.43        413.97       121.10 o                         
 -17  24   2         60.51        186.33        96.68 o                         
 -16  24   2        381.73        425.05       113.71 o                         
 -15  24   2          0.89         42.84        70.53 o                         
 -14  24   2        821.78        635.68        99.94 o                         
 -13  24   2        192.43        176.84        44.52 o                         
 -12  24   2          2.68          6.91        49.93 o                         
 -11  24   2        105.97         43.99        32.20 o                         
 -10  24   2         38.21         68.90        35.41 o                         
  -9  24   2         52.91        120.96        41.48 o                         
  -8  24   2       2001.93       2077.30        95.56 o                         
  -7  24   2         65.31         56.09        30.23 o                         
  -6  24   2        994.34       1045.19        58.50 o                         
  -5  24   2          2.21         42.90        26.91 o                         
  -4  24   2         37.49         72.13        24.82 o                         
  -3  24   2        406.82        470.08        44.06 o                         
  -2  24   2       1102.75       1116.02        87.12 o                         
  -1  24   2         21.84         60.59        28.90 o                         
   0  24   2        620.42        627.27        51.77 o                         
   1  24   2        348.71        409.96        52.53 o                         
   2  24   2          1.00         10.52        21.23 o                         
   3  24   2         75.45        134.64        27.92 o                         
   4  24   2          4.45          3.28        25.08 o                         
   5  24   2        572.33        498.93        43.07 o                         
   6  24   2        411.87        462.93        46.63 o                         
   7  24   2        270.87        314.69        67.23 o                         
   8  24   2         22.15         -7.56        30.79 o                         
   9  24   2        192.56        201.90        54.22 o                         
  10  24   2        196.66        231.26        53.97 o                         
  11  24   2        144.10        169.97        49.76 o                         
  12  24   2        234.90         96.29        43.15 o                         
  13  24   2        166.07        212.89        80.27 o                         
  14  24   2        332.45        458.65       108.42 o                         
  15  24   2       1116.38        903.69       159.99 o                         
  16  24   2        216.79        140.39        91.47 o                         
  17  24   2         67.72         76.01        83.04 o                         
  18  24   2          0.85         55.53        76.63 o                         
  19  24   2          6.60        175.46        97.58 o                         
  20  24   2         15.00        135.16        68.15 o                         
 -20  25   2         17.83        141.98        85.68 o                         
 -19  25   2          0.85        261.30       105.38 o                         
 -18  25   2        119.55        174.33        86.81 o                         
 -17  25   2         38.25        178.37        99.83 o                         
 -16  25   2        299.66        347.33       107.45 o                         
 -15  25   2         60.17         27.67        73.25 o                         
 -14  25   2         34.65         45.95        99.68 o                         
 -13  25   2        604.67        612.22        71.94 o                         
 -12  25   2        103.88        105.52        43.55 o                         
 -11  25   2          2.31         62.21        36.08 o                         
 -10  25   2        155.77        196.53        60.62 o                         
  -9  25   2          7.32        121.30        41.50 o                         
  -8  25   2       1752.68       1826.51        91.27 o                         
  -7  25   2        409.02        323.05        43.68 o                         
  -6  25   2        290.82        311.15        36.02 o                         
  -5  25   2        211.09        226.05        32.62 o                         
  -4  25   2         16.39         48.67        23.94 o                         
  -3  25   2        818.13        853.34        62.14 o                         
  -2  25   2         32.09        140.72        36.57 o                         
  -1  25   2        435.66        449.20        46.69 o                         
   0  25   2          1.71         38.29        27.28 o                         
   1  25   2          6.87        -29.57        41.37 o                         
   2  25   2        216.59        243.44        34.33 o                         
   3  25   2        215.97        193.52        33.68 o                         
   4  25   2        122.30        155.92        35.66 o                         
   5  25   2        142.44        158.65        31.66 o                         
   6  25   2         63.83         39.16        28.76 o                         
   7  25   2        104.09        103.42        32.32 o                         
   8  25   2        333.13        351.74        43.81 o                         
   9  25   2        257.39        249.12        40.30 o                         
  10  25   2         68.38         97.68        40.31 o                         
  11  25   2        210.22        227.70        52.75 o                         
  12  25   2        478.29        456.90       115.87 o                         
  13  25   2        317.84        509.05       118.47 o                         
  14  25   2        131.20        263.53       109.93 o                         
  15  25   2         81.77        -48.30        66.98 o                         
  16  25   2         65.39        -71.76        71.76 o                         
  17  25   2         15.26         27.84        80.19 o                         
  18  25   2          0.61         64.70        80.46 o                         
  19  25   2        105.09         34.92        68.43 o                         
  20  25   2         57.30         -7.93        81.87 o                         
 -19  26   2        121.41        109.57        88.22 o                         
 -18  26   2        155.70         85.73        83.32 o                         
 -17  26   2         86.46        -60.76        69.55 o                         
 -16  26   2         10.54         90.50        80.88 o                         
 -15  26   2         61.52        247.00       107.88 o                         
 -14  26   2        905.57        958.03       149.04 o                         
 -13  26   2          1.83          3.12        30.24 o                         
 -12  26   2          0.12        116.56        40.55 o                         
 -11  26   2         18.84         24.69        35.01 o                         
 -10  26   2        175.29        230.13        47.19 o                         
  -9  26   2        361.22        411.40        59.11 o                         
  -8  26   2       1036.86       1157.13        87.00 o                         
  -7  26   2         39.21         32.13        30.49 o                         
  -6  26   2        113.86         93.13        34.15 o                         
  -5  26   2          7.01          7.36        25.57 o                         
  -4  26   2        474.74        458.97        43.97 o                         
  -3  26   2        530.36        567.39        55.38 o                         
  -2  26   2       3668.95       3766.62       123.59 o                         
  -1  26   2        474.97        567.33        53.72 o                         
   0  26   2        497.24        477.83        47.77 o                         
   1  26   2         43.34         46.30        27.24 o                         
   2  26   2        687.33        726.99        57.49 o                         
   3  26   2        403.66        471.77        44.51 o                         
   4  26   2       1263.89       1467.70        71.38 o                         
   5  26   2        676.05        693.41        57.04 o                         
   6  26   2        385.26        368.59        43.72 o                         
   7  26   2        806.26        773.45        61.16 o                         
   8  26   2        628.78        755.45        86.41 o                         
   9  26   2        587.37        549.41        54.61 o                         
  10  26   2       2528.89       2588.30       191.66 o                         
  11  26   2        326.29        305.73        71.34 o                         
  12  26   2          8.75         33.47        43.62 o                         
  13  26   2         61.15         24.53        42.28 o                         
  14  26   2        487.50        551.33       126.48 o                         
  15  26   2        135.92        311.12       106.41 o                         
  16  26   2        601.82        580.90       137.76 o                         
  17  26   2          1.29         49.87        76.43 o                         
  18  26   2         28.65         89.26        80.22 o                         
  19  26   2         20.01        -62.26        68.92 o                         
 -18  27   2          1.10        -50.16        76.41 o                         
 -17  27   2        198.65        158.32        86.36 o                         
 -16  27   2          0.31        192.80        94.19 o                         
 -15  27   2        396.33        466.13       122.03 o                         
 -14  27   2          4.41         13.78        69.93 o                         
 -13  27   2         71.64         63.90        75.55 o                         
 -12  27   2        103.80          9.61        44.05 o                         
 -11  27   2        271.65        258.50        51.46 o                         
 -10  27   2         28.50        -13.03        48.04 o                         
  -9  27   2        184.07        151.88        44.54 o                         
  -8  27   2         52.16         95.72        41.31 o                         
  -7  27   2         67.19         65.53        32.45 o                         
  -6  27   2         10.08        -32.03        32.03 o                         
  -5  27   2        218.59        197.35        37.70 o                         
  -4  27   2          1.15         17.52        27.53 o                         
  -3  27   2        683.53        722.99        57.98 o                         
  -2  27   2         56.71         79.13        31.94 o                         
  -1  27   2        744.96        897.33        65.52 o                         
   0  27   2         32.82        136.23        36.25 o                         
   1  27   2       1253.87       1239.15        74.60 o                         
   2  27   2         43.67         74.52        32.03 o                         
   3  27   2        791.60        898.92        59.03 o                         
   4  27   2        550.48        598.34        49.33 o                         
   5  27   2         68.78        129.51        32.41 o                         
   6  27   2         21.06         28.76        27.19 o                         
   7  27   2        162.91        133.11        32.60 o                         
   8  27   2          0.11         34.73        39.65 o                         
   9  27   2        235.22        313.55        45.71 o                         
  10  27   2        417.60        541.18       216.92 o                         
  11  27   2        421.40        318.31        70.28 o                         
  12  27   2          0.08        -24.11        46.77 o                         
  13  27   2        179.35        206.53        85.97 o                         
  14  27   2         71.96         27.05        44.66 o                         
  15  27   2        207.43        258.45        96.47 o                         
  16  27   2          0.20         24.50        66.51 o                         
  17  27   2         20.67         51.22        79.49 o                         
  18  27   2         24.13         31.10        75.52 o                         
 -17  28   2        220.61        211.00        89.68 o                         
 -16  28   2         45.48         37.86        72.37 o                         
 -15  28   2         53.60         62.18        88.30 o                         
 -14  28   2         45.18         85.35        78.40 o                         
 -13  28   2        140.16        163.75        90.64 o                         
 -12  28   2         17.99         42.77        34.97 o                         
 -11  28   2        110.88        163.22        59.13 o                         
 -10  28   2          1.32         11.71        38.54 o                         
  -9  28   2          9.48          5.24        35.07 o                         
  -8  28   2        303.26        237.23        47.56 o                         
  -7  28   2          1.54         10.22        39.09 o                         
  -6  28   2          2.81         25.19        29.11 o                         
  -5  28   2          0.47          9.05        38.55 o                         
  -4  28   2        609.93        622.24        67.64 o                         
  -3  28   2         47.67         80.36        29.26 o                         
  -2  28   2        709.68        730.97        59.97 o                         
  -1  28   2         99.79         90.00        32.56 o                         
   0  28   2         94.43        171.59        34.56 o                         
   1  28   2          0.15         14.03        27.61 o                         
   2  28   2        541.99        616.58        57.07 o                         
   3  28   2        141.94        264.70        44.08 o                         
   4  28   2       2096.31       2121.30        87.80 o                         
   5  28   2         22.36         18.16        28.43 o                         
   6  28   2        253.89        190.38        50.55 o                         
   7  28   2        119.73        131.51        34.96 o                         
   8  28   2        338.45        373.60        62.75 o                         
   9  28   2        223.40        336.23        72.08 o                         
  10  28   2       1981.09       1631.22       227.91 o                         
  11  28   2          1.75         -6.26        49.02 o                         
  12  28   2        389.07        207.87        68.40 o                         
  13  28   2         36.55         31.99        77.04 o                         
  14  28   2        726.80        580.63       235.81 o                         
  15  28   2         99.50        197.72        87.47 o                         
  16  28   2        452.93        411.35       115.30 o                         
  17  28   2         62.16        137.09        94.73 o                         
 -16  29   2        453.52        735.52       141.06 o                         
 -15  29   2          0.50        -79.39        79.39 o                         
 -14  29   2          1.27        129.12        92.90 o                         
 -13  29   2          0.51        -93.99        93.99 o                         
 -12  29   2          2.89         25.63        54.32 o                         
 -11  29   2         69.81          6.13        60.31 o                         
 -10  29   2        246.38        243.89        49.49 o                         
  -9  29   2        114.85        132.47        44.54 o                         
  -8  29   2         43.19         10.79        33.42 o                         
  -7  29   2         19.48        -32.27        39.26 o                         
  -6  29   2         92.45         64.23        32.70 o                         
  -5  29   2        357.28        294.57        50.41 o                         
  -4  29   2        585.84        641.50        69.87 o                         
  -3  29   2        331.72        291.79        54.48 o                         
  -2  29   2        471.38        530.80        54.16 o                         
  -1  29   2         34.40         23.70        33.77 o                         
   0  29   2         32.82         60.36        30.61 o                         
   1  29   2        741.38        736.73        61.26 o                         
   2  29   2        844.95        931.64        83.22 o                         
   3  29   2         19.14         68.36        32.57 o                         
   4  29   2         82.62        169.61        40.21 o                         
   5  29   2        214.83        223.92        41.13 o                         
   6  29   2        125.99        150.28        36.29 o                         
   7  29   2         81.26         93.12        39.97 o                         
   8  29   2        424.77        371.03        56.58 o                         
   9  29   2        494.96        446.01        74.59 o                         
  10  29   2         16.85         68.57        74.50 o                         
  11  29   2          7.01        -42.29        42.29 o                         
  12  29   2          4.42         31.86        41.51 o                         
  13  29   2        266.26        124.65        56.34 o                         
  14  29   2          0.38         76.34        49.44 o                         
  15  29   2          7.63        208.08        87.02 o                         
  16  29   2        139.80        239.50        96.28 o                         
 -15  30   2         36.03        152.30        93.07 o                         
 -14  30   2        347.28        456.89       122.33 o                         
 -13  30   2        202.73         89.00        69.89 o                         
 -12  30   2         84.53        140.95        73.98 o                         
 -11  30   2       1107.82        836.76       155.60 o                         
 -10  30   2        163.58        150.90        44.07 o                         
  -9  30   2          9.34         39.21        34.76 o                         
  -8  30   2        236.87        182.08        46.46 o                         
  -7  30   2          7.58          6.46        35.54 o                         
  -6  30   2        133.29         39.42        38.55 o                         
  -5  30   2         87.91         53.89        35.35 o                         
  -4  30   2         83.57         85.32        37.65 o                         
  -3  30   2         14.17         41.83        38.63 o                         
  -2  30   2        137.98        257.20        64.28 o                         
  -1  30   2          2.62         85.11        30.29 o                         
   0  30   2          6.70         42.19        28.52 o                         
   1  30   2        171.92        246.61        41.76 o                         
   2  30   2          4.57         28.72        26.26 o                         
   3  30   2          6.20         75.06        30.04 o                         
   4  30   2         27.40         13.34        29.77 o                         
   5  30   2         25.88         76.02        39.78 o                         
   6  30   2         95.19         29.81        40.38 o                         
   7  30   2        149.33        137.89        40.83 o                         
   8  30   2         56.22        -45.89        45.89 o                         
   9  30   2        270.43        199.96        97.64 o                         
  10  30   2          4.94         -4.48        63.69 o                         
  11  30   2         19.35        110.41        51.60 o                         
  12  30   2        160.71         55.16        37.72 o                         
  13  30   2          2.21         -4.52        38.10 o                         
  14  30   2          0.78         22.06        50.07 o                         
  15  30   2        164.14        111.32        65.22 o                         
 -14  31   2          0.06        128.98        93.16 o                         
 -13  31   2        121.81         79.88        77.62 o                         
 -12  31   2         23.73         76.29        73.19 o                         
 -11  31   2         12.68         58.53        53.77 o                         
 -10  31   2         91.81         -8.86        46.38 o                         
  -9  31   2          1.23          6.59        32.82 o                         
  -8  31   2        170.47        220.24        57.43 o                         
  -7  31   2        729.08        679.64       212.03 o                         
  -6  31   2          0.65         43.79        40.48 o                         
  -5  31   2        172.17        165.29        44.28 o                         
  -4  31   2         92.80         95.18        38.56 o                         
  -3  31   2         59.84        104.78        40.66 o                         
  -2  31   2          0.68         22.86        35.42 o                         
  -1  31   2        698.34        896.91        81.05 o                         
   0  31   2        307.08        417.24        48.96 o                         
   1  31   2          1.70        105.31        31.41 o                         
   2  31   2         16.12         65.18        33.82 o                         
   3  31   2         87.21         90.95        42.51 o                         
   4  31   2          0.97        -34.58        34.58 o                         
   5  31   2         17.39         73.31        49.25 o                         
   6  31   2        289.56        260.10        63.79 o                         
   7  31   2          1.06         53.77        40.40 o                         
   8  31   2        104.12         23.31        44.69 o                         
   9  31   2          1.29         67.72        48.91 o                         
  10  31   2        205.66        135.73        53.44 o                         
  11  31   2          2.66          9.18        39.29 o                         
  12  31   2        148.19        230.91        60.13 o                         
  13  31   2         38.26        114.17        53.35 o                         
 -12  32   2          1.84         19.34        58.02 o                         
 -11  32   2          1.82        -14.33        61.90 o                         
 -10  32   2        140.97        143.85        43.18 o                         
  -9  32   2         27.10        -59.68        59.68 o                         
  -8  32   2         98.85        150.90        65.32 o                         
  -7  32   2        142.30        230.00        63.25 o                         
  -6  32   2          0.51         34.05        45.40 o                         
  -5  32   2        164.93        155.57        62.69 o                         
  -4  32   2          5.49         54.74        33.53 o                         
  -3  32   2         12.18         32.81        36.23 o                         
  -2  32   2          6.13         18.06        47.59 o                         
  -1  32   2        196.59        121.55        42.68 o                         
   0  32   2          1.57         76.25        40.02 o                         
   1  32   2        973.11        968.74        85.45 o                         
   2  32   2         25.93         28.71        31.83 o                         
   3  32   2        133.00        171.77        44.22 o                         
   4  32   2          9.86        -40.07        42.98 o                         
   5  32   2        237.79        230.52        77.20 o                         
   6  32   2         54.60        138.01        78.37 o                         
   7  32   2        496.87        291.06        95.71 o                         
   8  32   2          9.24         82.82        48.19 o                         
   9  32   2         30.65         37.06        41.64 o                         
  10  32   2         99.64         65.59        69.46 o                         
  11  32   2        402.69        396.65       194.97 o                         
  12  32   2          0.32          1.35        60.36 o                         
 -10  33   2          5.47         65.07        46.80 o                         
  -9  33   2         43.37         29.04        73.58 o                         
  -8  33   2        611.07        501.50       131.69 o                         
  -7  33   2          3.09         69.73        48.37 o                         
  -6  33   2        395.25        424.03        77.63 o                         
  -5  33   2         23.50        128.95        49.28 o                         
  -4  33   2         36.40         69.17        57.08 o                         
  -3  33   2         65.44          6.88        34.89 o                         
  -2  33   2        339.94        282.57        74.80 o                         
  -1  33   2         44.87          0.05        30.46 o                         
   0  33   2        219.22        258.25        52.88 o                         
   1  33   2         11.46         20.02        31.99 o                         
   2  33   2         18.97         99.89        75.81 o                         
   3  33   2         66.68        161.64        81.71 o                         
   4  33   2        303.43        308.77        62.10 o                         
   5  33   2        119.68        215.19        62.38 o                         
   6  33   2        183.90        223.86        61.91 o                         
   7  33   2          0.26        150.15        76.11 o                         
   8  33   2         74.73        273.54        90.73 o                         
   9  33   2         71.84         71.35        43.83 o                         
  10  33   2        145.40        110.10        71.06 o                         
  -8  34   2        111.86        -19.53        41.48 o                         
  -7  34   2        100.85         73.77        45.81 o                         
  -6  34   2         84.66        111.89        53.48 o                         
  -5  34   2        156.44        206.37        59.83 o                         
  -4  34   2        248.14        196.53        60.04 o                         
  -3  34   2          7.46         42.03        38.78 o                         
  -2  34   2         16.76          8.26        31.47 o                         
  -1  34   2        168.31        130.14        40.36 o                         
   0  34   2          7.91         70.46        38.87 o                         
   1  34   2        754.93        812.24       143.29 o                         
   2  34   2         83.54        173.47        82.24 o                         
   3  34   2         73.75        155.32        84.88 o                         
   4  34   2         92.14        126.16        73.64 o                         
   5  34   2        355.27        396.51       111.56 o                         
   6  34   2        446.32        431.82       105.73 o                         
   7  34   2        246.11        433.17       112.33 o                         
  -5  35   2         34.57         79.17        65.41 o                         
  -4  35   2          0.21         75.94        56.69 o                         
  -3  35   2         67.59          7.39        35.44 o                         
  -2  35   2         65.59          9.67        73.22 o                         
  -1  35   2        178.56        283.42        68.01 o                         
   0  35   2        108.50        204.91        89.83 o                         
   1  35   2         56.19        148.97        82.09 o                         
   2  35   2        169.89        163.82        77.11 o                         
   3  35   2          2.01        -15.83        64.23 o                         
 -29   0   3         49.24        135.24        79.12 o                         
 -27   0   3          1.90         32.10        71.91 o                         
 -25   0   3         11.74        -90.65        90.65 o                         
 -23   0   3       2165.88       2206.84       220.24 o                         
 -21   0   3        429.95        410.29        93.61 o                         
 -19   0   3         56.70         -9.48        65.77 o                         
 -17   0   3          8.14        -28.49        34.33 o                         
 -15   0   3        405.29        443.84        43.32 o                         
 -13   0   3         17.40         21.28        19.84 o                         
 -11   0   3       7247.33       7194.95       129.70 o                         
  -9   0   3       4317.96       4036.29        86.21 o                         
  -7   0   3      17028.24      15456.99       264.47 o                         
  -5   0   3       4634.86       3010.52        53.60 o                         
  -3   0   3      45783.34      41894.17       959.10 o                         
   1   0   3      15157.16      18264.16       185.98 o                         
   3   0   3       1948.24       1912.72        80.45 o                         
   5   0   3        838.28        748.09        59.61 o                         
   7   0   3       5655.56       6480.89       197.80 o                         
   9   0   3       1101.43        899.42        83.71 o                         
  11   0   3      13440.58      14257.98       354.98 o                         
  13   0   3      15393.36      15433.92       398.83 o                         
  15   0   3        635.77        544.21        87.63 o                         
  17   0   3       8208.01       8682.96       255.82 o                         
  19   0   3       6077.02       6509.75       237.05 o                         
  21   0   3        187.55        112.11        50.13 o                         
  23   0   3        437.35        368.91        76.78 o                         
  25   0   3        655.52        540.15       152.60 o                         
  27   0   3          2.59        -91.50        91.50 o                         
 -29   1   3         17.63          6.88        86.75 o                         
 -28   1   3        322.55        222.18        79.44 o                         
 -27   1   3        204.77         87.92        58.67 o                         
 -26   1   3        378.83        268.54        79.38 o                         
 -25   1   3          2.26         -7.03        47.61 o                         
 -24   1   3        757.55        782.35       103.94 o                         
 -23   1   3          0.08         49.06        59.15 o                         
 -22   1   3        478.82        380.67        79.97 o                         
 -21   1   3        184.52        251.96        61.38 o                         
 -20   1   3        146.33        182.78        33.54 o                         
 -19   1   3        405.37        385.96        40.75 o                         
 -18   1   3       1807.23       1800.74        76.96 o                         
 -17   1   3       1256.56       1147.86        55.51 o                         
 -16   1   3        962.87       1008.27        49.00 o                         
 -15   1   3          8.60         25.43        17.82 o                         
 -14   1   3         23.57         17.66        16.64 o                         
 -13   1   3        489.99        573.92        31.09 o                         
 -12   1   3       9807.56       9857.46       128.73 o                         
 -11   1   3          5.82         26.78        14.20 o                         
 -10   1   3        853.51        857.08        30.91 o                         
  -9   1   3         22.71          5.93         8.61 o                         
  -8   1   3        136.87        145.79        12.65 o                         
  -7   1   3       3938.58       3876.92        83.56 o                         
  -6   1   3      17442.26      15657.78       105.32 o                         
  -5   1   3        160.47        285.62        20.11 o                         
  -3   1   3      15005.61      13504.76       111.37 o                         
  -2   1   3        590.47        694.87        31.96 o                         
  -1   1   3       2005.12       2841.49        38.96 o                         
   0   1   3     155481.64     191978.84      1229.09 o                         
   1   1   3      39531.48      38471.02       209.90 o                         
   2   1   3      28902.72      25983.46       347.47 o                         
   3   1   3       3563.30       4245.69       106.67 o                         
   4   1   3       1749.23       1296.17        50.86 o                         
   6   1   3      28224.53      27897.16       272.31 o                         
   7   1   3       9186.94       9340.86       167.62 o                         
   8   1   3        104.33        229.92        36.36 o                         
   9   1   3       1199.98       1057.73        66.74 o                         
  10   1   3       1788.89       1669.05        83.82 o                         
  11   1   3        689.47        639.22        59.97 o                         
  12   1   3       4684.65       4890.82       154.76 o                         
  13   1   3       2124.29       2345.93       113.17 o                         
  14   1   3        186.41        370.61        43.68 o                         
  15   1   3         14.00         52.34        32.95 o                         
  16   1   3       3480.31       3575.83       129.88 o                         
  17   1   3          9.00        113.01        35.88 o                         
  18   1   3        134.06        193.63        38.76 o                         
  19   1   3        129.36        232.26        42.82 o                         
  20   1   3        480.67        396.26        49.57 o                         
  21   1   3          0.43         44.76        36.73 o                         
  22   1   3          9.83         30.84        35.69 o                         
  23   1   3         29.93         19.37        33.00 o                         
  24   1   3        859.98        893.48        76.07 o                         
  25   1   3          1.58        115.03        71.15 o                         
  26   1   3         86.38        126.73        71.64 o                         
  27   1   3         26.01        -27.30        57.63 o                         
  28   1   3         41.43        100.24        63.05 o                         
 -29   2   3        161.10         63.32        60.45 o                         
 -28   2   3         46.76        -87.24        87.24 o                         
 -27   2   3          2.65         55.81        80.00 o                         
 -26   2   3        536.07        412.94        84.20 o                         
 -25   2   3         26.09        -31.30       158.94 o                         
 -24   2   3          0.95         44.15        51.41 o                         
 -23   2   3       1052.11       1072.69       112.66 o                         
 -22   2   3        136.57        251.32        63.55 o                         
 -21   2   3          3.76         53.19        93.85 o                         
 -20   2   3       1835.31       1830.72       101.75 o                         
 -19   2   3        970.30       1015.96        63.04 o                         
 -18   2   3       1503.29       1466.75        63.51 o                         
 -17   2   3       2265.87       2410.94        77.59 o                         
 -16   2   3         28.60         31.20        25.10 o                         
 -15   2   3          1.82         13.69        17.67 o                         
 -14   2   3        143.10        318.62        26.56 o                         
 -13   2   3        917.94        968.04        39.15 o                         
 -12   2   3        633.85        626.36        30.96 o                         
 -11   2   3       6194.70       5933.03        83.60 o                         
 -10   2   3       8614.89       8451.85       101.25 o                         
  -9   2   3       5276.34       5678.98        90.50 o                         
  -8   2   3      12345.34      12605.53       228.02 o                         
  -7   2   3       1109.46       1258.64        35.82 o                         
  -6   2   3       4232.99       4961.71        75.08 o                         
  -5   2   3      48489.43      45393.70       270.20 o                         
  -4   2   3       1230.75       1594.31        34.85 o                         
  -2   2   3      96738.70      95788.66      1448.79 o                         
  -1   2   3      13970.36      14248.79       155.61 o                         
   0   2   3      38636.14      32051.59      1763.48 o                         
   1   2   3       6700.76       7678.39       128.74 o                         
   2   2   3      81529.72      81810.85       480.81 o                         
   3   2   3          2.43         30.07        17.36 o                         
   4   2   3      12055.29      10445.47       199.55 o                         
   5   2   3        483.47        657.23        41.23 o                         
   6   2   3       6092.02       6279.03       222.24 o                         
   7   2   3       5328.94       5599.91       142.79 o                         
   8   2   3       1117.72        969.85        60.54 o                         
   9   2   3        130.45        157.60        31.01 o                         
  10   2   3        249.92        288.41        69.08 o                         
  11   2   3         11.61        207.97        45.58 o                         
  12   2   3       5146.21       5067.31       132.30 o                         
  13   2   3      14170.71      14376.41       294.65 o                         
  14   2   3         59.19         25.79        31.49 o                         
  15   2   3        195.49        249.47        39.03 o                         
  16   2   3        205.31        210.05        41.11 o                         
  17   2   3       1281.97       1359.45        85.15 o                         
  18   2   3       1446.12       1577.03        82.89 o                         
  19   2   3         49.91         64.09        33.19 o                         
  20   2   3        742.83        704.45        61.03 o                         
  21   2   3         14.31         20.34        34.01 o                         
  22   2   3          0.12         31.02        34.73 o                         
  23   2   3         53.23         98.61        36.15 o                         
  24   2   3        294.47        321.95        62.89 o                         
  25   2   3         86.65         -1.13        58.18 o                         
  26   2   3         20.96          1.00        53.50 o                         
  27   2   3         22.66         31.50        60.72 o                         
  28   2   3          0.93         42.51        59.17 o                         
 -29   3   3         30.03         15.86        43.76 o                         
 -28   3   3         27.04        218.69       101.88 o                         
 -27   3   3        651.73        414.32        96.22 o                         
 -26   3   3         13.52         28.73       110.00 o                         
 -25   3   3         45.54        112.15        69.57 o                         
 -24   3   3         13.30        -68.82       121.83 o                         
 -23   3   3        102.99         17.41        50.16 o                         
 -22   3   3         87.63         96.74        52.02 o                         
 -21   3   3         32.80         42.51        35.24 o                         
 -20   3   3        839.54        859.43        72.26 o                         
 -19   3   3       2579.13       2574.86        87.11 o                         
 -18   3   3          3.57         -8.06        22.81 o                         
 -17   3   3       1360.23       1388.78        61.53 o                         
 -16   3   3       2770.75       2829.44        80.33 o                         
 -15   3   3         24.43         52.44        22.36 o                         
 -14   3   3        762.23        874.99        42.86 o                         
 -13   3   3        369.42        442.87        30.38 o                         
 -12   3   3       1380.55       1284.18        49.58 o                         
 -11   3   3      11011.88      10868.20       124.30 o                         
 -10   3   3       1968.84       1857.38        57.80 o                         
  -9   3   3         54.97        216.52        23.03 o                         
  -8   3   3        272.02        333.31        22.63 o                         
  -7   3   3      15510.15      15572.79       206.99 o                         
  -6   3   3         22.66         48.89         9.65 o                         
  -5   3   3      24512.08      24021.89       114.99 o                         
  -3   3   3      33183.83      34438.94       431.92 o                         
  -2   3   3       1715.37       1361.62        26.16 o                         
  -1   3   3       4425.17       4497.71        62.29 o                         
   0   3   3       8155.31       7068.27       130.66 o                         
   1   3   3        210.38        423.70        27.72 o                         
   2   3   3      41796.89      42123.75      1429.58 o                         
   3   3   3        187.08        117.71        24.49 o                         
   4   3   3       3961.09       3392.01        74.64 o                         
   5   3   3       7955.22       8127.28       295.45 o                         
   6   3   3       1154.50       1627.15        54.80 o                         
   7   3   3         13.16         14.73        13.07 o                         
   8   3   3       4430.43       4546.96       135.08 o                         
   9   3   3       1181.75       1171.06        57.28 o                         
  10   3   3        335.83        273.52        65.04 o                         
  11   3   3       1209.03       1343.37        68.10 o                         
  12   3   3       9109.38       9405.26       180.32 o                         
  13   3   3       4387.99       4539.76       130.73 o                         
  14   3   3          9.87          8.59        27.11 o                         
  15   3   3          5.32        -30.69        30.69 o                         
  16   3   3        617.76        581.39        57.61 o                         
  17   3   3          2.82        -34.86        34.86 o                         
  18   3   3         38.41         65.75        32.71 o                         
  19   3   3         82.36        104.14        35.48 o                         
  20   3   3       1147.85       1191.40        96.37 o                         
  21   3   3        120.00        138.91        40.54 o                         
  22   3   3         10.64         -8.88        30.74 o                         
  23   3   3        183.61        170.00        46.45 o                         
  24   3   3        199.30        180.90        51.46 o                         
  25   3   3         19.79        -59.51        59.51 o                         
  26   3   3          2.88         42.96        92.74 o                         
  27   3   3         94.06         61.71        60.69 o                         
  28   3   3        349.02        249.50        75.93 o                         
 -29   4   3        226.32        129.10       128.77 o                         
 -28   4   3          0.78         25.32        53.72 o                         
 -27   4   3        413.34        109.44       108.25 o                         
 -26   4   3        124.11         75.68        65.97 o                         
 -25   4   3        533.07        588.39        93.96 o                         
 -24   4   3         58.29        152.19        95.37 o                         
 -23   4   3       1512.22       1444.94       161.34 o                         
 -22   4   3         66.30        183.36        63.44 o                         
 -21   4   3        307.24        365.21        57.24 o                         
 -20   4   3        108.62        207.96        52.59 o                         
 -19   4   3       1542.69       1524.77        67.85 o                         
 -18   4   3        454.64        635.42        46.05 o                         
 -17   4   3       2624.43       2675.54        81.94 o                         
 -16   4   3        123.74        164.49        27.33 o                         
 -15   4   3       3046.91       3214.28        82.78 o                         
 -14   4   3      10575.62      10194.07       152.07 o                         
 -13   4   3       3893.92       3884.73        89.99 o                         
 -12   4   3        358.81        299.33        28.16 o                         
 -11   4   3      25308.06      25174.32       349.80 o                         
 -10   4   3        286.69        406.39        51.68 o                         
  -9   4   3      22812.87      23133.54       166.72 o                         
  -8   4   3      12719.89      12542.28       125.05 o                         
  -7   4   3       5162.53       4984.04        83.09 o                         
  -6   4   3       2550.16       2467.80        54.48 o                         
  -5   4   3       1248.93       1201.15        33.62 o                         
  -4   4   3      16682.16      16323.07       129.08 o                         
  -3   4   3         18.11        135.12        20.16 o                         
  -2   4   3      21071.41      21904.19       367.89 o                         
  -1   4   3       8204.67       8322.02        58.43 o                         
   0   4   3      12351.86      10723.68        96.90 o                         
   1   4   3       4044.18       3452.99        60.96 o                         
   2   4   3       7311.57       6758.71       269.46 o                         
   3   4   3        503.80        378.47        29.14 o                         
   4   4   3        260.76        170.02        11.79 o                         
   5   4   3       5709.21       5648.06        77.27 o                         
   6   4   3      10925.50      11305.82       119.59 o                         
   7   4   3       5445.06       4953.63       148.96 o                         
   8   4   3       2134.75       2195.01        81.01 o                         
   9   4   3       4648.71       4961.75        91.24 o                         
  10   4   3      18090.43      17718.72       227.69 o                         
  11   4   3       6006.14       5769.01       135.53 o                         
  12   4   3        796.39        807.10        55.30 o                         
  13   4   3       1173.69       1388.10        74.10 o                         
  14   4   3        535.27        630.59        54.39 o                         
  15   4   3       1781.75       1700.47       125.67 o                         
  16   4   3        994.17       1129.09        75.60 o                         
  17   4   3       2155.91       2162.44       105.37 o                         
  18   4   3        144.58        123.37        38.91 o                         
  19   4   3        397.46        368.33        59.04 o                         
  20   4   3          3.61          9.85        32.16 o                         
  21   4   3          4.21         84.72        41.18 o                         
  22   4   3        483.75        475.72        76.87 o                         
  23   4   3         57.99         26.26        48.23 o                         
  24   4   3         17.51         -1.86        62.59 o                         
  25   4   3        187.07         97.02        67.17 o                         
  26   4   3         20.53         25.98        52.78 o                         
  27   4   3         59.89        -19.96        53.96 o                         
  28   4   3        121.37         72.01        84.43 o                         
 -29   5   3         37.01         89.46        64.66 o                         
 -28   5   3         41.53         16.48        38.75 o                         
 -27   5   3         25.00         27.05        86.26 o                         
 -26   5   3         88.84         80.70        89.67 o                         
 -25   5   3         15.95         24.03        52.44 o                         
 -24   5   3          1.18         92.90        54.63 o                         
 -23   5   3        199.36        338.71        78.69 o                         
 -22   5   3          0.13         26.20        61.65 o                         
 -21   5   3         14.81         41.98        36.48 o                         
 -20   5   3          0.05         24.61        29.38 o                         
 -19   5   3        665.96        710.53        48.60 o                         
 -18   5   3          9.94         -9.68        22.68 o                         
 -17   5   3        132.03        116.22        29.46 o                         
 -16   5   3        450.61        426.86        35.27 o                         
 -15   5   3       1510.89       1576.34        79.34 o                         
 -14   5   3       1474.86       1432.77        59.97 o                         
 -13   5   3       1248.41       1316.94        54.93 o                         
 -12   5   3        289.88        336.35        36.02 o                         
 -11   5   3        651.38        634.94        42.17 o                         
 -10   5   3        193.99        242.65        41.83 o                         
  -9   5   3      35609.73      35171.21       285.08 o                         
  -8   5   3      11990.70      13356.31       198.89 o                         
  -7   5   3       3814.06       3355.20        66.95 o                         
  -6   5   3       2124.84       1992.80        55.26 o                         
  -5   5   3      13400.47      13541.89       111.44 o                         
  -4   5   3       6711.87       7097.28        90.29 o                         
  -3   5   3      12000.10      12900.45       115.02 o                         
  -2   5   3       4508.69       4754.01        50.88 o                         
  -1   5   3       1286.95       1253.52        23.23 o                         
   0   5   3      40450.45      42538.78       160.37 o                         
   1   5   3      45040.45      40870.10       531.95 o                         
   2   5   3      20330.18      20690.11       213.26 o                         
   3   5   3      22415.30      20500.02       278.36 o                         
   4   5   3       1517.10       1575.99        34.29 o                         
   5   5   3       1215.36       1830.25        42.90 o                         
   6   5   3        889.45       1062.41        37.05 o                         
   7   5   3      15466.85      15017.19       267.87 o                         
   8   5   3       2913.90       3453.01        79.15 o                         
   9   5   3      11595.35      11132.84       249.34 o                         
  10   5   3          3.93        164.36        22.75 o                         
  11   5   3        173.08        197.15        24.35 o                         
  12   5   3          8.02         -2.00        26.27 o                         
  13   5   3       1690.58       1771.30        84.17 o                         
  14   5   3         17.43         10.12        26.04 o                         
  15   5   3       1174.75       1117.81        73.45 o                         
  16   5   3        816.62        859.25        67.61 o                         
  17   5   3        604.44        603.59        61.94 o                         
  18   5   3        110.16        118.71        40.86 o                         
  19   5   3          8.91         32.84        40.08 o                         
  20   5   3        295.98        463.25        61.86 o                         
  21   5   3         96.38        255.54        47.65 o                         
  22   5   3         36.72         25.35        48.88 o                         
  23   5   3         70.73        138.64        63.49 o                         
  24   5   3        139.05        105.63        46.35 o                         
  25   5   3        120.70         71.29        62.27 o                         
  26   5   3          2.67        110.36        66.71 o                         
  27   5   3         13.74         36.44        56.28 o                         
  28   5   3        130.96         50.02        82.86 o                         
 -28   6   3         24.96        -30.44        55.33 o                         
 -27   6   3         42.85         -6.53        81.36 o                         
 -26   6   3          1.61         23.11        75.54 o                         
 -25   6   3          0.13        -52.66        52.66 o                         
 -24   6   3          3.60         94.39        89.33 o                         
 -23   6   3         45.29         84.65        54.96 o                         
 -22   6   3        419.42        507.80        86.16 o                         
 -21   6   3         81.99        107.57        40.28 o                         
 -20   6   3        631.64        608.63        54.10 o                         
 -19   6   3        100.52        147.84        36.63 o                         
 -18   6   3        273.73        276.06        38.31 o                         
 -17   6   3        315.77        298.20        36.51 o                         
 -16   6   3        790.37        684.69        57.70 o                         
 -15   6   3       2785.66       2932.82        87.77 o                         
 -14   6   3         72.34        169.03        36.49 o                         
 -13   6   3       1037.41       1142.25       206.79 o                         
 -12   6   3       5555.29       5505.01       161.69 o                         
 -11   6   3       5841.14       6052.54       161.06 o                         
 -10   6   3          5.85         44.16        21.29 o                         
  -8   6   3      15373.06      15884.34       196.39 o                         
  -7   6   3       5686.12       6587.13       108.29 o                         
  -6   6   3          2.43         18.16        12.33 o                         
  -5   6   3       3814.36       4443.05        67.30 o                         
  -4   6   3        822.24       1188.12        23.78 o                         
  -3   6   3        228.94        342.67        11.71 o                         
  -2   6   3       4903.77       5504.16        52.57 o                         
  -1   6   3        718.61        671.48        19.54 o                         
   0   6   3         45.00        420.33        63.41 o                         
   1   6   3      33380.00      33941.64       351.87 o                         
   2   6   3         33.84         82.02        18.13 o                         
   3   6   3       4516.72       4507.07        97.71 o                         
   4   6   3      39617.31      40912.22       445.97 o                         
   6   6   3       1906.73       2180.29        53.40 o                         
   7   6   3       2048.93       2001.44        56.47 o                         
   8   6   3        891.29        833.35        40.17 o                         
   9   6   3      10170.37      10808.31       244.63 o                         
  10   6   3      16810.89      16720.77       351.14 o                         
  11   6   3       1069.94       1068.21        49.71 o                         
  12   6   3        656.88        610.95        41.16 o                         
  13   6   3       1466.42       1595.41        95.92 o                         
  14   6   3        643.53        696.84        58.79 o                         
  15   6   3         66.53        104.23        35.66 o                         
  16   6   3       2529.14       2727.25       115.59 o                         
  17   6   3         49.24         73.37        35.35 o                         
  18   6   3        611.52        628.77        64.66 o                         
  19   6   3         10.85         53.11        34.48 o                         
  20   6   3        765.57        850.76        93.53 o                         
  21   6   3          1.83        196.90        46.57 o                         
  22   6   3        511.17        515.18        58.39 o                         
  23   6   3         49.44        -35.54        40.28 o                         
  24   6   3         92.53        165.56        51.35 o                         
  25   6   3        497.31        411.10       120.06 o                         
  26   6   3         26.82         68.76        59.43 o                         
  27   6   3        142.64        153.43        77.52 o                         
 -28   7   3         10.62          0.92        35.87 o                         
 -27   7   3         93.20         43.53        58.20 o                         
 -26   7   3          1.21         85.72        90.81 o                         
 -25   7   3        176.32        182.37        94.41 o                         
 -24   7   3          7.41         73.44       102.07 o                         
 -23   7   3         10.94         87.62        55.36 o                         
 -22   7   3         93.88         15.41        52.78 o                         
 -21   7   3         45.51          9.56        30.63 o                         
 -20   7   3         16.38         20.15        37.60 o                         
 -19   7   3          5.32         -4.62        26.75 o                         
 -18   7   3        158.16        215.97        44.02 o                         
 -17   7   3        150.91        195.32        39.82 o                         
 -16   7   3        612.58        577.49        63.32 o                         
 -15   7   3       1244.07       1239.38        72.33 o                         
 -14   7   3        157.30        130.80        60.43 o                         
 -13   7   3       1738.69       1991.62       104.69 o                         
 -12   7   3        231.42        262.23        41.77 o                         
 -11   7   3         72.82         79.34        22.73 o                         
 -10   7   3       6857.89       6575.88       134.83 o                         
  -9   7   3       4751.37       4398.95       105.81 o                         
  -8   7   3      33498.98      34504.54       244.68 o                         
  -7   7   3      10877.03      11730.13       147.69 o                         
  -6   7   3       4225.36       4397.46        71.74 o                         
  -5   7   3         70.19        183.01        23.65 o                         
  -4   7   3       3118.17       3494.47        47.17 o                         
  -3   7   3       3862.53       3588.93        56.70 o                         
  -2   7   3        883.23        595.80        19.85 o                         
  -1   7   3       4266.64       4992.58        62.10 o                         
   0   7   3       2701.03       2424.94        45.52 o                         
   1   7   3       6031.11       5372.02        80.57 o                         
   2   7   3      18584.76      18163.91       228.59 o                         
   3   7   3      32799.66      31210.35       267.77 o                         
   4   7   3      10436.15      10487.66       165.13 o                         
   5   7   3        659.84        658.64        65.23 o                         
   6   7   3        944.86        755.14        53.50 o                         
   7   7   3       1022.11        995.36        41.12 o                         
   8   7   3      11360.55      11296.41       245.85 o                         
   9   7   3       7441.60       7494.14       124.83 o                         
  10   7   3         59.85        136.17        25.67 o                         
  11   7   3         81.90         56.71        19.19 o                         
  12   7   3         79.88         63.86        21.48 o                         
  13   7   3         12.04        -23.94        23.94 o                         
  14   7   3       2305.92       2422.25       103.24 o                         
  15   7   3        544.90        640.65        89.74 o                         
  16   7   3       1851.26       1967.95       100.79 o                         
  17   7   3          9.81         19.15        30.59 o                         
  18   7   3         31.75         56.37        40.10 o                         
  19   7   3       1512.06       1529.82        97.75 o                         
  20   7   3          2.37        108.07        43.74 o                         
  21   7   3       2052.23       2157.00       119.84 o                         
  22   7   3         51.66         35.94        74.63 o                         
  23   7   3          1.51          5.52        43.53 o                         
  24   7   3         34.84         11.81        48.36 o                         
  25   7   3          6.41         49.73        40.32 o                         
  26   7   3          7.01        -34.52        62.54 o                         
  27   7   3          9.28         72.12        69.98 o                         
 -28   8   3         63.67        214.54       100.51 o                         
 -27   8   3          3.53         76.34        43.81 o                         
 -26   8   3        627.77        562.98       140.77 o                         
 -25   8   3          0.00        145.20        95.71 o                         
 -24   8   3        145.05        215.54        93.54 o                         
 -23   8   3         57.79        100.70        55.34 o                         
 -22   8   3        128.04        116.35        58.53 o                         
 -21   8   3        161.62        130.00        34.25 o                         
 -20   8   3       1828.01       1743.94        87.50 o                         
 -19   8   3         23.35         58.86        29.55 o                         
 -18   8   3        310.80        353.46        49.69 o                         
 -17   8   3        186.00        180.31        39.02 o                         
 -16   8   3         82.03         78.24        34.02 o                         
 -15   8   3          0.47         72.30        45.64 o                         
 -14   8   3       1774.39       1919.16       107.26 o                         
 -13   8   3         45.98         65.41        34.17 o                         
 -12   8   3       1080.03       1423.49        86.60 o                         
 -11   8   3        858.74        849.25        55.37 o                         
 -10   8   3       5270.61       5239.31       147.07 o                         
  -9   8   3        879.12       1002.08        53.64 o                         
  -8   8   3         27.39        313.52        32.02 o                         
  -7   8   3       7169.01       7744.01       153.29 o                         
  -6   8   3       5864.45       5741.16        90.10 o                         
  -5   8   3        409.90        384.13        20.16 o                         
  -4   8   3      14436.44      14184.00       225.96 o                         
  -3   8   3       6193.60       7062.48        92.12 o                         
  -2   8   3      21125.60      19739.56       150.82 o                         
  -1   8   3       2417.49       2118.37        44.32 o                         
   0   8   3        290.55        377.10        24.59 o                         
   1   8   3        142.84        185.88        18.82 o                         
   2   8   3      13371.15      15116.47       179.37 o                         
   3   8   3       6789.87       6638.84       211.39 o                         
   4   8   3        406.02        368.09        36.21 o                         
   5   8   3      18115.35      17647.03       236.38 o                         
   6   8   3         38.74         87.72        17.96 o                         
   7   8   3       6927.59       6957.76       120.47 o                         
   8   8   3       1724.77       1732.86        75.26 o                         
   9   8   3      11346.75      11522.43       186.30 o                         
  10   8   3        551.35        477.81        36.62 o                         
  11   8   3        311.83        275.16        48.74 o                         
  12   8   3        237.93        267.03        34.45 o                         
  13   8   3         15.86         37.13        21.56 o                         
  14   8   3       1150.88       1125.23        58.19 o                         
  15   8   3         10.45        -20.91        28.88 o                         
  16   8   3       1019.86       1038.21       105.23 o                         
  17   8   3        398.94        454.33        58.00 o                         
  18   8   3        123.40         75.19        42.73 o                         
  19   8   3         79.04        109.05        42.87 o                         
  20   8   3        238.98        298.76        66.43 o                         
  21   8   3        678.98        784.80       101.66 o                         
  22   8   3         33.21         32.61        57.07 o                         
  23   8   3        439.58        204.96        66.05 o                         
  24   8   3         20.23         24.82        45.26 o                         
  25   8   3         40.61         49.82        48.89 o                         
  26   8   3          0.01         -3.60        91.99 o                         
  27   8   3        230.88         28.15        63.88 o                         
 -28   9   3        140.09        228.77       102.62 o                         
 -27   9   3          0.72         -4.31        61.03 o                         
 -26   9   3          3.14        177.27        79.23 o                         
 -25   9   3        205.12        336.12       131.27 o                         
 -24   9   3         79.25        135.99        80.39 o                         
 -23   9   3          3.61         22.05        52.14 o                         
 -22   9   3         96.13          4.33        47.99 o                         
 -21   9   3        565.81        617.83        69.80 o                         
 -20   9   3         49.20        167.36        43.74 o                         
 -19   9   3        168.81        125.73        37.11 o                         
 -18   9   3         66.80        134.34        39.85 o                         
 -17   9   3         64.10        150.63        39.80 o                         
 -16   9   3        459.19        517.31        69.08 o                         
 -15   9   3       1550.44       1384.65       132.45 o                         
 -14   9   3         31.42        153.20        62.62 o                         
 -13   9   3        459.77        507.87        61.11 o                         
 -12   9   3        240.33        262.52        37.38 o                         
 -11   9   3        945.94        941.84        58.35 o                         
 -10   9   3        400.01        451.17        41.86 o                         
  -9   9   3        432.50        488.38        38.72 o                         
  -8   9   3        400.37        411.57        29.06 o                         
  -7   9   3         66.29         35.46        14.29 o                         
  -6   9   3       8855.57       9312.18       166.58 o                         
  -5   9   3       3218.41       3986.03        55.94 o                         
  -4   9   3      15591.85      16738.34       194.87 o                         
  -3   9   3       8816.01       9218.10        92.87 o                         
  -2   9   3       2186.51       2109.15        41.53 o                         
  -1   9   3       5037.92       5217.31        74.80 o                         
   0   9   3       4280.11       4721.33        89.58 o                         
   1   9   3       1370.33       1142.16        38.54 o                         
   2   9   3       8790.12       8195.69       104.91 o                         
   3   9   3         49.86         80.10        20.33 o                         
   4   9   3      11445.80      12184.56       192.34 o                         
   5   9   3       3862.96       4354.85       120.78 o                         
   6   9   3       1541.51       1738.35        81.71 o                         
   7   9   3         70.24         78.54        17.52 o                         
   8   9   3       2923.64       2927.19        85.67 o                         
   9   9   3       1497.98       1542.61        68.43 o                         
  10   9   3        224.75        220.60        33.26 o                         
  11   9   3       1121.67       1213.40        69.89 o                         
  12   9   3       3629.93       3819.32       200.34 o                         
  13   9   3         24.11         63.94        26.03 o                         
  14   9   3        254.52        322.28        63.38 o                         
  15   9   3         10.46         -3.03        62.61 o                         
  16   9   3          7.68         50.10        49.20 o                         
  17   9   3        100.83        198.67        62.42 o                         
  18   9   3        117.26         64.88       111.48 o                         
  19   9   3        464.12        616.86        87.39 o                         
  20   9   3        739.96        773.64        99.13 o                         
  21   9   3        987.93       1218.55       119.01 o                         
  22   9   3         33.92         71.42        52.29 o                         
  23   9   3        204.14         54.04        55.32 o                         
  24   9   3         59.31         85.27        46.53 o                         
  25   9   3        696.82        562.62        95.15 o                         
  26   9   3        152.17         78.61        67.52 o                         
  27   9   3        266.53        305.77       271.03 o                         
 -27  10   3        265.33        403.05        93.22 o                         
 -26  10   3        528.33        756.85       153.89 o                         
 -25  10   3         48.32        116.74        89.58 o                         
 -24  10   3        328.18        201.81        99.78 o                         
 -23  10   3         48.37        -31.23        77.09 o                         
 -22  10   3       1824.84       1618.24       147.80 o                         
 -21  10   3         66.13        152.00        75.48 o                         
 -20  10   3       2098.68       2186.74       115.62 o                         
 -19  10   3        723.70        669.11        74.27 o                         
 -18  10   3       1729.08       1618.60       103.04 o                         
 -17  10   3         75.30        252.59        47.66 o                         
 -16  10   3        605.14        449.23        63.52 o                         
 -15  10   3         30.46        102.14        42.79 o                         
 -14  10   3       2904.64       2846.30       133.15 o                         
 -13  10   3        412.42        519.79        98.08 o                         
 -12  10   3        134.13        163.00        31.66 o                         
 -11  10   3       1625.81       1537.03        72.81 o                         
 -10  10   3        336.03        383.93        39.54 o                         
  -9  10   3        229.84        271.45        44.64 o                         
  -8  10   3       8859.11       8926.84       129.02 o                         
  -7  10   3          5.95         21.37        14.43 o                         
  -6  10   3       5935.61       6189.96        72.98 o                         
  -5  10   3        139.80        176.74        18.81 o                         
  -4  10   3       1952.75       1666.60        39.90 o                         
  -3  10   3      19180.34      18231.77       160.46 o                         
  -2  10   3       6091.46       5791.97        72.66 o                         
  -1  10   3      11077.83      10522.73       113.41 o                         
   0  10   3        529.15        563.92        26.39 o                         
   1  10   3       2595.15       3153.44        65.48 o                         
   2  10   3       5960.44       6596.99       158.13 o                         
   3  10   3       1490.70       1521.22        50.08 o                         
   4  10   3        689.79        600.06        47.72 o                         
   5  10   3         54.53        234.90        35.14 o                         
   6  10   3        890.23        999.50        64.29 o                         
   7  10   3       6473.12       6790.32       126.88 o                         
   8  10   3          0.24         11.91        23.03 o                         
   9  10   3          6.27        -18.37        35.48 o                         
  10  10   3        541.95        570.82        46.28 o                         
  11  10   3          1.16         27.23        21.84 o                         
  12  10   3       2249.30       2145.63       151.58 o                         
  13  10   3         31.34         52.73        25.51 o                         
  14  10   3        304.87        334.13        88.36 o                         
  15  10   3       1034.70        955.15        90.20 o                         
  16  10   3         93.37         87.65        48.44 o                         
  17  10   3        344.41        323.03        67.18 o                         
  18  10   3          1.39         47.96        46.94 o                         
  19  10   3         11.32         53.63        68.92 o                         
  20  10   3         20.35        152.43        61.29 o                         
  21  10   3        295.92        369.49       158.64 o                         
  22  10   3        138.26        164.59        92.40 o                         
  23  10   3          0.77          3.01        55.87 o                         
  24  10   3        293.19        355.77        63.62 o                         
  25  10   3         81.99         54.09        45.51 o                         
  26  10   3          4.70         23.33        60.26 o                         
 -27  11   3         19.76        111.33        88.98 o                         
 -26  11   3         34.19        145.84        71.31 o                         
 -25  11   3         40.66         66.78        58.69 o                         
 -24  11   3         15.81        226.32       113.30 o                         
 -23  11   3         47.68          6.75        73.22 o                         
 -22  11   3         47.54         66.20        61.00 o                         
 -21  11   3        157.94        262.35        54.55 o                         
 -20  11   3          9.94        100.16        40.70 o                         
 -19  11   3         51.73         99.77        37.29 o                         
 -18  11   3         86.03        133.70        39.38 o                         
 -17  11   3        399.33        428.53       171.33 o                         
 -16  11   3        592.46        639.65       164.43 o                         
 -15  11   3       1495.90       1400.42       226.79 o                         
 -14  11   3        351.73        402.80        58.50 o                         
 -13  11   3       1920.66       2032.35       113.27 o                         
 -12  11   3        292.82        334.07        44.01 o                         
 -11  11   3         33.64         41.02        36.28 o                         
 -10  11   3       1909.97       1885.67        79.35 o                         
  -9  11   3         82.90        129.81        43.53 o                         
  -8  11   3        117.49        251.51        26.72 o                         
  -7  11   3       6080.90       6699.59        86.45 o                         
  -6  11   3       4277.99       3885.03        73.61 o                         
  -5  11   3       3082.73       3148.00        54.86 o                         
  -4  11   3       6356.40       6267.85       111.91 o                         
  -3  11   3        921.99        901.39        33.22 o                         
  -2  11   3      11755.88      11377.90        94.10 o                         
  -1  11   3        557.60        540.46        27.68 o                         
   0  11   3       2045.72       2321.33        52.17 o                         
   1  11   3      11117.94      11431.76       142.21 o                         
   2  11   3       6141.02       6349.27       101.10 o                         
   3  11   3         93.91        123.10        18.83 o                         
   4  11   3        193.00        161.61        21.88 o                         
   5  11   3        395.26        482.55        47.11 o                         
   6  11   3       3444.67       3334.73       128.52 o                         
   7  11   3          2.90         21.79        27.74 o                         
   8  11   3        385.39        296.42        30.93 o                         
   9  11   3          1.93         35.39        18.11 o                         
  10  11   3       9631.55       9266.64       423.90 o                         
  11  11   3       4348.44       4002.25       191.43 o                         
  12  11   3        588.98        567.71        51.42 o                         
  13  11   3        276.78        111.83        59.79 o                         
  14  11   3        462.06        402.03        90.56 o                         
  15  11   3       1120.49       1088.07       100.21 o                         
  16  11   3         46.25        194.12        56.37 o                         
  17  11   3          9.86         10.37        44.90 o                         
  18  11   3          0.40         12.21        67.19 o                         
  19  11   3        804.93        722.43        92.49 o                         
  20  11   3        221.81        314.74        69.96 o                         
  21  11   3        290.60        150.32        60.38 o                         
  22  11   3         12.89         23.42        46.21 o                         
  23  11   3        171.20        205.76        65.69 o                         
  24  11   3          5.08         -8.11        44.20 o                         
  25  11   3        213.03        245.92        58.10 o                         
  26  11   3        413.15        504.46       171.30 o                         
 -27  12   3        196.06        208.92        68.00 o                         
 -26  12   3         24.77         74.93       188.73 o                         
 -25  12   3        324.46        425.65       161.08 o                         
 -24  12   3        140.16        193.40        69.39 o                         
 -23  12   3        352.66        498.95       128.02 o                         
 -22  12   3         13.29          1.35        50.08 o                         
 -21  12   3        499.92        572.62       104.11 o                         
 -20  12   3        101.01         29.84        42.28 o                         
 -19  12   3       1844.73       2103.28       138.56 o                         
 -18  12   3        817.50        833.89        71.30 o                         
 -17  12   3         25.92        123.12        52.94 o                         
 -16  12   3        716.32        765.26        78.73 o                         
 -15  12   3         94.65        148.37        43.33 o                         
 -14  12   3       3303.17       3288.36       145.02 o                         
 -13  12   3       2461.12       2480.85       103.20 o                         
 -12  12   3        521.55        469.21        47.97 o                         
 -11  12   3        445.76        367.17        40.22 o                         
 -10  12   3       2750.45       2685.97        95.93 o                         
  -9  12   3       2566.29       2392.65       113.13 o                         
  -8  12   3        325.82        305.32        21.65 o                         
  -7  12   3       5533.49       5345.34        84.50 o                         
  -6  12   3       2350.15       2371.70        45.20 o                         
  -5  12   3        273.37        206.48        16.96 o                         
  -4  12   3       1354.11       1254.24        33.28 o                         
  -3  12   3       8510.67       8321.92       114.43 o                         
  -2  12   3      13544.88      13528.75       152.20 o                         
  -1  12   3         79.60        136.84        16.97 o                         
   0  12   3       9026.69       9469.05       124.17 o                         
   1  12   3       4689.89       4559.41        86.93 o                         
   2  12   3         21.53         36.12        20.39 o                         
   3  12   3       1059.24       1319.50        50.04 o                         
   4  12   3       3470.85       3063.35        78.05 o                         
   5  12   3         37.75        281.47        34.28 o                         
   6  12   3        342.21        502.09        55.91 o                         
   7  12   3      15739.35      15894.72       487.29 o                         
   8  12   3         93.08        102.40        26.10 o                         
   9  12   3         39.76         68.76        62.46 o                         
  10  12   3       5732.28       5632.41       251.68 o                         
  11  12   3        227.18        167.06        36.97 o                         
  12  12   3       1402.54       1436.47       149.58 o                         
  13  12   3       2109.03       2357.23       197.25 o                         
  14  12   3         14.73         41.42        71.91 o                         
  15  12   3       2212.23       2240.87       200.18 o                         
  16  12   3       2489.15       2537.12       154.44 o                         
  17  12   3         71.51        114.11        67.30 o                         
  18  12   3         58.15        100.85        51.95 o                         
  19  12   3        444.71        499.99        85.52 o                         
  20  12   3          6.58        133.73        54.63 o                         
  21  12   3         75.06         45.83        49.49 o                         
  22  12   3          9.68         27.21       151.10 o                         
  23  12   3         82.47         93.26        94.20 o                         
  24  12   3         46.49        123.79        50.48 o                         
  25  12   3        189.81        135.95        64.03 o                         
  26  12   3         38.54        128.16       115.08 o                         
 -27  13   3          1.28        119.60        61.97 o                         
 -26  13   3          1.30         46.70        66.47 o                         
 -25  13   3         24.32         65.83        58.65 o                         
 -24  13   3          1.26        -16.34        64.23 o                         
 -23  13   3         17.80        -54.36        54.36 o                         
 -22  13   3          3.49         28.47       137.10 o                         
 -21  13   3          4.97          7.98        50.92 o                         
 -20  13   3         99.24        216.99        59.22 o                         
 -19  13   3         18.23         63.04        49.62 o                         
 -18  13   3         20.50         70.09        78.64 o                         
 -17  13   3        418.42        344.39        62.11 o                         
 -16  13   3       1193.17       1075.72       140.98 o                         
 -15  13   3         21.75         30.85        47.92 o                         
 -14  13   3       1183.69       1052.50        94.63 o                         
 -13  13   3         71.23         18.94        32.63 o                         
 -12  13   3       4177.98       3860.86       123.90 o                         
 -11  13   3       1610.56       1619.18        79.44 o                         
 -10  13   3        775.23        770.26        52.50 o                         
  -9  13   3       2443.41       2491.85        68.72 o                         
  -8  13   3       1015.64       1055.83        36.47 o                         
  -7  13   3       1228.27       1125.60        38.40 o                         
  -6  13   3       1787.27       1743.02        40.06 o                         
  -5  13   3      22734.48      22128.93       322.18 o                         
  -3  13   3      15365.63      15591.51       213.90 o                         
  -2  13   3       3663.02       4037.55        69.20 o                         
  -1  13   3       9131.24       8890.83       110.69 o                         
   0  13   3       2587.59       2857.20        65.20 o                         
   1  13   3       4158.36       3858.32        87.14 o                         
   2  13   3        830.45       1154.48        50.35 o                         
   3  13   3       1387.30       1263.52        51.00 o                         
   4  13   3       2253.48       2378.67        70.63 o                         
   5  13   3       2222.91       2386.96        83.98 o                         
   6  13   3        898.01        995.64        59.66 o                         
   7  13   3       3274.30       3443.83       133.50 o                         
   8  13   3      11142.65      11389.00       493.69 o                         
   9  13   3       2793.53       2725.26        97.18 o                         
  10  13   3       2552.53       2350.53        99.32 o                         
  11  13   3       5293.57       4895.96       234.64 o                         
  12  13   3        803.68        895.78       130.37 o                         
  13  13   3       2318.68       2250.44       189.22 o                         
  14  13   3         99.57        273.81       105.65 o                         
  15  13   3       1252.29       1351.06       169.36 o                         
  16  13   3        276.79        439.21        75.83 o                         
  17  13   3         17.14         21.25        55.23 o                         
  18  13   3        288.68        399.44        77.14 o                         
  19  13   3        180.81        140.05        64.16 o                         
  20  13   3        155.42        319.85        78.08 o                         
  21  13   3         28.72        104.99        54.25 o                         
  22  13   3         20.70        -20.29       109.99 o                         
  23  13   3          1.78        131.79        81.69 o                         
  24  13   3         14.98        102.25        76.87 o                         
  25  13   3         43.95        -19.89        41.86 o                         
  26  13   3        297.01        260.61       131.10 o                         
 -26  14   3         34.47         94.82       115.50 o                         
 -25  14   3          2.41         90.62        57.09 o                         
 -24  14   3         41.71         62.03        56.31 o                         
 -23  14   3         36.67         35.50        51.33 o                         
 -22  14   3        254.69        337.66        59.69 o                         
 -21  14   3         59.45        122.85        42.91 o                         
 -20  14   3        120.23        184.44        61.02 o                         
 -19  14   3         17.20        -31.87        46.36 o                         
 -18  14   3        100.29        365.33       113.55 o                         
 -17  14   3       2393.93       2143.25       341.76 o                         
 -16  14   3         36.92        103.78        42.11 o                         
 -15  14   3          2.35         25.03        62.12 o                         
 -14  14   3         87.85        118.11        42.26 o                         
 -13  14   3          9.75         69.17        32.04 o                         
 -12  14   3          9.56        -11.10        27.15 o                         
 -11  14   3       3542.66       3486.25        85.64 o                         
 -10  14   3       1506.82       1540.51        64.39 o                         
  -9  14   3          6.48         24.54        10.34 o                         
  -8  14   3       1608.18       1535.92        46.66 o                         
  -7  14   3        816.00        712.31        32.22 o                         
  -6  14   3          2.57          7.58        15.01 o                         
  -5  14   3       2262.35       2162.38        46.89 o                         
  -4  14   3       1309.96       1434.25        38.03 o                         
  -3  14   3       1013.80        964.78        35.94 o                         
  -2  14   3        638.26        607.41        29.89 o                         
  -1  14   3        888.98        940.06        36.56 o                         
   0  14   3         23.26         31.31        15.67 o                         
   1  14   3        387.16        420.73        21.77 o                         
   2  14   3        347.13        396.28        33.68 o                         
   3  14   3        345.32        301.19        29.08 o                         
   4  14   3       4730.92       4590.05       101.74 o                         
   5  14   3        863.68        976.51        57.79 o                         
   6  14   3       9414.82       9780.70       177.49 o                         
   7  14   3       2379.42       2498.05        94.00 o                         
   8  14   3       4056.56       4018.18       151.46 o                         
   9  14   3       1154.91        890.41        58.18 o                         
  10  14   3       3289.32       3093.78       386.29 o                         
  11  14   3         12.34         52.42        64.79 o                         
  12  14   3       1833.19       1730.68       162.53 o                         
  13  14   3         69.07        191.46        79.91 o                         
  14  14   3       1786.03       2053.75       191.39 o                         
  15  14   3       2132.01       2453.24       213.76 o                         
  16  14   3        393.29        559.25       117.46 o                         
  17  14   3       1431.46       1628.42       322.57 o                         
  18  14   3          8.78        -64.77        64.77 o                         
  19  14   3        129.19        218.58        72.99 o                         
  20  14   3       1384.22       1269.42       125.44 o                         
  21  14   3        129.74         87.11        55.97 o                         
  22  14   3        250.94        199.35        74.98 o                         
  23  14   3         31.36         49.74        71.37 o                         
  24  14   3        250.44         52.71        84.54 o                         
  25  14   3        136.90         69.70        53.59 o                         
 -26  15   3        126.24         80.59        59.42 o                         
 -25  15   3          0.05         -2.59       218.34 o                         
 -24  15   3        268.01        312.99        85.27 o                         
 -23  15   3         20.78         62.50        57.14 o                         
 -22  15   3          8.00         64.23        48.81 o                         
 -21  15   3         30.44        110.13        49.30 o                         
 -20  15   3        150.85        206.27        70.91 o                         
 -19  15   3          9.49         67.59        54.93 o                         
 -18  15   3        375.68        434.49        77.44 o                         
 -17  15   3        173.05        224.64        97.01 o                         
 -16  15   3       1521.20       1407.99       177.77 o                         
 -15  15   3        267.06        157.54        47.07 o                         
 -14  15   3        728.93        759.17        82.23 o                         
 -13  15   3       1609.34       1472.18        60.47 o                         
 -12  15   3          2.11         51.80        46.31 o                         
 -11  15   3       2123.58       2009.07        67.02 o                         
 -10  15   3       1877.07       1743.70        68.05 o                         
  -9  15   3        109.42        132.22        22.45 o                         
  -8  15   3        334.30        321.24        24.14 o                         
  -7  15   3       3240.76       3149.44        65.44 o                         
  -6  15   3        475.72        441.00        26.04 o                         
  -5  15   3       3165.65       3035.86        57.05 o                         
  -4  15   3       5193.54       5439.25        86.05 o                         
  -3  15   3        815.80        954.82        38.58 o                         
  -2  15   3       4876.71       4905.47        92.23 o                         
  -1  15   3       3863.95       4019.17        75.35 o                         
   0  15   3        583.41        629.80        35.07 o                         
   1  15   3        245.29        214.06        16.61 o                         
   2  15   3       7610.08       7374.05       166.51 o                         
   3  15   3        254.93        331.04        32.42 o                         
   4  15   3       4537.74       4585.52       104.50 o                         
   5  15   3        337.37        360.64        40.27 o                         
   6  15   3         73.82         31.09        31.11 o                         
   7  15   3        133.90        159.41        32.83 o                         
   8  15   3       2613.12       2432.19        97.22 o                         
   9  15   3        221.76        100.84        27.22 o                         
  10  15   3        921.89        941.91       119.70 o                         
  11  15   3       1532.08       1656.83       160.06 o                         
  12  15   3         90.47        121.68        87.39 o                         
  13  15   3       1070.08       1185.80       145.88 o                         
  14  15   3        590.48        542.23       122.97 o                         
  15  15   3        516.29        476.18       110.48 o                         
  16  15   3         66.45        122.26        84.34 o                         
  17  15   3        321.34        469.00       111.41 o                         
  18  15   3        244.33        274.82        71.73 o                         
  19  15   3         73.71         60.51        98.01 o                         
  20  15   3        407.17        483.45        85.69 o                         
  21  15   3          0.49         69.85        72.51 o                         
  22  15   3        272.03        219.05        75.19 o                         
  23  15   3         31.55         54.37        65.54 o                         
  24  15   3        262.53        241.34        69.34 o                         
  25  15   3         11.82        -10.28        45.93 o                         
 -25  16   3        115.02        189.96        80.61 o                         
 -24  16   3         68.71        226.47        73.79 o                         
 -23  16   3        335.51        518.34        97.83 o                         
 -22  16   3        578.71        552.53        72.16 o                         
 -21  16   3        266.12        408.68        65.67 o                         
 -20  16   3        100.61        167.03        51.17 o                         
 -19  16   3         24.07         48.48        50.19 o                         
 -18  16   3        560.37        695.41        92.28 o                         
 -17  16   3       1591.71       1699.33       128.47 o                         
 -16  16   3       1589.66       1499.71        91.74 o                         
 -15  16   3          2.36          8.55        34.13 o                         
 -14  16   3       2235.15       2046.21        89.84 o                         
 -13  16   3       1235.11       1119.28        62.25 o                         
 -12  16   3       2019.26       1952.17        68.63 o                         
 -11  16   3        182.05        153.01        28.31 o                         
 -10  16   3        555.34        497.56        40.07 o                         
  -9  16   3       1317.36       1121.14        50.32 o                         
  -8  16   3        175.36        169.38        19.68 o                         
  -7  16   3        197.02        195.52        20.18 o                         
  -6  16   3       5724.23       5643.74        96.29 o                         
  -5  16   3       7834.44       7575.98       130.98 o                         
  -4  16   3       2613.28       2449.34        65.97 o                         
  -3  16   3        118.09        154.24        22.04 o                         
  -2  16   3        221.00        276.84        26.74 o                         
  -1  16   3        238.28        304.86        23.83 o                         
   0  16   3       2147.80       2243.66        64.52 o                         
   1  16   3       1532.31       1391.72        90.89 o                         
   2  16   3        350.12        416.82        26.09 o                         
   3  16   3         92.48         67.18        14.07 o                         
   4  16   3       3538.88       3705.37        97.21 o                         
   5  16   3        175.36        126.53        24.51 o                         
   6  16   3         26.07         -5.48        23.22 o                         
   7  16   3          0.17         38.06        28.57 o                         
   8  16   3       3448.62       3369.66       165.60 o                         
   9  16   3        117.31         69.76        35.63 o                         
  10  16   3          0.15         38.06        57.17 o                         
  11  16   3         14.71        -31.54        63.06 o                         
  12  16   3       1373.57       1271.66       146.77 o                         
  13  16   3         71.24         85.66        80.81 o                         
  14  16   3        134.57        255.49        89.71 o                         
  15  16   3        956.56        783.46       135.09 o                         
  16  16   3         89.79        231.87       110.11 o                         
  17  16   3        154.20        133.60        92.70 o                         
  18  16   3         63.73        261.33       158.13 o                         
  19  16   3          8.53        -39.12        55.58 o                         
  20  16   3        180.01        202.97        63.82 o                         
  21  16   3        382.42        401.31        85.00 o                         
  22  16   3         21.03        134.26        66.90 o                         
  23  16   3          2.32          6.38        61.56 o                         
  24  16   3         11.27        -57.90        57.90 o                         
  25  16   3         22.63        -21.20        71.59 o                         
 -25  17   3        229.71        372.41        81.29 o                         
 -24  17   3         59.34        194.71        68.71 o                         
 -23  17   3         19.10         -6.16        47.65 o                         
 -22  17   3         86.98        190.72        51.79 o                         
 -21  17   3         96.43        197.11        50.96 o                         
 -20  17   3        547.44        560.08        69.53 o                         
 -19  17   3          2.68          6.95        50.85 o                         
 -18  17   3        112.36        153.69        59.70 o                         
 -17  17   3        119.24        152.32        64.15 o                         
 -16  17   3        121.90        234.81       117.34 o                         
 -15  17   3         89.33         66.66        35.69 o                         
 -14  17   3        422.65        433.89        45.25 o                         
 -13  17   3         83.30         85.29        30.03 o                         
 -12  17   3       2068.05       1949.01        69.92 o                         
 -11  17   3         42.29         94.70        27.69 o                         
 -10  17   3        662.08        623.95        44.98 o                         
  -9  17   3        603.59        520.39        36.02 o
[truncated: 2,649,268 more chars]
